# Supplementary material for: Functional characterization and analysis of transcriptional regulation of sugar transporter SWEET13c in sugarcane Saccharum spontaneum
Source: BMC Plant Biol. 2022 Jul 22;22:363. doi: 10.1186/s12870-022-03749-9 (PMC9308298; doi:10.1186/s12870-022-03749-9)
Supplement: Supplementary file 2 — Additional file 2. Root length and fresh weight of SsSWEET13c overexpression lines and WT. [file 12870_2022_3749_MOESM2_ESM.xlsx]

## Sheet: root length
Additional file 2: Root length and fresh weight of SsSWEET13c overexpression lines and WT.
Line	Length (cm)	Average (cm)
Col-0	2.03784	2.04093
	1.82703
	2.31892
	2.03784
	2.14595
	1.66486
	2.25405
2-1	3.16842	3.26118
	2.93158
	3.33684
	3.34737
	3.72632
	2.93158
	3.45263
	3.19474
8-9	2.99454	3.59631
	3.9071
	3.15301
	3.21858
	4.16393
	3.63934
	4.16393
	3.53005
9-9	2.53299	2.91307
	2.79188
	2.79188
	3.49239
	3.36548
	3.48223
	2.32995
	2.51777
3-14	2.26042	2.71419
	2.26042
	3.13542
	3.25
	2.66146
	2.51562
	2.99479
	2.63542
18-10	3.22105	3.36382
	2.64737
	4
	3.85263
	3.53158
	2.71579
	3.23158
	3.71053
1-3	4.85417	4.53646
	2.92708
	4.59896
	3.21354
	5.17708
	5.53646
	5.44792

## Sheet: fresh weight
Shoot (mg)	Root (mg)	Whole plant (mg)	Average of whole plant(mg)
8.3	2.3	10.6	9.8
8.1	2.1	10.2
7.5	1.6	9.1
8	1.6	9.6
7.6	1.6	9.2
8.2	1.8	10
7.9	2	9.9
54.5	3.5	58	57.2125
53.7	3.2	56.9
54.5	3	57.5
53	3.1	56.1
55.1	3.1	58.2
54.1	3.4	57.5
53.2	3.6	56.8
53.3	3.4	56.7
56	3.6	59.6	59.725
56.9	3.3	60.2
56.3	3.5	59.8
57	3.2	60.2
55.4	3.2	58.6
55.9	3.4	59.3
56.2	4.1	60.3
56.4	3.4	59.8
53.5	3	56.5	56.2625
52.2	3	55.2
53.1	3.1	56
53.5	3.4	56.9
53.8	3.4	57.2
54	2.1	56.1
52.9	2.9	55.8
53.4	3	56.4
51.1	2.9	54	54.125
51.3	3	54.3
52.4	2.8	55.2
52.1	2.7	54.8
51	2.4	53.4
50.4	2.7	53.1
51.1	2.8	53.9
51.7	2.6	54.3
55.2	3	58.2	58
54.1	3.3	57.4
55.3	3.1	58.4
54.3	3.5	57.8
54	3.7	57.7
54.9	3.1	58
55.2	3.4	58.6
54.4	3.5	57.9
58	4	62	61.9
57.6	3.7	61.3
58.3	3.5	61.8
57.2	3.5	60.7
58.7	4.1	62.8
59	3.4	62.4
57.2	3.8	61
59.1	4.1	63.2

## Sheet: Sheet2
				umol/mg		umol/g			葡萄糖	mmol/l				可溶性糖	mg/g				果糖	mg/ml
		测定OD值	Sucrose			Sucrose	标准	0.3236	Glucose	umol/g									Fructose			umol/g
WT	WT1	0.072	0.0333677	0.0461895	33.3677	46.1895	WT1	0.2459	421.738	351.02		WT1	1.0621	556.306	510.284		WT1	0.0889	6.99339	8.58244	38.8177	47.6379
	WT2	0.111	0.0514418		51.4418	52.6004	WT2	0.2477	424.825	423.282		WT2	1.069	559.92			WT2	0.0951	7.48112		41.5249	0
	WT3	0.116	0.053759		53.759		WT3	0.1204	206.496			WT3	0.7916	414.624			WT3	0.1433	11.2728		62.5711	0
mu	mu1	0.1047	0.0485221	0.0491092	48.5221	49.1092	mu1	0.1462	250.745	158.702		mu1	0.8894	465.85	377.593		mu1	0.0492	3.87036	2.89752	21.4829	16.0831
	mu2	0.0934	0.0432853		43.2853		mu2	0.084	144.067			mu2	0.7082	370.941			mu2	0.0347	2.7297		15.1516	0
	mu3	0.1198	0.0555201		55.5201		mu3	0.0474	81.2948			mu3	0.5651	295.988			mu3	0.0266	2.09251		11.6147	0
over35	over35-1	0.0879	0.0407364	0.0576056	40.7364	57.6056	over35-1	0.1468	251.774	166.134	106.926	over35-1	0.0996	52.1684	280.065		over35-1	0.1377	10.8323	8.99937	60.1259	49.9521
	over35-2	0.096	0.0444902		44.4902		over35-2	0.0396	67.9172			over35-2	0.6598	345.59			over35-2	0.1249	9.82536		54.5369	0
	over35-3	0.189	0.0875901		87.5901		over35-3	0.1042	178.711			over35-3	0.8447	442.437			over35-3	0.0806	6.34047		35.1935	0	29.2261
over16	over16-1	0.0553	0.0256282	0.0360865	25.6282	36.0865	over16-1	0.0616	105.649	46.936		over16-1	0.6908	361.827	210.978		over16-1	0.0858	6.74953	8.71617	37.4641	48.3802
	over16-2	0.1038	0.048105		48.105		over16-2	0.006	10.2905			over16-2	0.4723	247.381			over16-2	0.1809	14.2306		78.9889	0
	over16-3	0.0745	0.0345263		34.5263		over16-3	0.0145	24.8687			over16-3	0.0453	23.7272			over16-3	0.0657	5.16834		28.6875	0
over15	over15-1	0.0854	0.0395778	0.0407364	39.5778	40.7364	over15-1	0.0621	106.506	127.831		over15-1	0.6798	356.065	392.712		over15-1	0.0318	2.50157	2.20789	13.8853	12.2551
	over15-2	0.1038	0.048105		48.105		over15-2	0.0714	122.457			over15-2	0.6598	345.59			over15-2	0.0258	2.02958		11.2654	0
	over15-3	0.0745	0.0345263		34.5263		over15-3	0.0901	154.529			over15-3	0.9097	476.482			over15-3	0.0266	2.09251		11.6147	0
over10	over10-1	0.0655	0.0303553	0.0287642	30.3553	28.7642	over10-1	0.0657	112.681	105.249		over10-1	1.1574	606.223	487.447		over10-1	0.0291	2.28918	1.87225	12.7063	10.3921
	over10-2	0.0536	0.0248404		24.8404		over10-2	0.0343	58.8273			over10-2	0.5777	302.587		348.73	over10-2	0.0156	1.22719		6.81165	0
	over10-3	0.0671	0.0310968		31.0968		over10-3	0.0841	144.238			over10-3	1.0568	553.53			over10-3	0.0267	2.10038		11.6584	0
over28	over28-1	0.077	0.0356849	0.0346653	35.6849	34.6653	over28-1	0.035	60.0278	57.7982		over28-1	0.5996	314.058	314.268		over28-1	0.0672	5.28634	4.28467	29.3425	23.7826
	over28-2	0.072	0.0333677		33.3677		over28-2	0.0423	72.5479			over28-2	0.6668	349.256			over28-2	0.0425	3.3433		18.5574	0
	over28-3	0.0754	0.0349434		34.9434		over28-3	0.0238	40.8189			over28-3	0.5336	279.489			over28-3	0.0537	4.22435		23.4478	0
over22	over22-1	0.0396	0.0183522	0.0320391	18.3522	32.0391	over22-1	0.1073	184.028	137.607		over22-1	0.8405	440.237	406.907		over22-1	0.113	8.88924	5.51185	49.3408	30.5942
	over22-2	0.0886	0.0410608		41.0608		over22-2	0.0471	80.7803			over22-2	0.7075	370.574			over22-2	0.0468	3.68156		20.435	0
	over22-3	0.0792	0.0367044		36.7044		over22-3	0.0863	148.011			over22-3	0.7826	409.91			over22-3	0.0504	3.96476		22.0069	0
														556.3
					38.3162				106.926				348.73	559.92					38.82		0
					13.11				19.277					414.62					41.52		5.22
														465.85					62.57
														370.94					21.48
														295.99					15.15
														280.06					11.61
														210.1					30.59
														392.71					23.78
														487.45					10.39
														314.27					12.25
														406.91					48.38
																			49.95

## Sheet: 蔗糖
WT	Mu13	Over22	Over28	Over35	Over15	Over16	Over10
33.37	48.52	18.35	35.68	40.74	39.58	25.63	30.36
51.44	43.29	41.06	33.37	44.49	48.11	48.11	24.84
53.76	55.52	36.7	34.94	87.59	34.53	34.53	31.1
		32.0367	34.6633	42.615	40.74	36.09	28.7667

## Sheet: Sheet1
WT	Mu13	OE13c
33.37	48.52	32.04
51.44	43.29	34.66
53.76	55.52	42.62
52.6	49.11	40.74
		36.09
		28.77
		35.82
