# Supplementary material for: Functional characterization and analysis of transcriptional regulation of sugar transporter SWEET13c in sugarcane Saccharum spontaneum
Source: BMC Plant Biol. 2022 Jul 22;22:363. doi: 10.1186/s12870-022-03749-9 (PMC9308298; doi:10.1186/s12870-022-03749-9)
Supplement: Supplementary file 6 — Additional file 6. The sequences of transcription factor from yeast one-hybrid align to NCBI and PlantTFDB. [file 12870_2022_3749_MOESM6_ESM.xlsx]

## Sheet: Sheet3
Additional file 6: The sequences of transcription factor from yeast one-hybrid align to NCBI and PlantTFDB.
number	PCR length (bp)	Hit S. spontaneum	cds length	subject acc.ver	NCBI % identity	alignment length	gap opens	q. start	q. end	s. start	s. end	evalue	bit score	taxid	species	Description	TF family hit PlantTFDB	Hit ID	E-Value	Description	Identities
13c-0-1/13c1-14	1084	Sspon.02G0014860-3C	2988	XM_002462320	95.205	438	12	142	567	152	589	0	682.534	4558	Sorghum bicolor	Sorghum bicolor transcription factor bHLH30 (LOC8055813), mRNA	bHLH	AT1G68810.1	1e-44	bHLH family protein	0.33
13c-0-2	1045	Sspon.04G0022550-1B	1215	XM_025939323	90.339	797	1	418	1214	511	1306	0	1044.48	206008	Panicum hallii	Panicum hallii E2F transcription factor-like E2FE (LOC112875458), mRNA	E2F/DP	AT3G48160.2	1e-105	DP-E2F-like 1	0.48
13c-0-5	1003	Sspon.02G0014860-3C	2988	XM_002462320	95.205	438	12	142	567	152	589	0	682.534	4558	Sorghum bicolor	Sorghum bicolor transcription factor bHLH30 (LOC8055813), mRNA	bHLH	AT1G68810.1	1e-44	bHLH family protein	0.33
13c-0-6	816	Sspon.06G0011770-3C	756	XM_021465037	96.296	756	3	1	756	164	916	0	1238.38	4558	Sorghum bicolor	Sorghum bicolor transcription factor ILR3-like (LOC110437025), mRNA	bHLH	AT5G54680.1	8e-71	bHLH family protein	0.44
13c-0-7/13c-1-7/13c-3-1	517	Sspon.07G0017150-4D	2010	XM_021446316	95.848	1132	0	879	2010	309	1440	0	1831.15	4558	Sorghum bicolor	Sorghum bicolor transcription factor IIIA (LOC8071417), transcript variant X2, mRNA	C2H2	AT1G72050.2	1e-115	transcription factor IIIA	0.44
13c-0-8/13c-1-22	1041	Sspon.07G0014780-1A	1110	XM_002439149	94.991	1098	4	16	1110	204	1300	0	1720.35	4558	Sorghum bicolor	Sorghum bicolor transcription factor IIIA (LOC8068150), mRNA	C2H2	AT1G72050.2	1e-116	transcription factor IIIA	0.47
13c-0-9/13c1-16	1070	Sspon.04G0003180-2B	984	XM_002454214	95.181	996	12	1	984	572	1567	0	1563.39	4558	Sorghum bicolor	Sorghum bicolor ethylene-responsive transcription factor ERF060 (LOC8066410), mRNA	ERF	AT1G78080.1	4e-66	related to AP2 4	0.43
13c-0-11/13-c1-18	1148	Sspon.06G0009140-1A	2181	AM493723	88.072	721	42	324	1026	15	711	0	817.339	4547	Saccharum officinarum	Saccharum officinarum mRNA for ethylene responsive transcription factor (ERF3 gene)	ERF	AT3G15210.1	7e-16	ethylene responsive element binding factor 4	0.45
13c-0-12	1199	Sspon.06G0024060-2D	807	XM_002443797	93.124	829	22	1	807	98	926	0	1195.9	4558	Sorghum bicolor	Sorghum bicolor transcription factor MYBS3 (LOC8076554), mRNA	MYB_related	AT5G47390.1	6e-59	MYB_related family protein	0.49
13c-0-15	815	Sspon.02G0000940-2D	1053	XM_002463351	90.203	1082	46	1	1053	155	1219	0	1369.49	4558	Sorghum bicolor	Sorghum bicolor WRKY transcription factor 22 (LOC8074454), mRNA	WRKY	AT3G56400.1	1e-27	WRKY DNA-binding protein 70	0.5
13c-0-16	1038	Sspon.07G0019720-1A	924	XM_002441885	86.701	782	50	6	759	156	915	0	822.879	4558	Sorghum bicolor	Sorghum bicolor probable WRKY transcription factor 70 (LOC8054108), mRNA	WRKY	AT3G56400.1	5e-31	WRKY DNA-binding protein 70	0.32
13c-0-17/13c-1-2	1000	Sspon.04G0012630-1A	831	XM_002451992	90.437	847	57	1	808	338	1166	0	1062.94	4558	Sorghum bicolor	Sorghum bicolor transcription factor bHLH35 (LOC8081697), transcript variant X1, mRNA	bHLH	AT5G57150.1	2e-42	bHLH family protein	0.3
13c-0-18	1043	Sspon.01G0049650-1B	726	XM_021456111	97.245	726	0	1	726	489	1214	0	1230.99	4558	Sorghum bicolor	Sorghum bicolor MADS-box transcription factor 34 (LOC8086229), mRNA	MIKC_MADS	AT3G02310.1	1e-82	MIKC_MADS family protein	0.5
13c-0-20	1089	Sspon.03G0016530-2B	891	XM_002455421	96.296	891	9	1	891	299	1180	0	1454.43	4558	Sorghum bicolor	Sorghum bicolor transcription factor MYBS1 (LOC8074545), mRNA	MYB_related	AT1G49010.1	4e-81	MYB family protein	0.43
13c-0-22	999	Sspon.03G0022670-2C	1089	XM_002454987	96.051	1089	3	1	1089	156	1241	0	1770.21	4558	Sorghum bicolor	Sorghum bicolor transcription factor MYBS3 (LOC8084362), mRNA	MYB_related	AT5G47390.1	2e-81	MYB_related family protein	0.43
13c-0-24/13c-1-19	1001	Sspon.02G0025330-1A	1083	XM_002459227	91.956	1094	25	1	1083	163	1242	0	1509.83	4558	Sorghum bicolor	Sorghum bicolor transcription factor HHO2 (LOC8059870), mRNA	G2-like	AT2G03500.1	2e-53	G2-like family protein	0.34
13c-0-26/13c-1-5	1071	Sspon.01G0008790-2D	1080	XM_002467888	97.282	1067	3	14	1080	180	1243	0	1807.14	4558	Sorghum bicolor	Sorghum bicolor myb-related protein 2 (LOC8083688), mRNA	G2-like	AT3G04030.3	1e-106	G2-like family protein	0.62
13c-1-3	1028	Sspon.02G0012640-1P	810	XM_002460335	93.742	831	30	1	810	349	1170	0	1219.91	4558	Sorghum bicolor	Sorghum bicolor homeobox-leucine zipper protein HOX4 (LOC8083263), mRNA	HD-ZIP	AT4G40060.1	1e-59	homeobox protein 16	0.74
13c-1-11	1111	Sspon.08G0022270-2P	1032	XM_021459019	95.402	1044	15	1	1032	280	1320	0	1648.33	4558	Sorghum bicolor	Sorghum bicolor bZIP transcription factor 23 (LOC8075201), transcript variant X2, mRNA	bZIP	AT3G56850.1	2e-49	ABA-responsive element binding protein 3	0.45
13c-1-13	1079	Sspon.02G0016940-1A	483	XM_002459964	94.239	486	9	1	483	872	1351	0	734.24	4558	Sorghum bicolor	Sorghum bicolor bZIP transcription factor 44 (LOC8064675), mRNA	bZIP	AT1G75390.1	6e-31	basic leucine-zipper 44	0.41
13c-1-15	558	Sspon.04G0029870-1B	696	XM_021459207	97.845	696	0	1	696	131	826	0	1203.29	4558	Sorghum bicolor	Sorghum bicolor transcription factor ILR3-like (LOC110434655), transcript variant X1, mRNA	bHLH	AT5G54680.1	8e-60	bHLH family protein	0.43
Note: Gene name is the name marked when picking the colony.
