# Supplementary material for: Functional characterization and analysis of transcriptional regulation of sugar transporter SWEET13c in sugarcane Saccharum spontaneum
Source: BMC Plant Biol. 2022 Jul 22;22:363. doi: 10.1186/s12870-022-03749-9 (PMC9308298; doi:10.1186/s12870-022-03749-9)
Supplement: Supplementary file 7 — Additional file 7. Gene expression value based on transcripts per million (TPM). [file 12870_2022_3749_MOESM7_ESM.xlsx]

## Sheet: leaf developmental gradient
Additional file 7: Gene expression value based on transcripts per million (TPM).
	basal zone			transitional zone			maturing zone				mature zone
gene_id	leaf segment1	leaf segment2	leaf segment3	leaf segment4	leaf segment5	leaf segment6	leaf segment7	leaf segment8	leaf segment9	leaf segment10	leaf segment11	leaf segment12	leaf segment13	leaf segment14	leaf segment15
Sspon.01G0000010-1A	0	0.636667	0.243333	0.04	0	0	0	0	0	0	0	0	0	0	0
Sspon.01G0000010-2B	0	0.28	0	0	0	0	0	0	0	0	0	0	0	0	0
Sspon.01G0000010-3D	0	0.0466667	0.08	0	0	0	0	0	0	0	0	0	0	0	0
Sspon.01G0000020-1A	0	0	0	0	0.0366667	0	0	0	0	0	0	0	0	0	0.0233333
Sspon.01G0000030-1A	4.99333	14.6733	22.0267	15.9767	4.32	1.43333	0.463333	0.1	0	0.0333333	0.0366667	0	0	0	0
Sspon.01G0000030-1P	0.8	1.02	0.29	0.02	0	0	0	0	0	0	0	0	0	0	0
Sspon.01G0000030-1T	1.86	2.35	2.69333	0.376667	0	0	0	0	0	0	0	0	0	0	0
Sspon.01G0000030-2B	3.21	10.5667	12.8767	10.12	2.24667	0.706667	0.293333	0.203333	0.213333	0.0766667	0.06	0.145	0.266667	0.156667	0.193333
Sspon.01G0000030-2P	0	0.01	0.0733333	0.0133333	0.0133333	0.0133333	0	0	0.0233333	0.0133333	0.03	0	0	0	0
Sspon.01G0000030-3C	2.62	12.08	81.5567	36.62	6.64	1.81333	1.56667	2.93667	5.9	9.21	11.31	11.5	11.0433	8.63667	10.03
Sspon.01G0000030-3P	0	0	0	0.08	0	0	0	0	0	0	0	0	0	0	0
Sspon.01G0000030-4D	3.80667	11.9733	18.3433	13.4333	4.2	1.01	0.26	0.06	0	0	0	0	0	0	0.0333333
Sspon.01G0000030-4P	8.82	5.29333	3.21667	0.47	0	0	0	0	0	0	0	0	0	0	0
Sspon.01G0000030-5P	0.833333	4.13667	20.8367	10.2733	1.04333	0.613333	1.42	1.77667	3.08333	5.10667	4.21667	3.555	2.61333	1.65	1.95
Sspon.01G0000040-1A	8.29667	1.14333	0.0166667	0.0466667	0.0166667	0	0	0	0.0266667	0.0433333	0.0433333	0.13	0.06	0.0866667	0.113333
Sspon.01G0000040-2B	14.5433	1.75667	0	0.0266667	0.0233333	0.00666667	0.0433333	0.0133333	0.0133333	0.08	0.12	0.105	0.156667	0.06	0.22
Sspon.01G0000050-1A	0.81	0.9	0.653333	0.666667	0.643333	0.71	0.666667	0.716667	0.796667	0.766667	0.66	0.65	0.52	0.346667	0.653333
Sspon.01G0000050-1P	13.7933	13.4	11.48	12.47	12.0233	11.8567	12.5367	11.9267	12.22	10.5633	10.5067	9.845	11.4233	12.1367	13.85
Sspon.01G0000050-2B	5.32	5.24333	4.77333	4.05	4.64	4.39667	4.4	3.71	4.35333	3.72	3.65333	3.18	3.53	3.74667	4.45667
Sspon.01G0000060-1A	6.34	4.70667	3.19333	3.48	4.05333	3.3	3.38	2.7	3.59333	2.39	2.36667	2.285	2.40667	1.88333	2.17
Sspon.01G0000060-1P	8.46	7.61	7.16667	7.42667	7.54	6.41	7.05	6.42333	8.65333	6.71	7.76333	8.09	8.89333	8.69667	8.81333
Sspon.01G0000060-2B	14.7967	11.88	8.31667	8.69667	9.25	7.78333	8.64	7.53667	8.11	6.10333	5.97333	5.505	5.42333	5.16333	5.30333
Sspon.01G0000060-3C	4.51333	2.82	2.54333	2.93	2.98667	2.81667	2.64	2.11333	2.36	1.45667	1.68	1.57	1.74667	1.62	1.48667
Sspon.01G0000060-4D	1.70667	1.09667	0.673333	0.826667	1.24667	0.936667	0.806667	0.663333	0.883333	0.496667	0.656667	0.745	0.723333	0.443333	0.533333
Sspon.01G0000070-1A	2.74	5.81333	10.61	14.24	11.6667	11.6933	11.34	12.68	16.1967	18.0767	17.44	19.86	20.4667	22.4433	30.4833
Sspon.01G0000070-2C	0.383333	0.82	1.31	2.11333	2.38667	1.82667	2.23667	2.32	2.78667	2.63333	3.35	3.745	3.17333	3.71	4.59
Sspon.01G0000080-1A	3.69333	2.69333	1.43333	1.47333	1.31667	1.36333	1.77	1.90333	1.40667	1.24667	1.20667	1.31	1.36333	1.52333	1.41
Sspon.01G0000080-1P	1.24667	0.61	0.746667	0.433333	0.566667	0.623333	0.69	0.483333	0.543333	0.386667	0.24	0.61	0.403333	0.363333	0.586667
Sspon.01G0000080-2C	1.59667	1.22333	0.866667	0.883333	0.806667	0.736667	0.833333	0.876667	0.823333	0.54	0.793333	0.675	0.71	0.843333	1.04
Sspon.01G0000090-1A	4.18	5.27	4.19	4.10333	3.43	3.00667	2.92333	3.06333	3.18	2.65	2.45333	2.635	2.64333	2.74	2.95
Sspon.01G0000090-1P	1.84	2.38	2.34	2.25667	2.19667	1.65	1.84333	1.73	1.73	1.41667	0.956667	1.07	0.81	0.936667	0.88
Sspon.01G0000090-2D	3.59667	4.36667	3.81333	3.34333	2.60333	2.56	2.86667	2.65667	2.3	2.67333	1.81667	1.875	1.85333	1.67	1.95333
Sspon.01G0000100-1A	17.2133	27.06	27.8033	22.0267	15.84	13.5067	13.7333	15.1467	16.33	18.2433	19.7433	21.27	20.7333	22.8467	26.7367
Sspon.01G0000100-1P	10.9367	13.75	13.5833	12.0433	10.0433	7.93667	9.31667	8.82333	8.03	9.29	10.61	11.465	11.8533	13.2	14.42
Sspon.01G0000100-2D	14.82	21.77	20.53	14.1667	14.0567	13.44	14.0433	14.1967	14.3067	14.5233	13.29	16.375	21.4033	18.3167	23.0267
Sspon.01G0000110-1A	6.69	12.7533	21.1033	22.4867	23.5133	21.58	19.25	15.0433	12.5533	10.7067	10.9867	11.22	12.6633	12.0567	14.67
Sspon.01G0000110-1P	8.23333	16.9533	26.7267	28.73	29.9367	26.41	24.06	20.48	17.36	14.9167	13.46	15.91	16.32	16.52	17.6467
Sspon.01G0000110-2D	0.186667	0.196667	0.216667	0.423333	0.476667	0.51	0.233333	0.436667	0.35	0.32	0.173333	0.045	0.04	0.276667	0.276667
Sspon.01G0000120-1A	9.39	3.60667	1.61	2.07667	2.23333	2.59667	2.76667	1.94667	1.23667	0.89	0.796667	1.155	1.2	1.41333	1.89667
Sspon.01G0000120-2C	3.72667	1.24	0.556667	0.71	0.71	0.64	0.766667	0.636667	0.45	0.27	0.183333	0.27	0.366667	0.65	0.65
Sspon.01G0000130-1A	7.07	3.42	1.56	1.77667	2.26667	2.51667	2.28333	2.10667	1.13333	0.803333	0.73	0.72	0.906667	1.09667	1.46667
Sspon.01G0000140-1A	5.65667	7.56667	7.10333	6.26333	7.34333	7.07667	6.85	7.51	5.62333	5.50667	4.11667	3.89	4.38667	4.48	4.72
Sspon.01G0000140-2D	6.89667	6.94667	6.82667	6.53333	6.94333	8.17333	8.11	6.84667	6.52333	5.25	4.78333	4.67	4.70667	4.62667	5.78
Sspon.01G0000150-1A	4.91667	7.71	7.52333	6.32	6.90667	7.33	6.67	6.31	4.56	5.30667	4.39333	4.855	5.38	6.94333	8.91667
Sspon.01G0000150-2B	11.3833	17.98	19.5967	22.28	28.6733	28.2767	27.1167	26.8833	18.4667	15.3667	12.2933	14.885	12.48	14.41	17.5967
Sspon.01G0000150-3D	8.89	14.5767	18.2133	23.4033	25.8067	27.8267	29.35	27.17	17.11	15.21	12.9567	14.765	12.9	14.7333	18.97
Sspon.01G0000160-1A	44.75	41.2733	37.1867	41.54	44.9367	46.1367	48.2233	43.7033	49.6333	47.5633	51.2533	52.725	62.04	75.92	97.25
Sspon.01G0000160-2D	10.3267	12.6433	11.2167	11.9867	12.91	12.1333	12.6	11.15	11.0867	11.6567	11.8033	13.75	16.6	19.2967	26.2633
Sspon.01G0000170-1A	3.12333	1.93	1.59667	2.22333	2.25333	2.17333	2.48333	2.11667	1.64333	1.71	1.74333	1.815	1.89333	2.16	2.41
Sspon.01G0000170-2D	7.95667	5.06	5.13667	5.46667	7.07	6.2	6.71	5.29	4.66667	4.63333	4.77333	4.04	4.54	4.73	5.31333
Sspon.01G0000180-1A	1.01333	1.46667	0.89	1.02	0.293333	0.206667	0.38	0.19	0.07	0.13	0.196667	0.095	0.24	0.213333	0.38
Sspon.01G0000180-1P	55.59	53.9567	37.42	23.59	17.0967	12.4167	9.38	9.14667	5.84333	6.59	6.29667	7.875	8.51667	11.0567	13.7433
Sspon.01G0000190-1A	0.126667	0.133333	0.06	0.0566667	0.156667	0.163333	0.203333	0.0666667	0.123333	0	0	0	0.0633333	0	0
Sspon.01G0000190-1P	5.4	11.75	16.36	16.29	16.41	13.9767	13.73	11.5867	7.09333	5.03	3.42333	3.74	2.77	2.64333	2.73
Sspon.01G0000190-2D	3.14333	7.30333	9.37333	8.55	7.86667	6.16333	6.14667	5.82	3.53667	2.69667	1.90333	1.63	1.72333	1.77667	1.89667
Sspon.01G0000200-1A	1.86333	1.24	2.14333	1.13333	0.813333	1.93667	0.85	1.01	1.77667	1.4	0.873333	2.055	1.08333	1.21	1.31
Sspon.01G0000200-2D	23.6833	16.27	12.1233	12.7	12.4	12.0233	13.2267	11.57	11.8033	10.63	11.1233	10.685	12.7333	12.1333	12.94
Sspon.01G0000210-1A	0	0.0766667	0.0566667	0.19	0.183333	0	0.09	0	0	0	0	0	0.0133333	0	0
Sspon.01G0000210-1P	0.433333	1.51333	1.33333	1.34333	0.526667	0.7	0.78	0.436667	0.326667	0.16	0.283333	0	0.0833333	0.223333	0.17
Sspon.01G0000210-2B	0.123333	0	0.1	0	0.203333	0.16	0.153333	0.0333333	0.1	0.203333	0	0.085	0.0833333	0.106667	0.103333
Sspon.01G0000210-3D	0.0366667	0.263333	0.223333	0.293333	0.256667	0.116667	0.0566667	0.22	0.293333	0.1	0.06	0.15	0.0133333	0.0266667	0.0566667
Sspon.01G0000220-1A	0.0433333	0	0	0.0166667	0.12	0.126667	0.58	0.27	0.83	0.173333	1.11	0.665	0.69	1.36333	1.41667
Sspon.01G0000230-1A	0.11	0.0266667	0.133333	0.113333	0.106667	0.1	0.0266667	0.0333333	0	0.0133333	0	0.01	0.0466667	0.08	0.0533333
Sspon.01G0000230-1P	2.88	7.12333	12.1567	14.9233	17.61	20.8667	20.7333	17.8967	20.98	19.5733	15.1767	12.905	9.03333	10.3367	8.71667
Sspon.01G0000230-2B	0.22	0.716667	0.48	0.363333	0.166667	0.07	0.193333	0.0866667	0.03	0.176667	0.19	0.065	0.06	0.02	0.173333
Sspon.01G0000230-2P	0.02	0.05	0.0733333	0.0633333	0.2	0.0733333	0.0533333	0.0466667	0.113333	0.0333333	0.01	0.085	0	0	0.08
Sspon.01G0000230-3C	7.64	16.81	26.11	32.87	39.15	45.71	44.93	38.0733	47.73	39.8667	31.61	26.3	17.6967	19.7533	17.0733
Sspon.01G0000230-3P	1.72667	4.23667	9.29667	11.56	17.8967	19.3767	19.48	15.7033	18.4533	14.9467	11.0467	9.305	5.99333	7.24333	5.87667
Sspon.01G0000230-4D	0.11	0.323333	0.256667	0.06	0.0466667	0.0233333	0.1	0.0866667	0	0.01	0	0.04	0.0233333	0.106667	0.143333
Sspon.01G0000240-1A	0.276667	0.316667	0.266667	0.576667	0.303333	0.0966667	0.13	0.106667	0.0833333	0.11	0.1	0.115	0.0966667	0.05	0.0433333
Sspon.01G0000240-1P	2.05667	3.07667	3.28333	4.07667	5.35	5.35333	4.63667	3.94	3.84333	3.11	2.96667	2.995	2.62667	2.93333	3.05667
Sspon.01G0000240-2B	0.106667	0.0866667	0.123333	0.0633333	0.0466667	0.0366667	0	0.01	0.0766667	0	0.0366667	0.02	0	0.02	0.0466667
Sspon.01G0000240-2P	6.49667	9.20667	9.74	7.28667	6.78	5.24333	5.05667	4.03	3.19667	2.68333	2.88667	2.36	1.9	2.43	2.28
Sspon.01G0000240-3D	0.363333	0.333333	0.356667	0.373333	0.176667	0.0733333	0.0566667	0.05	0.0566667	0.0266667	0.0366667	0.045	0.123333	0.04	0.0666667
Sspon.01G0000250-1A	5.67667	27.1067	63.9533	58.6633	34.3067	11.67	3.19333	3.11	3.22667	6.40667	4.12333	3.165	1.64667	0.75	0.703333
Sspon.01G0000250-1P	3.67667	6.78667	2.03333	0	0	0	0	0	0	0	0	0	0	0	0
Sspon.01G0000250-2B	5.67667	27.1067	63.9533	58.6633	34.3067	11.67	3.19333	3.11	3.22667	6.40667	4.12333	3.165	1.64667	0.75	0.703333
Sspon.01G0000250-2P	101.273	502.127	1110.87	1032.71	633.903	300.113	134.04	91.2533	77.29	92.9567	64.76	45.625	22.2533	13.41	9.67
Sspon.01G0000250-3D	101.273	502.127	1110.87	1032.71	633.903	300.113	134.04	91.2533	77.29	92.9567	64.76	45.625	22.2533	13.41	9.67
Sspon.01G0000250-3P	0	0.28	0	0	0	0	0	0	0	0	0	0	0	0	0
Sspon.01G0000250-4P	13.2667	46.09	16.9267	0.103333	0	0	0	0	0	0	0	0	0	0	0.0233333
Sspon.01G0000250-5P	6.69333	6.11667	0.46	0.73	0	0	0	0	0	0	0	0	0	0	0.0233333
Sspon.01G0000250-6P	0	0	0	0	0	0	0	0	0	0	0	0	0	0	0
Sspon.01G0000260-1A	0.483333	1.25667	1.76	1.62333	1.20333	1.6	2.42667	2.76667	4.23667	5.41667	5.54333	6.12	5.58	5.84	5.90667
Sspon.01G0000260-1P	1.09667	1.31	1.32333	1.41333	1.28667	1.11667	2.28667	1.82667	2.48667	1.81333	2.81333	2.045	2.76333	3.31333	2.54
Sspon.01G0000260-2B	0.316667	0.846667	1.04	0.883333	1.04	0.95	1.4	2.34667	3.40667	4.84	4.47667	4.62	5.04667	5.24	5.40667
Sspon.01G0000260-2P	0.0666667	0	0.0566667	0.0433333	0	0	0	0.0633333	0	0.0366667	0	0	0	0	0
Sspon.01G0000260-3C	0.146667	0.433333	0.746667	1.00333	0.73	1.07667	1.24667	2.18667	3.00333	3.90333	3.87	3.5	3.96333	4.78667	5.68667
Sspon.01G0000260-3P	2.68	0.14	2.2	1.28	2.17333	1.22667	2.82667	3.24667	0.296667	1.43333	1.06	0.245	3.55	4.34333	2.36
Sspon.01G0000260-4D	1.91	2.30667	0.77	1.82333	3.64667	1.41333	3.04667	3.06333	5.37333	6.60333	6.40333	9.84	5.81	6.86333	7.27
Sspon.01G0000260-4P	9.35	13.6433	13.0533	12.5667	11.09	10.1833	9.86333	10.12	14.89	16.3033	17.7633	19.105	16.5533	16.6367	19.3
Sspon.01G0000270-1A	82.8167	76.79	77.6533	78.2367	85.92	94.73	107.16	100.28	110.94	95.6267	108.043	94.735	98.9633	94.8067	79.7833
Sspon.01G0000270-1T	52.0733	53.07	52.2767	51.56	57.2667	65.1033	79.4767	68.5733	75.99	65.53	73.05	66.975	78.0267	72.0667	63.1767
Sspon.01G0000270-2B	18.6167	21.4733	19.97	15.36	17.4933	17.19	21.57	21.09	24.81	25.09	27.8233	20.775	28.56	25.65	23.73
Sspon.01G0000270-3C	50.6367	47.95	47.8633	48.51	57.74	61.7533	73	67.1267	74.2933	65.58	75.93	65.835	74.7833	71.4467	67.05
Sspon.01G0000270-4D	13.78	23.8367	17.5133	19.58	26.5667	26.0867	21.1933	32.6267	23.3333	33.6967	37.0167	44.58	50.3333	66.0933	51.64
Sspon.01G0000280-1A	102.04	60.87	25.7667	5.01333	2.21	1.2	0.96	0.376667	0.65	0.676667	0.453333	0.26	0.93	1.27333	1.43333
Sspon.01G0000280-2B	88.5733	40.5133	9.58667	2.68333	0.53	0.296667	0.49	0.103333	0.49	0.346667	0.106667	0.38	0.363333	0.503333	0.856667
Sspon.01G0000280-3D	141.193	72.1033	21.0567	5.14667	3.64667	2.64333	1.24667	1.14333	0.496667	0.693333	0.866667	1.1	0.62	0.846667	1
Sspon.01G0000290-1A	10.4567	9.62667	7.73333	7.01667	7.62667	6.85	7.70333	7.45667	9.27	8.34	8.39	9.59	10.3733	10.3933	11.5733
Sspon.01G0000290-2C	5.62333	5.01667	3.76333	3.32333	4.14333	3.59	4.26667	4.11	4.50333	4.41	4.47667	5.135	5.21667	5.17333	5.99667
Sspon.01G0000290-3D	6.37333	5.38	3.78	3.29333	4.14667	3.79	4.01667	3.74	5.56	4.19	4.41667	4.925	6.08667	5.14	5.76333
Sspon.01G0000300-1A	0.396667	0.583333	0.21	0.23	0.273333	0.47	0.423333	0.733333	0.58	0.48	0.613333	0.715	0.686667	0.513333	0.183333
Sspon.01G0000300-1P	3.08333	3.21	1.98333	1.91	2.61	2.81333	3.68667	3.94333	4.62	4.42	4.68667	5.095	4.76	3.78667	3.60667
Sspon.01G0000300-2C	3.65667	3.93667	2.23667	2.00333	2.97	3.01333	4.09	4.07333	5.66667	4.8	5.12333	5.42	5.26667	3.97333	3.74333
Sspon.01G0000310-1A	8.37667	5.40333	4.94	4.60333	4.63333	3.72333	3.26333	3.32667	5.67	3.63667	5.45333	2.59	4.54667	2.29667	4.92667
Sspon.01G0000320-1A	1.59667	1.94667	2.70667	3.79333	3.31333	2.65667	3.58667	3.86333	4.04333	4.42	3.88	4.56	4.66	4.64333	4.59667
Sspon.01G0000320-1P	2.93667	4.88333	6.73667	8.34	6.89333	8.12	8.91333	8.37667	10.2833	11.9933	10.79	11.545	13.3833	13.6367	14.97
Sspon.01G0000320-2B	1.10667	2.15333	3.1	3.09333	4.27667	4.82	4.42333	3.84333	4.5	5.66333	4.96667	4.57	5.87667	5.59333	6.29333
Sspon.01G0000320-3C	0.806667	0.736667	1.99	2.66333	2.29667	1.17667	1.84333	2.25333	1.78667	2.26333	1.88667	2.66	2.16667	2.02333	2.90333
Sspon.01G0000330-1A	2.13333	1.87667	0.56	0.296667	0.126667	0.0933333	0.08	0.1	0.05	0	0.0366667	0.045	0.0566667	0.02	0.0633333
Sspon.01G0000330-1T	0	0	0.303333	0	0.09	0	0.06	0.03	0.0733333	0.186667	0.1	0	0.0333333	0.146667	0.0633333
Sspon.01G0000330-2C	2.13333	1.87667	0.56	0.296667	0.126667	0.0933333	0.08	0.1	0.05	0	0.0366667	0.045	0.0566667	0.02	0.0633333
Sspon.01G0000330-3D	2.13333	1.87667	0.56	0.296667	0.126667	0.0933333	0.08	0.1	0.05	0	0.0366667	0.045	0.0566667	0.02	0.0633333
Sspon.01G0000340-1A	9.6	10.5233	9.57333	8.79333	8.76	7.14333	6.93667	5.86667	3.52667	3.02	1.75333	1.81	1.04333	1.25	1.11667
Sspon.01G0000340-2C	6.75667	4.39333	4.69667	4.21	4.4	3.46	3.18333	3.17	1.63333	1.16667	0.843333	0.805	0.596667	0.43	0.433333
Sspon.01G0000340-3D	17.18	13.8267	11.5267	7.82	5.43	4.11	4.01667	3.33	1.71	1.43667	1.21333	0.795	0.773333	0.833333	0.846667
Sspon.01G0000350-1A	2.99667	1.27667	0.693333	0.593333	0.526667	0.356667	0.38	0.373333	0.26	0.23	0.22	0.13	0.183333	0.206667	0.34
Sspon.01G0000350-2D	0.276667	0.1	0.113333	0.0333333	0.0466667	0.04	0	0	0.0333333	0	0	0	0	0	0
Sspon.01G0000360-1A	0.88	0.486667	0.866667	1.30667	1.00667	0.89	0.87	0.79	1.00333	1.28	1.29333	2.26	1.80667	1.64667	1.18
Sspon.01G0000370-1A	0	0	0	0	0	0	0	0.0133333	0	0	0	0	0.01	0	0
Sspon.01G0000370-1P	0	0.00666667	0	0	0	0.01	0	0	0	0	0	0	0.00666667	0	0
Sspon.01G0000370-1T	0.0266667	0.0233333	0	0	0	0	0	0	0	0	0	0	0	0.0233333	0.0233333
Sspon.01G0000370-2B	0	0.0133333	0	0	0	0	0	0	0	0	0	0	0	0	0
Sspon.01G0000370-2P	0	0.00666667	0	0	0	0.01	0	0	0	0	0	0	0.00666667	0	0
Sspon.01G0000370-2T	0	0	0	0	0	0	0	0	0	0	0	0	0	0	0
Sspon.01G0000370-3C	0	0	0.0233333	0.0166667	0	0	0	0	0	0	0	0	0	0	0.0333333
Sspon.01G0000370-4D	0	0	0	0	0	0	0	0	0	0	0	0	0	0	0
Sspon.01G0000380-1A	0	0	0	0	0	0	0	0	0	0	0	0	0	0	0
Sspon.01G0000390-1A	4.07333	5.05333	6.25667	7.1	8.09333	7.27	7.17	5.91	5.05667	3.27333	3.59667	3.265	2.60333	4.02	4.04333
Sspon.01G0000390-2C	8.63333	12.0533	14.5367	16.6067	16.1767	15.01	13.32	12.0767	9.75667	9.02	6.88	7.33	6.68	6.72667	8.54333
Sspon.01G0000390-3D	3.72	4.71	5.38	5.60333	4.7	3.96667	4.37667	3.69333	3.69667	3.56	2.61	3.095	3.48333	2.93	3.31333
Sspon.01G0000400-1A	0	0	0	0.01	0.02	0	0.05	0.0433333	0.0266667	0.0266667	0.00666667	0.025	0.0233333	0.00666667	0.0166667
Sspon.01G0000400-2D	0.17	0.24	0.193333	0.453333	0.523333	0.416667	0.53	0.606667	0.536667	0.543333	0.476667	0.25	0.44	0.286667	0.29
Sspon.01G0000410-1A	0	0	0	0	0.00333333	0	0	0	0	0	0	0	0	0	0
Sspon.01G0000410-1P	0	0	0	0	0.00333333	0	0	0	0	0	0	0	0	0	0
Sspon.01G0000410-2C	0	0	0	0	0.00333333	0	0	0	0	0	0	0	0	0	0
Sspon.01G0000410-2P	0	0	0	0	0	0	0	0	0	0	0	0	0	0	0
Sspon.01G0000410-3D	0	0	0	0	0.00333333	0	0	0	0	0	0	0	0	0	0
Sspon.01G0000410-3P	0	0	0.00333333	0	0	0	0	0	0.00333333	0	0	0	0	0	0
Sspon.01G0000420-1A	11.2	11.9	10.6233	9.16667	6.93	5.65333	5.46333	4.39	4.08667	4.32	4.53667	5.07	4.92	5.14	7.32667
Sspon.01G0000420-2B	4.60667	3.61667	3.27667	2.17333	2.10667	2.02667	1.79	1.81333	1.50333	1.09667	0.9	1.525	1.36667	1.7	2.01333
Sspon.01G0000420-3C	10.5067	10.7867	9.06333	9.13333	6.91667	5.31667	4.38333	4.34333	3.91333	4.13667	4.27333	4.215	4.16667	4.83	6.51333
Sspon.01G0000430-1A	8.19333	8.72667	11.17	9.64667	5.78667	4.42	2.69	3.96	3.4	2.79	3.50333	3.985	4.16	5.6	5.18667
Sspon.01G0000430-2B	2.98333	6.78667	3.97	1.96	1.88	2.45333	2.69667	2.52	3.61667	1.88333	3.04	3.515	3.92333	3.34333	3.79333
Sspon.01G0000430-3C	3.98333	4.93	7.58333	5.37667	3.69333	3.37333	3.40333	1.86667	2.26333	1.76333	1.95	2.775	2.73667	2.43333	3.33667
Sspon.01G0000430-4D	16.4833	16.4033	15.5833	12.1433	7.16667	5.49333	4.88667	5.34333	3.99	6.48333	6.08	5.88	6.22	7.99667	11.97
Sspon.01G0000440-1A	0.103333	0.143333	0.0633333	0.02	0.0133333	0	0.00666667	0.00666667	0	0	0	0	0	0	0
Sspon.01G0000440-2B	0.12	0.0533333	0.09	0	0	0.00666667	0	0	0	0	0	0	0	0	0
Sspon.01G0000440-3C	0.0466667	0.0966667	0.0166667	0.0466667	0	0.00333333	0.00333333	0	0	0.00333333	0	0	0	0	0
Sspon.01G0000440-4D	0.183333	0.0566667	0.04	0.01	0.0133333	0.01	0.0233333	0	0	0.00666667	0	0	0	0	0
Sspon.01G0000450-1A	164.19	158.053	177.753	156.987	154.403	154.3	153.163	131.577	107.05	83.1467	82.56	71.73	77.17	79.11	63.1567
Sspon.01G0000450-2B	137.4	143.07	128.443	86.7533	78.6033	77.48	78.09	65.6	62.9533	60.93	49.5467	61.375	64.7033	66.1233	64.2767
Sspon.01G0000450-3C	0	0	0.04	0.0366667	0	0	0	0	0	0	0	0	0	0	0
Sspon.01G0000460-1A	8.75667	7.62	9.13333	9.77333	11.9567	12.3433	10.7967	10.72	10.6167	7.40667	7.43333	6.45	5.00333	4.25333	5.28333
Sspon.01G0000460-1P	14.0467	14.61	14.2033	17.4133	20.51	20.0867	19.4133	18.0033	17.1833	14.05	12.6067	9.915	10.7467	10.09	10.6633
Sspon.01G0000460-1T	6.07333	7.42333	7.26	7.88	8.09667	8.33	8	7.27	7.99	6.20333	5.32	5.975	4.70667	4.16333	4.83
Sspon.01G0000460-2B	6.93	10.9867	9.00667	12.0967	13.2133	13.68	14.86	13.4467	14.0267	9.11333	7.76667	7.065	6.54667	8.32	7.63
Sspon.01G0000460-3C	2.16	2.07667	2.68333	3.04333	3.24667	3.66667	3.76333	3.45667	2.74667	3.17667	2.72333	3.235	1.73667	1.77	1.81333
Sspon.01G0000460-4D	5.08333	2.87667	4.92667	5.74667	7.41	6.56667	5.81	5.31667	5.38	3.82667	4.20667	4.28	3.8	2.67667	3.48667
Sspon.01G0000470-1A	5.73667	6.92333	6.92333	5.83	7.03667	5.35333	5.61	4.16333	3.43333	2.48	2.32	2.34	2.19	2.45667	2.66333
Sspon.01G0000470-1P	4.55333	4.59667	4.50333	3.23667	3.82667	2.56	2.34333	2.51333	1.92	1.52	1.36	1.725	1.20333	1.32333	1.27333
Sspon.01G0000470-2B	12.7267	16.0333	14.73	13.1567	13.6767	11.4133	10.5233	8.28667	8.31	6.25	5.68	4.91	5.44	4.92333	5.47
Sspon.01G0000470-3C	3.22333	3.41	2.75667	2.21333	2.05667	2.15667	1.92333	1.42	1.18	0.956667	1.05333	1.355	1.2	1.15	1.62
Sspon.01G0000480-1A	5.16667	6.26	4.67	5.27667	4.79667	4.22667	3.25333	2.79667	3.62	2.13333	2.51333	1.975	2.16333	1.46667	1.80667
Sspon.01G0000480-2B	8.88333	10.4633	8.60333	7.46667	8.71	6.09667	5.39333	4.27	4.76667	3.19	3.64667	2.97	3.42333	2.26667	3.52667
Sspon.01G0000490-1A	0.0866667	0.0366667	0	0	0	0	0	0	0.05	0	0	0	0	0.0366667	0
Sspon.01G0000490-2B	1.33667	0.723333	0.35	0.44	0.443333	0.48	0.516667	0.59	0.503333	0.676667	0.676667	1.045	1.01667	1.08667	1.07667
Sspon.01G0000490-3C	1.29333	0.803333	0.513333	0.306667	0.203333	0.306667	0.386667	0.456667	0.58	0.736667	0.58	0.71	0.87	0.996667	1.33667
Sspon.01G0000500-1A	0	0.37	0.296667	0.0966667	0.293333	0	0.0433333	0.103333	0	0	0	0	0.01	0	0.00666667
Sspon.01G0000500-1P	0	0	0	0	0	0	0	0	0	0	0	0	0	0	0.0366667
Sspon.01G0000500-2B	1.56333	7.20667	15.5233	13.5067	2.81333	1.19333	0.866667	0.18	0.186667	0.0366667	0.0566667	0.02	0.00333333	0	0
Sspon.01G0000500-3D	0.176667	0.26	0.06	0	0	0.24	0.326667	0.303333	0.113333	0.01	0.01	0	0	0	0
Sspon.01G0000510-1A	111.97	108.403	110.477	116	123.343	119.433	98.1633	73.7167	39.8867	22.0633	15.57	12.825	10.0567	10.32	15.4933
Sspon.01G0000510-1P	0	0	0	0.15	0	0.153333	0	0.28	0	0	0	0.225	0.116667	0	0
Sspon.01G0000510-2B	32.3667	28.8133	27.9067	27.8667	28.7633	29.77	23.9633	19.8133	11.38	5.86667	3.81333	3.175	2.46333	3.28333	3.37667
Sspon.01G0000510-3C	103.597	89.7333	92.9733	96.9	112.25	108.137	89.4467	70.08	37.7167	25.87	16.8867	12.905	10.82	10.4367	13.8467
Sspon.01G0000520-1A	22.8067	19.0067	12.75	10.55	9.27	7.97	7.57	6.34333	6.20667	5.29667	4.98	4.585	3.92667	3.93	3.61667
Sspon.01G0000520-1P	7.55667	6.73667	5.33	3.97333	3.34667	1.79667	1.84	2.37667	1.20667	0.763333	1.79667	1.76	1.26667	1.11333	0.746667
Sspon.01G0000520-2B	0	0	0	0.03	0.0466667	0	0	0.0366667	0	0	0	0	0	0	0
Sspon.01G0000520-3C	16.6033	13.9667	9.10667	8.25	7.84333	6.57	6.83	5.33333	5.38667	5.47333	3.30333	3.295	3.41	3.13667	3.34333
Sspon.01G0000530-1A	23.9867	18.9233	12.75	12.0433	12.9567	12.3767	13.1333	12.1667	10.6033	9.82667	10.3133	10.76	12.2067	12.6967	15.88
Sspon.01G0000530-2B	0	0	0.323333	0	0	0.0833333	0	0.09	0.02	0.00333333	0.0366667	0	0.0666667	0.116667	0
Sspon.01G0000530-3C	0.333333	0.33	0	0.193333	0.22	0.123333	0.25	0.0733333	0.153333	0.11	0.07	0.185	0.04	0.09	0.493333
Sspon.01G0000530-4D	0.333333	0.33	0	0.193333	0.22	0.123333	0.25	0.0733333	0.153333	0.11	0.07	0.185	0.04	0.09	0.493333
Sspon.01G0000540-1A	7.27667	6.39667	7.66	8.63	9.84333	8.34667	8.37	6.55	10.5033	8.40667	11.2267	9.61	11.04	8.87	8.8
Sspon.01G0000540-1P	9.69667	8.11333	9.51667	10.3667	14.2567	12.2933	10.7567	9.78667	14.8867	11.3767	14.5967	13.64	15.0067	13.22	11.13
Sspon.01G0000540-2C	7.17333	8.25667	11.3167	12.3867	14.3567	13.7067	13.0067	12.37	13.7667	14.0967	15.4367	12.615	15.7233	16.5067	14.1933
Sspon.01G0000550-1A	1.09	1.66	3.39333	5.83333	8.11333	9.58	11.9633	13.1233	16.8433	16.21	12.8567	13.44	10.8333	9.38	9.09667
Sspon.01G0000550-1T	2.08667	2.78667	3.13	4.96667	5.32	4.36333	3.91	2.56333	1.56	1.27333	0.716667	0.84	0.926667	0.936667	1.04333
Sspon.01G0000550-2B	0.306667	0.613333	1.27	1.85333	2.78333	3.05667	3.75	4.21333	4.62667	4.00333	3.40667	3.32	2.89	2.60667	2.00667
Sspon.01G0000550-3C	0.563333	1.09667	3.09	6.53667	11.5567	13.9833	17.57	22.7333	31.0367	28.61	24.0633	23.45	19.51	17.2633	15.0467
Sspon.01G0000550-4D	1.24333	1.66667	2.29333	2.97667	2.59667	2.98333	2.52333	2.1	1.36333	0.95	0.766667	0.62	0.523333	0.57	0.61
Sspon.01G0000560-1A	0.386667	1.39333	2.05667	2.70667	5.61333	4.63	5.98333	5.35	6.37667	6.03333	5.58333	5.595	5.47333	6.3	4.72333
Sspon.01G0000560-2B	0.27	0.206667	0.986667	1.48667	1.99667	1.68333	2.27333	3.59	3.05	1.55333	1.99667	1.91	1.97	2.90667	1.9
Sspon.01G0000560-3C	2.80333	4.76333	7.26667	11.0433	15.5367	17.6533	19.7233	24.9933	22.7233	25.0933	22.32	23.79	23.8033	19.8533	18.9667
Sspon.01G0000560-4D	1.85333	3.37667	5.44667	5.97667	9.51	12.0667	13.89	13.4567	16.4	15.5933	16.88	16.18	16.05	12.7933	12.9167
Sspon.01G0000570-1A	9.67	6.17333	3.58333	3.46	3.98	2.84	3.02333	2.91333	2.95667	1.72333	1.98	2.075	3.13667	2.67667	3.38333
Sspon.01G0000570-1P	8.19333	5.91333	4.11	4.14333	3.79333	3.05333	3.15333	2.94667	2.73667	2.52667	2.44667	3.185	3.24333	3.93667	4.89333
Sspon.01G0000570-2B	3.81667	2.46333	1.87667	1.56333	1.16333	1.28	1.49667	0.98	1.00333	1.13	1.44	1.21	1.40667	1.42667	2.09333
Sspon.01G0000570-3C	1.99	0.443333	0.0866667	0.293333	0.21	0.203333	0.06	0.0833333	0	0.13	0.246667	0.29	0.343333	0	0
Sspon.01G0000580-1A	0	0	0.0266667	0.0533333	0.166667	0.286667	0.483333	0.97	2.47333	3.57667	3.36667	4.315	3.65	4.44667	4.26333
Sspon.01G0000580-2B	0	0.0966667	0	0	0.08	0.763333	0	0.683333	2.16333	2.77667	0.96	1.59	2.70333	5.96333	3.49333
Sspon.01G0000580-3C	0.02	0.00333333	0.02	0.0433333	0.116667	0.223333	0.306667	0.35	1.01	1.23667	1.17	1.485	1.25333	1.22	1.26333
Sspon.01G0000580-4D	0	0	0.0333333	0.23	0.193333	0.373333	1.09333	1.19667	1.85667	1.61333	2.61667	2.49	3.25	2.61667	2.40333
Sspon.01G0000590-1A	0.556667	0.136667	0.45	0.536667	1.09	0.3	0.826667	1.09667	1.31333	1.2	1.18333	1.865	1.33667	0.57	2.23333
Sspon.01G0000590-2C	0	0	0.17	0	0	0	0	0	0	0	0	0	0	0	0.143333
Sspon.01G0000600-1A	0.783333	0.7	0.386667	0.303333	0.32	0.616667	0.343333	0.316667	0.463333	0.463333	0.533333	0.515	0.606667	0.63	0.256667
Sspon.01G0000600-2B	2.71	1.67333	1.47667	1.30667	1.55667	1.03333	1.03667	0.99	0.843333	1.07333	1.04667	0.89	0.99	1.28	1.45333
Sspon.01G0000610-1A	1.92667	1.17	1.60333	1.38667	1.45667	1.96333	2.48333	0.75	0.946667	1.01333	1.29333	1.72	1.22333	0.666667	0.876667
Sspon.01G0000610-2B	10.6167	8.97	8.42333	5.63	6.99667	5.76	5.41667	3.67	4.24333	4.14333	4.51333	4.325	4.24333	4.22	3.53667
Sspon.01G0000610-3C	5.78667	4.26	3.09	3.06333	3.15667	3.06333	2.59667	3.06333	3.24	3.43667	3.18333	2.695	3.18	3.49	3.32
Sspon.01G0000610-4D	5.78667	4.26	3.09	3.06333	3.15667	3.06333	2.59667	3.06333	3.24	3.43667	3.18333	2.695	3.18	3.49	3.32
Sspon.01G0000620-1A	0.0433333	0.0433333	0.02	0	0	0.0233333	0	0.02	0.02	0	0.02	0	0	0	0
Sspon.01G0000620-2B	40.7033	21.7167	10.9433	10.23	10.4933	8.53	7.78	5.49333	3.52333	2.44	2.39667	2.49	2.7	2.72	4.46333
Sspon.01G0000620-3C	33.77	21.9167	6.97333	8.86333	7.31333	6.13333	6.17667	4.42	3.42	2.35	1.43667	1.865	1.21333	2.78667	3.52333
Sspon.01G0000630-1A	7.99333	45.1733	84.5467	76.3067	35.8867	42.25	24.3033	16.2533	6.28333	6.52333	3.42	1.18	1.33333	1.27	0.993333
Sspon.01G0000630-2B	26.81	111.427	207.347	202.43	115.377	80.2133	52.8167	38.8567	14.5967	7.99667	5.64667	5.365	3.56667	2.63333	1.95667
Sspon.01G0000630-3C	29.86	135.867	263.423	258.927	116.007	59.2333	38.1333	32.5233	12.1067	5.88333	6.55	5.03	2.48667	2.45333	2.79333
Sspon.01G0000630-4D	7.72333	33.7133	60.11	51.8867	26.7567	15.47	10.1533	6.34667	2.56333	1.65	1.23	1.255	0.593333	0.173333	0.713333
Sspon.01G0000640-1A	12.3267	16.64	15.7067	14.3167	12.72	9.77	8.61667	6.44	5.89333	5.15333	5.02667	4.845	5.34333	6.12	7.33
Sspon.01G0000640-2B	15.07	24.2033	24.6033	26.2267	22.28	14.0133	11.3933	9.54	7.58	6.49667	6.21	7.435	7.19	7.59	8.62
Sspon.01G0000640-3C	3.18333	5.16667	5.24667	5.27333	3.94667	3.51333	2.24	1.45333	1.17667	0.91	0.906667	0.84	0.996667	1.14	1.64
Sspon.01G0000650-1A	0	0	0	0	0	0.0233333	0	0	0	0	0	0	0	0.02	0
Sspon.01G0000650-2B	0.0233333	0.29	0.533333	1.82333	4.90333	7.98	13.8933	17.5567	22.6433	20.1333	21.4167	21.83	21.1633	18.94	18.86
Sspon.01G0000650-3C	0.0233333	0.42	1.27333	2.72	7.03667	12.21	15.94	21.8533	27.4433	29.9	27.14	30.855	29.85	26.5367	27.46
Sspon.01G0000660-1A	0.04	0.0433333	0.0866667	0.14	0.43	0.63	0.87	1.24333	1.27333	1.83333	1.48333	2.2	1.71333	2.04667	1.79333
Sspon.01G0000660-1P	2.49	2.25333	1.65667	0.97	1.58333	1.21333	2.31667	1.63667	1.89	2.53667	1.69333	1.885	2.75333	2.25667	2.32333
Sspon.01G0000660-1T	0	0	0.0533333	0	0	0.06	0	0	0	0	0	0	0	0	0.07
Sspon.01G0000660-2B	6.41333	4.74	3.16333	2.96333	4.07333	4.15667	4.58333	5.05	6.66333	7.51	7.76667	8.285	9.28	8.74333	8.99
Sspon.01G0000660-3C	15.6833	10.5533	7.50667	6.77333	7.32667	8.18	9.43667	10.9733	13.83	12.79	14.88	14.54	16.08	15.11	16.8667
Sspon.01G0000670-1A	0	0	0	0	0	0	0	0	0	0	0	0	0	0	0
Sspon.01G0000670-1P	0	0	0	0	0	0	0	0	0	0	0	0	0	0	0
Sspon.01G0000670-2B	0	0	0	0	0	0	0	0	0	0	0	0	0	0	0
Sspon.01G0000670-3C	0	0.0233333	0	0	0	0	0	0	0	0	0	0	0	0	0
Sspon.01G0000680-1A	26.2533	51.0933	72.5367	156.45	162.773	229.863	250.067	276.98	217.623	177.84	154.867	140.685	118.517	121.887	97.4067
Sspon.01G0000680-1P	7.63667	32.45	20.2033	11.2867	4.26667	2.77667	2.18333	4.23	7.54333	3.68333	8.08333	8.355	7.19	5.28667	4.54667
Sspon.01G0000680-2C	22.2	49.19	41.9167	12.4433	8.83	7.93	5.81333	6.11333	5.07	5.60667	8.68667	4.605	9.53	5.71	6.08667
Sspon.01G0000690-1A	0.0533333	0.806667	1.76	1.96667	0.7	0.326667	0.27	0.353333	0.35	0.336667	0.366667	0.865	0.693333	1.14333	0.976667
Sspon.01G0000690-1P	0.79	2.19	2.88	2.58667	1.43667	0.803333	0.42	0.42	0.47	0.453333	0.496667	0.56	0.643333	1.09333	2.08667
Sspon.01G0000690-2C	0.79	2.19	2.88	2.58667	1.43667	0.803333	0.42	0.42	0.47	0.453333	0.496667	0.56	0.643333	1.09333	2.08667
Sspon.01G0000700-1A	0	0	0	0.273333	0	0	0	0	0	0	0	0	0	0	0
Sspon.01G0000710-1A	65.86	70.1767	55.7833	48.0833	45.9833	34.7067	31.1367	24.2967	21.7433	18.5267	18.5967	18.67	20.31	20.1133	23.8567
Sspon.01G0000710-2C	15.2	16.2367	14.08	12.74	12.9333	10.1867	8.90333	7.03667	6.63667	4.75333	5.35	5.045	5.75667	5.17333	6.26333
Sspon.01G0000720-1A	1.49667	1.82667	3.22667	3.16333	2.08333	1.76	2.23	1.98333	1.61	0.873333	1.10667	1.33	1.29667	1.21	1.80667
Sspon.01G0000720-1P	1.24333	1.23333	0.966667	1.22667	1.04333	0.873333	1.09667	0.616667	0.613333	0.58	0.536667	0.71	0.606667	0.686667	0.886667
Sspon.01G0000720-2B	0.653333	0.813333	0	1.69667	0.89	0.32	0.32	0	0.276667	0.55	0.62	0.225	0.34	0	0.75
Sspon.01G0000720-3C	2.25	2.02333	2.66667	1.45333	1.73667	1.87667	2.07667	1.89333	1.22333	1.21333	1.05	1.22	1.49667	2.10333	1.32
Sspon.01G0000720-4D	2.22333	2.11	2.10667	2.10333	1.87333	1.76667	1.21	1.37667	1.03	0.896667	0.753333	1.11	0.863333	1.06667	1.37333
Sspon.01G0000730-1A	0.286667	0.55	0.26	0.0666667	0	0	0	0	0.02	0	0	0	0	0	0.02
Sspon.01G0000730-2C	0.0233333	0	0.0466667	0	0	0	0	0	0	0	0	0	0	0	0
Sspon.01G0000740-1A	0	0.06	0.76	2.76667	4.17	7.10333	8.15333	8.15667	6.61667	3.97333	1.87333	2.255	0.916667	0.933333	0.826667
Sspon.01G0000740-2B	0	0.146667	1.44667	3.94	6.43667	7.34667	7.66	7.90667	5.82	3.52333	1.46667	1.355	1.06	0.8	0.876667
Sspon.01G0000740-3D	0	0.0966667	0.696667	2.62667	3.76	5.53667	6.07667	6.67	4.34	2.9	1.31667	1.385	0.84	0.796667	0.743333
Sspon.01G0000750-1A	3.66667	13.8667	12.1967	6.28	2.09	1.13	1.10333	0.723333	0.606667	0.46	0.4	0.275	0.226667	0.13	0.27
Sspon.01G0000750-2B	12.99	50.0767	49.3467	24.57	10.5333	7.02	5.53667	4.39667	3.14	2.59667	1.52	1.22	0.806667	0.91	0.906667
Sspon.01G0000750-3C	7.35667	27.2133	25.5933	13.2767	5.83	3.38333	2.77	2.02	1.48667	1.19	0.87	0.895	0.523333	0.66	0.476667
Sspon.01G0000760-1A	6.08667	18.8867	19.0667	9.44333	3.50333	1.81667	1.66	0.956667	0.653333	0.793333	0.313333	0.185	0.33	0.363333	0.156667
Sspon.01G0000760-2D	8.27	29.66	29.94	14.6167	4.85	3.01	2.37	1.73667	1.20667	1.06	0.67	0.54	0.193333	0.283333	0.343333
Sspon.01G0000770-1A	18.7333	3.55333	0.59	0.613333	0.69	1.14333	1.05	1.09333	1.16333	1.13	1.03	0.94	1.04667	1.22333	0.933333
Sspon.01G0000770-2D	2.19	2.87333	3.06667	3.49667	3.11	4.81	5.67667	5.69333	6.38333	6.99667	5.78333	6.295	5.50333	5.44	3.29
Sspon.01G0000780-1A	0	0.373333	0	0.413333	1.61	0	0	0.41	0.366667	0.366667	0.656667	0	0.376667	0	0
Sspon.01G0000780-2B	0	0	0	0	0	0	0	0	0	0	0	0	0	0	0
Sspon.01G0000780-3C	7.00333	2.75	2.08667	3.69667	3.67667	5.53	3.77	3.94333	3.38	3.00333	2.59	2.705	2.29	3.30333	3.56667
Sspon.01G0000780-4D	6.09667	2.65	1.47	3.47667	4.18333	6.01667	5.19	4.89667	3.53	2.82667	2.43333	3.71	4.00667	4.38333	5.47
Sspon.01G0000790-1A	1.03667	1.45667	1.73333	2.55	3.8	3.36	3.87667	3.6	4.64333	4.34667	3.93	4.17	5.19333	3.94	4.86333
Sspon.01G0000790-2B	6.19333	5.09333	7.54667	12.0033	16.5267	17.1267	17.23	14.9867	18.5667	17.4133	19.3433	19.13	20.7967	19.6	18.1267
Sspon.01G0000790-3C	0.573333	0.516667	0.56	0.733333	1.21333	1.20333	1.53333	1.29	1.53333	1.30667	1.43333	1.205	1.43667	1.79	1.48
Sspon.01G0000790-4D	2.37	2.42667	2.50333	4.25667	5.39333	6.19333	6.98333	5.99	7.19667	5.16667	7.65	7.64	9.11	7.49667	7.53667
Sspon.01G0000800-1A	5.16	5.48667	7.18667	11.2667	17.2867	18.22	19.9067	17.9333	19.5033	18.2533	19.77	19.74	19.3267	20.5467	19.5633
Sspon.01G0000800-2C	1.3	1.18333	1.47333	2.22667	2.75	2.49	3.20667	2.55	3.7	2.85667	3.24	2.79	2.86333	2.89	2.59667
Sspon.01G0000810-1A	0.103333	0.236667	0.193333	0.183333	0.3	0.446667	0.356667	0.443333	0.416667	0.35	0.373333	0.36	0.39	0.35	0.33
Sspon.01G0000810-2B	0.726667	1.25	1.27667	1.88333	2.24667	2.30333	2.04667	1.73667	1.51667	1.46	1.75667	1.5	1.29333	1.75333	1.47667
Sspon.01G0000810-3C	0.53	0.643333	0.81	0.843333	1.20667	1.69667	1.7	1.67667	2.58	2.12667	1.88667	1.905	1.97667	1.63	1.84667
Sspon.01G0000810-4D	0.88	1.18	1.39	1.39333	1.56333	1.52667	1.50667	1.17	1.48333	1.00333	1.05333	1.035	1.21667	1.14	1.30667
Sspon.01G0000820-1A	0	0	0	0	0	0	0	0	0	0	0	0	0	0	0
Sspon.01G0000820-1T	36.75	12.6933	11.55	4.40333	8.95667	2.98333	0.856667	0.786667	0.31	0.473333	0.206667	0.315	0	3.08667	1.19333
Sspon.01G0000820-2B	40.6533	43.39	11.6767	5.09667	1.03	1.69	2.31	0.953333	0	0	0.556667	0.7	0.62	0	2.28333
Sspon.01G0000820-3C	4.32	2.47667	1.06333	0.446667	0.233333	0.42	0.316667	0.11	0.0966667	0.0466667	0.13	0.2	0.406667	0.223333	0.673333
Sspon.01G0000820-4D	292.377	183.79	62.9467	33.9667	21.7233	16.4633	12.3633	11.4733	5.94333	4.34	5.72333	8.145	10.34	14.5067	25.0733
Sspon.01G0000830-1A	50.2933	64.6933	58.6867	38.7167	36.17	31.62	28.6167	21.2333	15.23	9.52333	8.47333	7.24	7.53333	7.79667	5.43
Sspon.01G0000830-2C	120.693	152.27	153.617	108.84	77.1967	65.8	58.5167	43.9467	32.8067	23.95	25.59	15.165	19.6433	18.35	12.89
Sspon.01G0000830-3D	40.7167	54.7933	52.2667	39.1967	35.4667	32.2233	27.4767	20.5733	14.28	9.45667	9.15	6.565	8.86	8.02333	5.97667
Sspon.01G0000840-1A	11.77	9.32667	10.4667	9.83333	11.15	13.7467	13.7	14.2733	15.49	16.76	20.7367	17.43	22.1	25.3267	25.6967
Sspon.01G0000840-1P	4.68	3.53667	4.36667	4.18	4.83333	4.65333	4.32667	4.93667	4.70333	5.54	7.18333	6.015	7.84333	8.87	9.02
Sspon.01G0000840-2C	11.36	10.39	12.18	12.5933	15.5533	13.6033	12.39	12.65	13.19	12.9233	16.5133	15.52	16.63	20.2233	19.7067
Sspon.01G0000840-3D	4.68	3.53667	4.36667	4.18	4.83333	4.65333	4.32667	4.93667	4.70333	5.54	7.18333	6.015	7.84333	8.87	9.02
Sspon.01G0000850-1A	13.1633	13.5933	17.0333	14.9633	15.0733	14.1367	11.34	10.5067	13.79	10.7433	13.04	4.065	4.62	4.6	2.2
Sspon.01G0000850-2C	11.0233	7.72333	9.73667	8.27333	8.44	7.52667	6.50667	5.36	6.18	5.89	5.37333	4.2	3.79	4.71667	2.75333
Sspon.01G0000850-3D	4.41	3.27	3.77667	2.90667	2.92667	2.24333	2.41667	2.19333	3.48333	1.54333	1.57667	1.04	0.553333	0.636667	0.783333
Sspon.01G0000860-1A	4.4	4.42333	3.75333	4.11667	4.19667	3.50667	3.23333	3.1	2.78	2.7	3.02333	2.475	3.06333	2.61	2.84333
Sspon.01G0000860-1T	9.64667	8.29	7.49	7.79667	9.11333	7.67667	7.31	5.67667	6.67333	5.31667	5.43667	5.49	5.78	5.70667	6.44
Sspon.01G0000860-2C	11.36	8.06333	10.1	10.82	4.60667	2.29667	1.83333	0.536667	4.04667	2.76	5.95667	2.42	2.48667	3.23	2.65667
Sspon.01G0000860-3D	1.44333	1.18667	1.19667	1.20333	1.46333	1.36667	1.31	1.11667	0.816667	0.786667	0.59	0.835	0.926667	1.09	1.08
Sspon.01G0000870-1A	10.4533	10.83	12.0533	13.2567	13.9533	12.78	11.4567	9.05667	6.83	5.07667	3.88	2.575	2.34	2.04667	1.65333
Sspon.01G0000870-2B	6.33333	7.21667	7.56	7.73333	8.42667	8.35333	6.08333	4.49	3.52333	2.17	2.05667	1.48	1.11333	1.03	0.696667
Sspon.01G0000870-3C	6.33333	6.92	7.04333	7.29667	7.58667	6.15333	6.41667	5.47333	5.28333	3.68	3.38667	1.945	2.12667	1.76333	1.22
Sspon.01G0000870-4D	14.5	10.8167	9.1	8.19667	10.8867	9.86	8.45667	7.20333	4.34	3.14	2.48	1.615	1.35333	1.16667	0.69
Sspon.01G0000880-1A	1.19	1.20333	1.73333	2.3	3.61667	3.06333	3.23667	3.14333	2.33	2.18	1.58333	1.66	1.71333	1.55333	2.03
Sspon.01G0000880-2B	0.643333	1.39	2.05333	3.41	4.75	4.66333	5.04667	4.67667	3.52	3.1	2.55667	2.4	2.86	2.41667	2.95667
Sspon.01G0000880-3C	1.28667	1.51667	1.76667	1.94333	1.76333	2.30333	1.59667	1.72	1.12	0.806667	0.693333	0.75	0.746667	0.91	1.21667
Sspon.01G0000890-1A	2.70333	4.39667	4.07	4.17667	2.76	2.93333	3.29	2.96667	3.14333	3.67333	3.71667	5.485	5.84	6.04333	7.45333
Sspon.01G0000890-2B	1.49	2.48667	2.13333	1.96	2.13667	1.71333	1.55667	1.68333	1.71333	1.73667	1.97	2.37	2.89667	3.48	4.32333
Sspon.01G0000890-3C	2.69667	4.11333	4.16667	4.65333	3.01333	2.42667	2.13	2.04333	2.11667	2.24333	2.46	3.555	3.99333	4.17	5.50667
Sspon.01G0000890-4D	2.70333	4.39667	4.07	4.17667	2.76	2.93333	3.29	2.96667	3.14333	3.67333	3.71667	5.485	5.84	6.04333	7.45333
Sspon.01G0000900-1A	1.99667	3.87667	2.69333	2.49667	2.74	2.29667	2.33667	2.41	2.06	1.77333	1.53	1.88	1.83	2.23667	1.87
Sspon.01G0000900-2B	0.806667	0.84	0.856667	0.903333	0.703333	0.506667	0.593333	0.633333	0.583333	0.67	0.606667	0.795	0.783333	0.616667	1.03
Sspon.01G0000900-3D	4.19	5.64667	5.30333	5.06333	4.52	5.24667	3.77333	4.49333	4.19667	4.04667	3.82	4.2	3.31	4.15333	4.61333
Sspon.01G0000910-1A	0.13	0.0966667	0	0.0133333	0.0533333	0.0633333	0.193333	0.223333	0.526667	0.753333	1.02667	0.95	1.13	1.10667	0.653333
Sspon.01G0000910-2B	0.25	0.14	0.163333	0.0866667	0.186667	0.616667	1.63667	2.47667	4.76	7.20333	7.29333	6.52	7.22333	6.88667	4.12333
Sspon.01G0000910-3C	0.41	0.466667	0.383333	0.176667	0.236667	0.326667	0.726667	1.06	1.69	1.79333	2.22667	2.39	1.86333	2.21333	1.66333
Sspon.01G0000910-4D	0.756667	0.783333	0.323333	0.326667	0.24	0.72	1.66667	2.03667	3.83333	5.86	6.65333	7.075	7.46333	6.54667	5.54667
Sspon.01G0000920-1A	0.293333	0.16	0.36	0.246667	0.14	0.1	0.133333	0.103333	0.0366667	0.126667	0.13	0.16	0.193333	0.263333	0.163333
Sspon.01G0000930-1A	5.25667	2.45333	1.59	1.16667	0.633333	0.553333	0.756667	0.666667	0.97	1.17	1.18333	1.55	1.85	1.65	1.99333
Sspon.01G0000930-1P	4.8	2.47	1.81	1.42	0.956667	0.88	0.943333	0.936667	1.16667	1.52333	1.63	1.695	1.99333	2.25667	2.2
Sspon.01G0000930-2C	0	0	0	0.0766667	0	0.07	0	0	0	0	0.0966667	0	0.126667	0	0
Sspon.01G0000930-3D	5.7	3.13	1.97333	1.49	0.796667	0.836667	1.10333	1.09667	1.23667	1.58667	1.62	1.695	1.90667	1.78667	2.18667
Sspon.01G0000940-1A	0.526667	0.48	0.54	0.14	0.0666667	0.26	0.243333	0.0633333	0.176667	0.0533333	0.126667	0.065	0.11	0.393333	0.206667
Sspon.01G0000940-2C	20.3067	14.91	9.33	8.12	9.03333	8.72333	9.09667	7.79	5.88667	5.14667	4.40667	5.89	7.10333	8.95333	11.9367
Sspon.01G0000950-1A	95.1533	240.52	545.503	614.973	250.997	245.587	188.997	203.387	215.957	282.013	263.047	211.215	183.023	171.263	205.437
Sspon.01G0000950-2B	14.16	44.21	87.9633	106.847	75.67	65.6967	56.5233	52.3567	46.4733	44.98	44.9133	42.74	37.87	36.87	37.7633
Sspon.01G0000950-3C	13.9367	47.4367	97.8667	109.483	80	75.21	64.1467	61.4767	66.97	63.35	64.3767	61.36	54.5733	53.5567	59.74
Sspon.01G0000960-1A	19.4933	36.21	55.6667	46.1567	30.9933	31.46	25.3467	17.8267	18.3033	9.73	13.8567	5.815	8.32667	9.86667	4.93333
Sspon.01G0000960-1T	3.78333	4.76333	4.91	2.99667	2.34667	2.47333	2.15667	1.79333	2.21	1.84333	1.71	1.045	0.886667	1.14667	1.02
Sspon.01G0000960-2C	20.7	26.62	26.1733	17.9567	13.2133	14.3867	12.6	11.7767	12.9033	8.28667	9.91	6.66	6.69	10.1733	9.87667
Sspon.01G0000960-3D	3.78333	4.76333	4.91	2.99667	2.34667	2.47333	2.15667	1.79333	2.21	1.84333	1.71	1.045	0.886667	1.14667	1.02
Sspon.01G0000970-1A	19.23	17.24	12.44	10.0367	11.0967	9.44333	9.12667	9.75	8.51667	8.18	8.42333	8.155	9.92667	9.29667	10.5567
Sspon.01G0000970-1P	11.2533	9.14	5.59333	6.34667	6.63333	6.98	6.68333	5.05333	4.32	4.98	4.41333	5.135	5.16	5.74667	7.33667
Sspon.01G0000970-2C	21.6433	14.3233	9.45333	9.99	9.46333	10.95	8.82333	7.61333	5.85333	5.99	6.40333	6.35	7.20333	8.17	9.68333
Sspon.01G0000970-3D	8.39	4.76	4.29	3.14333	4.25	2.08667	3.86	2.76667	3.39667	1.84	1.85667	2.26	2.57	3.08667	4.12667
Sspon.01G0000980-1A	8.39	10.2867	11.4467	11.87	11.2967	10.0633	11.6733	11.4633	14.34	17.98	17.1167	17.235	18.55	18.4067	18.47
Sspon.01G0000980-1P	4.12333	5.45667	7.58333	7.86667	6.65	7.16667	8.62667	8.76	10.63	13.3933	14.1733	11.765	11.32	10.3167	11.13
Sspon.01G0000980-2B	5.12333	5.14	6.44	6.44333	6.38333	6.69	7.52333	8.45333	11.1167	13.02	12.78	12.46	11.83	10.5967	9.86667
Sspon.01G0000980-3C	6.23667	7.19333	7.67667	8.41667	7.49333	7.68	8.29333	8.72	10.64	10.7533	11.41	12.34	11.6	11.63	10.91
Sspon.01G0000980-4D	5.94	9.37667	9.45	9.77333	11.9733	12.43	15.8133	17.59	21.5133	21.84	20.4267	22.79	23.77	22.4267	22.05
Sspon.01G0000990-1A	1.65333	3.41333	4.37333	6.67667	8.61667	8.76333	10.2433	11.8133	8.76667	8.79667	6.10333	5.32	3.69667	3.07667	3.11667
Sspon.01G0000990-2B	1.86333	3.62	5.21667	7.19333	8.78667	9.89667	11.4067	12.2367	9.91333	9.14	7.35667	6.105	4.56333	3.83333	3.35667
Sspon.01G0000990-3C	2.81333	5.00667	8.88333	11.0467	14.1867	14.4767	14.93	18.3667	14.64	14.07	9.14667	8.995	4.86	5.60667	4.14333
Sspon.01G0000990-4D	1.94667	3.8	5.45667	8.15667	10.49	12.28	14.7133	16.9	14.89	12.4633	9.38	8.11	5.34667	3.71333	2.68667
Sspon.01G0001000-1A	3.19333	6.34	7.33	8.12	7.61	7.09	8.17667	6.32333	4.49	4.32	3.06	3.255	2.74333	2.66	2.48667
Sspon.01G0001000-2B	2.58333	4.94	5.81333	6.70333	6.14667	5.46667	5.08667	4.83333	3.69	3.47333	3.07	3.045	2.68667	2.97667	2.75333
Sspon.01G0001000-3C	3.56333	6.87	7.47333	8.90333	8.53333	7.83	8.26667	8.08667	5.62667	5.27667	4.35333	4.695	4.07	4.09	4.55333
Sspon.01G0001000-4D	1.33	3.32	4.22333	4.64667	4.12333	4.37667	5.42667	4.83667	3.87333	3.55667	2.58	2.72	2.71333	2.39	2.33333
Sspon.01G0001010-1A	0.746667	0.96	2.36	7.04667	11.6133	17.6167	23.7633	31.7833	39.3533	42.6367	45.8433	52.15	52.5033	48.6033	49.9133
Sspon.01G0001010-2B	2.91667	10.6267	22.59	35.22	49.7633	56.4967	61.42	65.3967	75.53	78.85	76.8433	85.785	81.0633	85.7367	91.5933
Sspon.01G0001010-3C	2.00667	6.71	15.0767	21.3133	34.4367	40.2267	42.7	47.6167	45.8867	49.8233	50.25	55.545	56.1833	56.65	61.61
Sspon.01G0001010-4D	0.406667	1.49667	2.39	4.04	5.15333	6.18333	8.03667	8.87	10.0767	11.4467	12.0333	12.865	15.1967	13.74	14.6033
Sspon.01G0001020-1A	0.466667	0.83	0.836667	1.34333	1.85333	1.90667	1.92	1.82667	1.91667	2.03333	1.97667	1.49	1.57333	1.34	1.55
Sspon.01G0001020-1P	0.656667	0.603333	1.06	1.37333	1.67667	2.01667	1.49667	1.95333	2.62	2.05333	1.74	1	1.45667	1.32	1.57333
Sspon.01G0001020-2B	2.11	1.73667	3.26	5.28333	6.31667	7.46	8.42	7.88	5.88667	5.90667	5.03333	4.76	4.94	5.05333	5.98333
Sspon.01G0001020-3C	1.34667	1.02	1.47667	1.93	2.65	3.70667	4.94	4.85	3.82	3.61	2.99333	3.935	3.33667	3.11667	2.84333
Sspon.01G0001020-4D	1.39333	1.39	1.00667	1.47667	1.96	2.27667	3.16667	1.86	0.926667	0.913333	1.21	2.065	1.41667	1.96667	2.08333
Sspon.01G0001030-1A	5.59	5.86	1.55667	0.256667	0.126667	0	0	0.14	0	0.0566667	0.0766667	0	0.0766667	0	0.0866667
Sspon.01G0001030-1P	4.57667	4.22667	1.87	0.416667	0.0866667	0.0966667	0.0633333	0.0233333	0.0233333	0.02	0.03	0	0	0.04	0.0233333
Sspon.01G0001030-2D	4.57667	4.22667	1.87	0.416667	0.0866667	0.0966667	0.0633333	0.0233333	0.0233333	0.02	0.03	0	0	0.04	0.0233333
Sspon.01G0001040-1A	0.3	1.01667	2.55667	3.74333	4.74333	5.44	3.96	3.52	9.41333	9.34667	9.80333	8.295	6.18667	6.43667	6.30667
Sspon.01G0001040-2B	0.476667	1.32	1.6	2.59333	3.63333	3.87333	4.75667	4.96667	5.56	5.69	5.88333	5.185	4.71667	4.83	5.43333
Sspon.01G0001040-3C	0.923333	0.626667	0.786667	1.09	0.606667	1.48667	3.38	3.49333	1.75667	1.41	2.46	2.35	2.58667	2.87333	1.68
Sspon.01G0001040-4D	8.08	15.5433	26.2867	37.4933	52.9333	62.8033	75.2367	81.0567	92.55	89.4367	84.5	84.045	77.9367	72.1333	68.7967
Sspon.01G0001050-1A	0.0266667	0.0266667	0	0.15	0	0.0366667	0.0266667	0	0	0	0	0	0	0	0.03
Sspon.01G0001050-2C	0	0	0	0	0.04	0	0	0	0	0	0	0	0	0	0
Sspon.01G0001050-3D	0.353333	0.32	0.343333	0.3	0.383333	0.333333	0.306667	0.283333	0.376667	0.283333	0.33	0.27	0.323333	0.286667	0.323333
Sspon.01G0001060-1A	33.5267	16.3267	9.13333	6.87	7.23333	7.20667	7.02	6.15	4.00333	4.12333	3.28667	3.08	3.91667	4	5.83
Sspon.01G0001060-2B	50.5333	25.5267	11.2667	11.77	11.55	13.3767	13.3633	10.85	6.54	5.69667	4.34333	5.8	5.54667	6.61667	9.9
Sspon.01G0001060-3D	14.0867	7.07333	2.77333	2.02333	1.94667	1.88667	2.58667	2.28	1.59667	1.55667	0.976667	1.375	1.16667	1.41333	2.33333
Sspon.01G0001070-1A	8.96667	8.81333	6.67333	5.52667	8.44	7.11333	6.99667	6.74333	7.61333	6.37333	6.50333	7.065	7.55333	7.84	8.05667
Sspon.01G0001070-1T	12.63	13.24	9.66333	9.37333	10.09	8.42333	7.67333	7.84333	8.85333	8.32667	7.89	7.775	9.56667	9.31	9.88667
Sspon.01G0001070-2B	27.0333	22.4533	12.84	8.36333	6.32333	4.27333	3.85667	2.91333	2.55667	2.20333	1.65333	2	1.58667	1.73333	2.49
Sspon.01G0001070-2T	4.74	4.90333	4.12667	3.48333	3.54667	3.32333	4.25333	3.62667	3.72333	3.66	3.34667	3.96	4.19	3.56667	4.04
Sspon.01G0001070-3C	9.31	8.85333	7.5	6.21667	6.67667	5.49333	5.60667	5.03333	5.16	4.80667	4.55667	5.35	5.63333	5.43	6.27333
Sspon.01G0001070-4D	6.44	5.77	4.80667	5.27667	6.22667	5.09333	5.94333	6.46	6.44	6.57667	6.70333	6.69	7.26333	6.21667	7.45333
Sspon.01G0001080-1A	21.4	15.5767	7.84667	5.64	3.36	3.28	2.12	2.63	1.37667	1.13667	1.05333	0.69	1.16	1.46333	1.32333
Sspon.01G0001080-2D	9.84333	8.03	4.17667	2.53333	2.86333	1.69333	1.94	0.88	0.71	0.413333	0.326667	0.76	0.316667	0.573333	0.41
Sspon.01G0001090-1A	28.83	28.1767	13.8133	14.27	22.8	30.11	38.51	36.4933	24.0267	16.64	13.0167	14.895	12.79	11.0633	8.97333
Sspon.01G0001090-1T	0	0	0	0.0833333	0	0.103333	0.0433333	0	0.0433333	0.07	0	0	0	0	0
Sspon.01G0001090-2B	106.423	115.13	58.84	60.2933	98.7033	122.843	148.96	139.083	94.29	66.9233	51.01	54.365	44.2167	38.9033	31.7067
Sspon.01G0001090-3C	5.87667	9.82333	6.70333	7.32	10.9	14.5167	17.71	14.1433	12.0767	8.02	7.55	7.36	6.2	6.74667	5.97333
Sspon.01G0001090-4D	4.18333	7.21	4.00333	5.30667	8.2	9.59333	12.5867	11.25	7.91667	4.96333	3.07333	3.36	2.69333	2.37	1.33667
Sspon.01G0001100-1A	1.32667	1.09667	1.08333	0.786667	0.753333	1.09667	0.956667	0.603333	0.696667	0.85	0.94	0.725	0.77	0.653333	0.916667
Sspon.01G0001100-1T	3.96	3.41667	3.50667	2.33667	2.92333	2.87667	2.30667	2.75	2.11667	1.98667	1.92333	2.06	1.83667	1.51333	2.20667
Sspon.01G0001100-2B	1.47	2.22	0.556667	1.71667	1.38667	1.30667	1.71667	1.67	1.52333	1.33333	1.13667	1.135	1.35667	1.22	1.48333
Sspon.01G0001100-3C	1.62333	1.27	0.9	1.21	1.21667	1.10333	1.82667	1.34333	1.61333	1.1	1.06333	0.85	0.953333	1.21	1.39667
Sspon.01G0001100-4D	0	0	0	0	0	0	0	0	0	0	0	0	0	0	0
Sspon.01G0001110-1A	0	0	0	0	0	0	0	0	0	0	0.00333333	0	0	0	0
Sspon.01G0001110-2B	0	0	0	0	0	0	0	0	0	0	0	0	0	0	0
Sspon.01G0001110-3C	0	0	0	0	0	0	0	0	0	0	0	0	0	0.00333333	0
Sspon.01G0001120-1A	19.6833	9.19	7.25667	7.78333	5.91	3.88333	2.57	2.40333	2.68667	3.35	2.24333	2.59	1.72	1.48	1.47667
Sspon.01G0001120-2B	20.5067	10.38	9.49333	10.3633	8.36333	5.55667	3.41667	2.74333	2.57333	4.27333	2.87333	2.21	1.99667	1.67333	1.26
Sspon.01G0001120-3C	17.9267	10.05	10.5333	12.4367	8.03	5.64667	3.91333	3.47	3.7	5.11333	3.79333	2.94	2.28333	1.89333	1.38333
Sspon.01G0001130-1A	30.6567	28.5	21.9367	18.8467	17.92	13.71	14.5167	11.9133	10.11	7.85333	8.93667	8.8	10.4533	9.75	9.85333
Sspon.01G0001130-1P	0	0.24	0	0	0	0.336667	0	0	0	0	0	0	0	0.256667	0
Sspon.01G0001130-2C	141.49	152.073	116.447	95.7833	89.0933	64.0633	63.4033	55.6133	51.6767	45.15	45.4733	47.165	46.3033	61.37	63.23
Sspon.01G0001130-3D	28.9533	24.8867	17.6433	15.7033	15.8167	12.08	12.13	9.64	9.16	6.86	7.89	8.015	8.98	8.16333	9.16333
Sspon.01G0001140-1A	11.8833	15.12	14.9867	15.59	15.2533	14.2567	15.14	13.9767	13.21	12.7867	10.5767	11.535	12.3033	10.85	12.0633
Sspon.01G0001140-1P	21.56	24.4567	22.37	20.71	21.78	21.13	22.7167	22.1	19.8	20.1433	18.8633	19.51	20.9667	20.1967	21.8033
Sspon.01G0001140-2B	22.9633	30.8267	27.5333	24.9333	27.1067	23.7267	29.3033	27.6267	24.2067	21.25	17.2267	23.73	17.56	22.4867	21.92
Sspon.01G0001140-3C	0	0	0	0	0	0	0	0	0	0	0	0	0	0	0
Sspon.01G0001140-4D	2.14	2.85	3.09	2.30333	2.90333	2.42333	2.28	2.37667	2.10667	2.94333	2.32667	2.205	2.29333	1.80667	2.05667
Sspon.01G0001150-1A	6.41333	3.92667	1.94	1.28667	1.45	1.08333	1.37	1.82667	3.59	4.17	6.27333	6.86	10.1233	9.05333	9.16333
Sspon.01G0001150-2D	0.64	0.433333	0.206667	0.236667	0.17	0.05	0.176667	0.35	0.806667	0.876667	0.946667	1.59	1.76667	1.62667	1.61
Sspon.01G0001160-1A	3.01667	6.17	3.67333	2.41667	1.50333	0.833333	0.396667	0.246667	0.11	0.153333	0.186667	0.12	0.103333	0.29	0.143333
Sspon.01G0001160-2B	2.04667	3.70333	2.76333	1.98333	0.823333	0.226667	0.863333	0.353333	0.0866667	0.143333	0.0766667	0.365	0.123333	0.203333	0.39
Sspon.01G0001160-3D	2.42333	6.04667	4.63333	2.38667	0.79	0.196667	0.0766667	0.0733333	0	0	0.0133333	0.115	0.2	0.146667	0.11
Sspon.01G0001170-1A	12.75	9.56667	9.5	8.66667	9.47333	10.6333	9.55667	8.9	7.56	7.46	4.88333	5.07	6.21	5.55	5.77667
Sspon.01G0001170-2B	38.57	35.5167	27.31	29.36	32.9433	31.03	28.61	25.7833	19.63	15.03	15.2267	15.58	13.8133	14.9933	19.8767
Sspon.01G0001180-1A	1.04	1.01	0.446667	0.523333	0.523333	0.72	0.92	1.00333	0.933333	0.523333	0.673333	0.45	0.713333	0.583333	1.28333
Sspon.01G0001180-2B	0.703333	0.713333	0.393333	0.246667	0.373333	0.446667	0.65	0.393333	0.343333	0.303333	0.13	0.39	0.353333	0.576667	0.726667
Sspon.01G0001190-1A	3.85667	9.87	7.66	3.01333	3.58	2.89333	1.36	0.156667	0.0533333	0	0	0	0	0.0433333	0.0666667
Sspon.01G0001190-2B	2.37	5.62667	4.48333	2.07	1.89333	1.78333	0.81	0.196667	0.02	0	0.0333333	0	0.0166667	0.0466667	0
Sspon.01G0001190-3D	1.48	2.70667	2.42333	1.15333	1.04667	1.14667	0.376667	0.146667	0.00333333	0.0166667	0.02	0.025	0.0133333	0.0266667	0.0166667
Sspon.01G0001200-1A	2.89667	5.35333	6.18667	1.93667	0.683333	2.21	3.41	4.27333	12.15	22.31	27.7067	35.87	34.9	40.9033	51.9367
Sspon.01G0001200-1P	0	0.11	0.22	0	0	0	0	0	0	0.176667	0	0	0	0.19	0
Sspon.01G0001200-2B	1.35667	0.936667	0.433333	0	0.236667	0	0.226667	1.66	2.76667	2.77	4.18333	1.54	3.48667	2.74333	9.68333
Sspon.01G0001200-3C	2.89667	5.35333	6.18667	1.93667	0.683333	2.21	3.41	4.27333	12.15	22.31	27.7067	35.87	34.9	40.9033	51.9367
Sspon.01G0001200-4D	2.05333	0.826667	0	4.38	1.36	0.153333	0.346667	6.50333	0	0	0	0	0.03	0	0
Sspon.01G0001210-1A	31.6167	67.7467	62.6333	47.77	31.16	31.47	22.2467	15.63	31.59	32.0033	23.5833	14.19	9.13	8.33667	6.47333
Sspon.01G0001210-2B	46.2867	54.8	80.0767	40.6567	15.01	4.13667	7.89333	12.39	16.8033	29.6633	16.5	14.22	7.05	6.00667	7.82
Sspon.01G0001210-3C	3.06	8.02667	4.55667	2.51	2.98333	1.9	2.17	1.57	3.47	3.81	1.42333	2.3	2.09	1.40667	0.85
Sspon.01G0001220-1A	18.9767	34.3233	50.8	56.4767	66.4167	71.0033	61.8933	55.7	39.2633	30.4867	20.33	17.52	13.4467	12.3767	16.3233
Sspon.01G0001220-1P	50.7633	88.4167	139.737	165.967	189.703	201.077	178.747	150.937	108.783	83.2367	56.6167	48.36	38.16	38.3167	44.4767
Sspon.01G0001220-2C	18.9767	34.3233	50.8	56.4767	66.4167	71.0033	61.8933	55.7	39.2633	30.4867	20.33	17.52	13.4467	12.3767	16.3233
Sspon.01G0001220-3D	21.2033	41.5	62.1367	73.04	86.2333	92.11	77.0067	72.2767	51.01	37.2233	25.6133	23.505	14.9967	14.2	16.9567
Sspon.01G0001230-1A	5.13	4.29	3.51333	4.08	5.12333	5.01	6.36667	6.44	9.1	8.03333	9.08333	9.62	10.7767	9.80333	10.1033
Sspon.01G0001230-2C	2.91667	2.07333	1.86667	2.12	2.68	2.62667	2.82667	3.21667	5.11333	4.52	5.26333	5.76	6.14	5.07	5.60667
Sspon.01G0001230-3D	4.32667	3.73333	3.26333	4.09667	4.59667	4.94667	6.05	6.27	8.26667	8.05333	9.06667	9.165	9.81	10.1233	10.02
Sspon.01G0001240-1A	0	0	0	0	0	0	0	0	0	0	0	0	0	0	0
Sspon.01G0001240-1P	9.84	10.8333	13.1	18.42	23.0433	23.0833	23.5933	24.16	23.2	21.7767	23.2267	26.515	28.5733	29.1133	34.3433
Sspon.01G0001240-2C	2.55667	1.9	1.22667	2.04667	2.31667	1.49	2.68333	1.43667	2.42667	2.63333	2.51	2.96	3.14333	4.13667	3.98667
Sspon.01G0001250-1A	0.336667	0	0	0.28	0	0.813333	0.193333	0.613333	0.16	0.373333	0.526667	0.695	0.736667	0.236667	0.07
Sspon.01G0001250-1P	0.336667	0	0	0.28	0	0.813333	0.193333	0.613333	0.16	0.373333	0.526667	0.695	0.736667	0.236667	0.07
Sspon.01G0001250-1T	0.156667	0.226667	0.0633333	0.12	0.32	0.253333	0.166667	0.42	0.13	0.303333	0.216667	0.235	0.166667	0.0433333	0
Sspon.01G0001250-2C	0.78	0.2	0.32	0.333333	0.9	1.13333	1.35	1.47333	1.14	1.04	0.916667	0.96	0.416667	0.54	0.51
Sspon.01G0001250-2P	0.0866667	0.0266667	0.02	0.0533333	0.0966667	0.0966667	0.316667	0	0.183333	0	0.04	0	0.07	0.05	0.0766667
Sspon.01G0001250-3D	0.446667	0.103333	0.0166667	0.0866667	0.106667	0.233333	0.243333	0.156667	0.263333	0.183333	0.17	0.055	0	0.226667	0.183333
Sspon.01G0001260-1A	5.52667	6.01667	6.9	7.15333	3.81667	2.69667	1.46667	0.59	0.553333	0.0633333	0.0666667	0.045	0.12	0.0533333	0.0133333
Sspon.01G0001260-2B	3.59	5.26333	4.39333	5.12667	2.48667	1.95667	0.823333	0.286667	0.236667	0.03	0.0166667	0.03	0	0	0
Sspon.01G0001260-3C	11.8933	13.1467	11.0433	9.33333	4.33333	2.90667	1.28	0.233333	0.153333	0.0133333	0.0633333	0	0.0166667	0.0166667	0
Sspon.01G0001260-4D	15.7333	19.3467	18.6633	21.5567	15.36	11.1133	6.87333	3.64667	2.18667	0.473333	0.213333	0.11	0	0.133333	0
Sspon.01G0001270-1A	0.803333	0.39	0.436667	0.343333	0.306667	0.493333	0.353333	0.103333	0.226667	0.25	0.14	0.125	0.19	0.246667	0.453333
Sspon.01G0001270-2B	12.48	6.03	3.78	3.64	5.25	6.43667	6.05667	5.21333	3.43333	2.1	2.09	2.16	2.57	2.79	4.62
Sspon.01G0001270-3C	2.32333	1.45333	0.473333	1.17333	1.13333	1.05333	1.26667	0.98	0.896667	0.883333	0.366667	0.33	0.59	0.95	1.01667
Sspon.01G0001270-4D	5.35333	3.33667	1.38333	2.49667	1.92667	3.63333	3.06333	2.77333	1.33	1.14	1.13333	1.415	1.46333	1.86	2.45333
Sspon.01G0001280-1A	0.42	0.583333	0.426667	0.153333	0	0	0.0533333	0.0366667	0.02	0.09	0.08	0.16	0.0366667	0.05	0.04
Sspon.01G0001280-2B	0.413333	0.48	0.506667	0.256667	0.346667	0.113333	0.303333	0.21	0.28	0.143333	0.106667	0.155	0.0233333	0.126667	0.233333
Sspon.01G0001280-3C	0.546667	0.85	0.506667	0.0933333	0.09	0.0266667	0.0766667	0.0233333	0.04	0.04	0.0766667	0.075	0.02	0.103333	0.0433333
Sspon.01G0001280-4D	0.233333	0.593333	0.36	0.0333333	0.0466667	0.07	0	0.0366667	0.0533333	0.0833333	0.176667	0	0.0633333	0.0466667	0.02
Sspon.01G0001290-1A	7.54	17.9933	38.47	49.35	89.1467	73.2067	86.95	71.83	41.16	33.6533	20.14	19.945	12.7033	8.5	7.93667
Sspon.01G0001290-2B	9.19667	17.1767	29.6867	40.9633	51.5633	57.2867	55.8133	53.0933	39.0933	29.6333	19.9367	17.51	11.8167	9.57333	9.23
Sspon.01G0001290-3C	9.19667	17.1767	29.6867	40.9633	51.5633	57.2867	55.8133	53.0933	39.0933	29.6333	19.9367	17.51	11.8167	9.57333	9.23
Sspon.01G0001290-4D	9.64667	16.33	25.6633	30.03	21.59	44.5033	30.1433	35.69	31.69	16.1333	12.2	7.43	3.86667	4.24	7.03333
Sspon.01G0001300-1A	3.9	5.70667	7.48333	11.3233	19.4333	26.0767	31.92	33.3167	33.4133	29.0133	25.2467	27.34	22.71	19.4133	17.48
Sspon.01G0001300-2B	0.59	0.7	1.38	1.59667	1.61	2.36333	3.05	4.2	4.09667	4.34667	2.87	2.795	3.36333	2.04	1.59333
Sspon.01G0001300-3C	11.47	13.0067	20.39	29.8467	50.5333	68.2933	82.7067	90.66	96.7767	88.0567	75.3967	71.09	58.7267	54.7633	46.5567
Sspon.01G0001300-4D	12.33	16.6633	26.8867	39.84	58.39	76.6867	94.36	103.003	101.28	92.9	80.7533	76.66	65.3667	59.8	48.1367
Sspon.01G0001310-1A	1.24667	0.71	1.99	2.63667	3.02333	5.28	7.20333	7.4	3.76333	4.64	4.31333	5.985	5.28	6.59	12.3567
Sspon.01G0001310-1P	3.30667	4.69	4.42333	3.47	2.81333	3.70667	4.79	5.99333	7	8.72333	8.55333	7.75	7.7	11.7967	16.52
Sspon.01G0001310-2B	0.353333	0.366667	0.31	0.453333	0.416667	0.433333	0.83	1.04	0.49	0.716667	0.386667	0.985	1.13	1.14	2.32333
Sspon.01G0001310-2P	1.69	2.47	3.16667	2.20667	2.12	3.51	3.57667	4.77667	3.95	6.85333	6.17	5.485	5.91333	10.5233	13.8667
Sspon.01G0001310-3C	5.99	3.27667	3.81667	4.92333	5.19	8.95333	12.68	12.0467	7.33333	9.25333	9.56333	12.965	12.61	16.6867	33.2567
Sspon.01G0001310-3P	1.75667	2.35333	2.49333	1.67667	1.06333	1.69	1.40667	1.27	1.83	2.41667	2.57333	2.455	2.87667	4.67333	6.56
Sspon.01G0001310-4D	1.36	0.686667	1.18333	2.02	1.99	3.37	4.76	4.12333	2.36	3.11	3.00333	4.405	4.42	4.80667	10.54
Sspon.01G0001320-1A	9.98667	9.21333	11.5267	13.8367	18.34	20.61	20.8133	20.1333	13.48	10.46	9.33667	10.94	8.56333	9.56667	9.67667
Sspon.01G0001320-1P	1.13	1.33333	1.91	2.29	1.88333	2.54667	2.41667	2.3	3.29333	2.08333	2.79333	2.675	2.71	3.33	2.97667
Sspon.01G0001320-2B	2.98	3.79	5.68333	9.29667	11.19	14.2667	20.3333	18.26	17.8867	13.95	13.81	14.675	13.6633	14.2867	11.9733
Sspon.01G0001320-3C	75.85	72.9533	82.4767	88.0633	118.56	128.14	136.627	138.243	130.593	109.54	104.517	110.625	94.53	96.7833	103.913
Sspon.01G0001320-4D	17.7767	16.8667	17.4033	23.7133	31.3667	33.5067	32.6933	30.4733	27.14	22.1967	22.24	20.18	21.59	19.9867	19.13
Sspon.01G0001330-1A	278.66	294.257	329.32	342.84	345.213	358.42	350.673	392.79	322.77	303.763	396.557	379.315	371.65	371.333	348.01
Sspon.01G0001330-2B	6.29667	5.15	5.32667	6.43333	8.02333	8.23667	8.52667	6.55333	7.69333	8.56333	13.04	13.655	11.7	11.1833	9.96667
Sspon.01G0001330-3C	1.89	0.663333	0.87	0.863333	0.553333	2.88	0.796667	0.876667	0.983333	0.643333	1.48667	1.26	0	1.09	1.23667
Sspon.01G0001330-4D	74.1833	84.66	98.5433	96.1033	62.0833	61.9633	58.4867	68.5233	81.26	77.7367	108.65	89.915	83.2433	85.0733	76.71
Sspon.01G0001340-1A	0.01	0.0333333	0.0166667	0.0133333	0.01	0.0433333	0.01	0.0366667	0.0166667	0	0.01	0	0	0.00666667	0
Sspon.01G0001340-1P	0.0133333	0.106667	0.0766667	0.0566667	0.0533333	0	0.03	0	0	0	0	0	0	0	0
Sspon.01G0001340-2B	0	0	0	0	0	0	0	0	0	0	0	0	0	0	0
Sspon.01G0001340-3C	0.47	0.963333	1.25	1.40667	1.20667	1.55	1.37667	1.29667	1.11333	1.17667	0.876667	0.735	0.68	0.593333	0.89
Sspon.01G0001340-4D	0.483333	0.7	0.82	0.713333	0.67	0.496667	0.466667	0.333333	0.14	0.14	0.163333	0.09	0.126667	0.143333	0.263333
Sspon.01G0001350-1A	3.11667	1.66333	0.63	0.523333	0.17	0.926667	0.423333	0.676667	0.37	0.36	0.376667	0.53	0.836667	0.65	0.576667
Sspon.01G0001350-2C	5.96	3.48333	1.78	1.40667	1.71333	1.87	1.38667	1.63333	1.29667	0.91	0.7	0.755	1.16	1.02	1.71
Sspon.01G0001350-3D	0.336667	0.126667	0.0333333	0.173333	0.0266667	0.0533333	0.07	0.04	0	0.0833333	0.06	0.06	0	0.07	0.126667
Sspon.01G0001360-1A	12.1433	16.7467	18.09	16.6	16.4633	14.46	14.4967	10.8667	9.16	8.10667	7.98333	8.08	7.26	7.20667	7.01
Sspon.01G0001360-2C	25.4233	33.48	30.33	27.4267	26.3167	22.4133	23.09	18.3467	17.63	15.98	14.7567	15.015	14.5467	14.7033	13.9433
Sspon.01G0001360-3D	1.38333	2.3	1.96667	2.28	1.67	1.60333	1.33333	1.00333	1.4	1.25	0.996667	0.67	0.983333	0.85	0.993333
Sspon.01G0001370-1A	29.4967	31.4667	27.5633	19.5633	16.43	12.7467	13.6033	13.4067	12.8933	13.68	12.83	13.975	14.3967	15.6833	16.41
Sspon.01G0001370-2B	0.04	0.0833333	0.113333	0.0966667	0.143333	0.1	0.0866667	0.0533333	0.08	0.0833333	0.0866667	0.145	0.106667	0.0733333	0.0533333
Sspon.01G0001380-1A	18.9433	115.327	332.067	396.633	342.68	266.117	160.77	68.44	27.75	10.91	10.53	8.265	5.52667	5.93333	3.98
Sspon.01G0001380-1P	6.05667	35.7367	92.65	120.07	104.053	76.7267	50.0967	19.3467	8.59333	3.5	2.5	2.04	1.89667	2.2	2.05
Sspon.01G0001380-2D	4.58667	27.4833	76.1367	91.46	76.42	63.66	38.6233	18.46	7.99333	4.31667	3.40333	3.06	2.87333	2.13667	1.49333
Sspon.01G0001380-2P	0	0	0	0.133333	0.126667	0	0	0	0	0	0	0	0	0	0
Sspon.01G0001390-1A	11.96	12.23	10.4567	7.66667	6.30333	5.09	5.42667	4.55	4.92667	4.59667	5.08667	4.815	4.87667	5.83667	5.75
Sspon.01G0001390-2B	30.79	29.32	25.1467	18.7633	14.0467	12.1633	12.2133	11.6233	11.7833	11.02	11.9467	10.675	12	13.58	14.7667
Sspon.01G0001390-3C	2.60667	1.37667	5.03	8.70667	10.6667	14.7933	19.0133	27.0767	33.8333	43.1733	48.0667	52.5	58.08	61.1933	72.6
Sspon.01G0001400-1A	0	0.486667	3.03667	9.34333	13.1967	16.4167	18.2167	17.5267	17.2833	17.0967	14.1967	12.76	11.9433	12.0167	11.31
Sspon.01G0001400-1P	0.166667	2.51667	11.1133	24.2067	31.03	31.0033	26.8467	21.82	17.24	14.1767	14.1933	13.53	14.2467	14.0367	13.1167
Sspon.01G0001400-1T	0	0	0.14	0.963333	2.31	1.45	2.13	1.99333	1.22333	1.52667	1.13333	0.88	0.906667	0.786667	0.676667
Sspon.01G0001400-2B	0.03	0.976667	7.56	23.13	29.5567	37.2833	41.5633	39.2367	42.9367	41.2467	36.55	32.965	29.7367	31.04	30.02
Sspon.01G0001400-2P	0	0.62	2.57667	4.87	6.79667	6.04667	5.49333	3.92667	3.11667	2.65	2.65	2.47	2.51333	2.20333	2.34333
Sspon.01G0001400-3C	0.0466667	0.566667	4.33667	13.83	17.2967	19.75	21.9167	20.4933	20.47	20.5867	18.6967	18.095	15.6633	16.69	17.1333
Sspon.01G0001400-3P	0.0133333	0.463333	4.41	12.4067	20.0567	24.2967	27.0767	24.9333	23.3	23.5067	20.8933	19.485	17.9633	18.7133	18.38
Sspon.01G0001400-4D	0	0.0233333	0.326667	1.07667	1.71667	1.81	1.88667	1.58	1.91333	2.09667	1.45	1.735	1.3	1.56667	1.25667
Sspon.01G0001400-4P	0.383333	3.71333	18.37	39.7467	52.43	54.0633	48.66	37.66	29.0467	24.1433	23.2967	21.795	22.2367	23.3367	21.8367
Sspon.01G0001410-1A	0	0	0	0	0.02	0	0.01	0.0133333	0.0133333	0	0	0	0	0	0
Sspon.01G0001410-2B	0	0	0.03	0.0966667	0.103333	0.273333	0.173333	0.12	0.0766667	0.126667	0.0933333	0.09	0.0666667	0.0333333	0.0666667
Sspon.01G0001420-1A	3.85333	4.74667	5.58	5.05667	5.61333	5.47	5.83	5.47333	5.69	4.98667	4.72667	3.935	3.82667	4.04333	3.26
Sspon.01G0001420-2B	0.626667	0.743333	1.08	1.08	1.12	1.31	1.40333	1.26333	1.79	1.45	1.26333	1.255	0.923333	0.913333	0.78
Sspon.01G0001420-3C	15.9333	16.5267	17.19	14.5567	16.7467	17.7933	18.3967	16.4567	18.55	16.5567	16.1167	13.205	12.77	13.5033	11.9167
Sspon.01G0001420-4D	7.19	8.13	9.22667	8.63333	9.59667	10.15	10.8333	9.88333	11.7867	10.7533	9.78	8.4	8.17333	7.68333	7.06333
Sspon.01G0001430-1A	0.173333	0.21	1.29333	1.36333	1.22	1.07667	1.43	1.30667	2.03	3.08	3.06	2.23	1.71	1.70333	1.37333
Sspon.01G0001430-2B	0.0333333	0.106667	0.0966667	0.26	0.746667	0.576667	0.92	0.716667	0.893333	1.03333	1.01	0.715	0.8	0.73	0.226667
Sspon.01G0001430-3C	0.0233333	0.0166667	0	0	0.14	0.0366667	0.146667	0.15	0.18	0.306667	0.196667	0.16	0.07	0.306667	0.0666667
Sspon.01G0001430-4D	0.556667	0.213333	0.563333	2.18333	2.31333	2.2	2.73667	2.10333	2.10333	3.37667	3.17	1.44	2.24	1.27333	1.5
Sspon.01G0001440-1A	0.446667	0.363333	0.12	0.256667	0.163333	0.313333	0.35	0.266667	0.13	0.166667	0.0966667	0.16	0.103333	0.186667	0.14
Sspon.01G0001440-2B	1.97333	1.12	0.763333	0.92	1.75333	1.43667	1.38333	1.22333	0.39	0.556667	0.406667	0.53	0.46	0.683333	0.723333
Sspon.01G0001440-3C	0.263333	0.04	0.183333	0.323333	0.0666667	0.19	0.0666667	0.216667	0.286667	0.113333	0.06	0.05	0.0266667	0.00666667	0.106667
Sspon.01G0001450-1A	6.07667	9.15333	5	1.63667	0.483333	0.09	0.0666667	0.02	0.0566667	0.0533333	0.03	0.06	0.153333	0.0366667	0
Sspon.01G0001450-2B	7.72	13.3867	8.22667	2.45333	0.413333	0.23	0.0733333	0.133333	0.09	0.0733333	0.103333	0.07	0.0533333	0.18	0.15
Sspon.01G0001450-3C	30.79	47.34	27.5667	7.32333	2.09667	1.05333	0.863333	0.573333	0.446667	0.54	0.553333	0.465	0.666667	0.786667	0.786667
Sspon.01G0001460-1A	10.7533	19.69	30.6433	41.1867	48.49	49.3433	48.6167	44.73	29.5367	20.69	13.42	11.46	6.65333	6.61333	6.62667
Sspon.01G0001460-2B	23.41	44.2367	74.0533	95.3267	113.53	122.473	115.14	107.177	70.7933	51.16	31.74	26.505	15.4867	13.6567	15.34
Sspon.01G0001460-3C	70.4533	139.93	241.023	331.53	398.127	422.733	408.453	376.893	249.29	184.8	115.32	100.215	61.7367	54.21	60.8133
Sspon.01G0001470-1A	5.52	4.41667	5.63667	8.62333	10.77	14.9767	13.8	10.7533	6.73	4.15667	6.03	4.59	4.98333	4.63333	5.07667
Sspon.01G0001470-2B	5.53333	7.78667	8.67	11.2067	17.8867	19.8867	18.9833	16.2567	9.51333	8.16333	9.01667	4.74	5.69	6.66333	6.30667
Sspon.01G0001470-3C	9.33667	10.9633	15.4	19.8533	18.15	22.6933	26.8167	17.82	15.2533	12.22	15.8867	8.6	9.85667	8.82667	9.41333
Sspon.01G0001480-1A	0.306667	0.376667	0.363333	0.416667	0.42	0.34	0.306667	0.273333	0.343333	0.173333	0.243333	0.26	0.226667	0.456667	0.343333
Sspon.01G0001480-2B	1.14	0.873333	0.636667	0.606667	0.646667	1.08333	0.696667	0.713333	0.42	0.653333	0.653333	0.435	0.646667	0.623333	1.02667
Sspon.01G0001480-3C	2.61667	1.87	1.72667	2.19	2.64333	2.48	2.41333	2.49333	1.66	1.29333	1.36	1.4	1.54	1.72333	2.12
Sspon.01G0001490-1A	5.01333	1.88333	1.08667	1.28333	1.22667	1.49	1.47667	1.29	0.66	0.453333	0.473333	0.525	0.686667	0.853333	1.34
Sspon.01G0001490-2B	7.92667	4.29	1.98667	2.01667	2.68	2.77	2.78333	2.85667	1.53667	1.21667	1.19333	1.125	1.23	1.48667	1.89333
Sspon.01G0001490-3C	29.2833	12.2433	6.35	7.31667	8.61667	10.5567	9.62	8.34	5.10667	3.92667	3.19667	4.06	4.48333	5.56667	6.43667
Sspon.01G0001490-4D	0.07	0	0	0	0	0.0733333	0	0.0766667	0.13	0.08	0	0	0	0	0.24
Sspon.01G0001500-1A	4.54333	6.87667	6.81667	7.96667	7.40667	6.51	8.43333	8.32667	5.31333	4.40667	3.14333	2.725	2.53333	2.61333	3.52333
Sspon.01G0001500-2B	1.98	2.20667	3.09333	3.71	3.84333	4.00333	4.35333	3.85	2.68	1.93	1.35	1.305	0.933333	0.836667	1.36667
Sspon.01G0001500-3C	5.73	8.26333	9.06667	10.2233	10.82	12.56	10.94	11.5667	8.67333	6.11	4.24667	3.155	2.95333	2.93	3.32333
Sspon.01G0001500-4D	0	0	0	0	0	0.0466667	0.12	0	0	0	0.0533333	0.075	0	0.06	0
Sspon.01G0001510-1A	38.3333	59.8633	43.6033	30.44	17.49	9.28	10.65	10.4733	10.5867	9.75667	7.83	7.005	4.98	5.31333	4.77667
Sspon.01G0001510-2B	24.87	42.99	36.6033	24.9933	13.0533	9.88	8.21333	7.62333	9.54333	8.37667	7.51667	6.055	4.61667	5.13	4.64667
Sspon.01G0001510-3C	33.4067	58.2833	35.9	28.2233	14.4667	7.31667	8.47333	5.38667	9.31667	8.96667	8.07333	3.94	4.62	4.60333	5.43333
Sspon.01G0001510-4D	24.9267	38.0967	35.9	23.5067	14.4667	11.61	8.47333	9.89667	9.31667	8.96667	8.07333	8.045	4.62	4.60333	2.63667
Sspon.01G0001520-1A	4.44333	9.35333	10.2633	10.4767	6.59333	3.5	2.84667	3.77333	3.73333	4.88667	5.58667	7.865	6.86	8.37667	8.95333
Sspon.01G0001520-2B	1.59667	4.87	5.84667	6.26	2.89	1.74333	0.666667	0.546667	1.19667	0.516667	1.1	2	2.02333	2.07667	2.06667
Sspon.01G0001520-3D	4.44333	9.35333	10.2633	10.4767	6.59333	3.5	2.84667	3.77333	3.73333	4.88667	5.58667	7.865	6.86	8.37667	8.95333
Sspon.01G0001530-1A	5.34333	6.34	8.71333	9.76	11.8567	9.94333	9.73667	7.80667	6.42	5.8	6.42667	6.47	7.44667	7.8	8.25667
Sspon.01G0001530-1P	11.7633	16.7433	25.5033	27.5067	26.51	22.0033	22.4833	16.9933	14.1867	13.3533	14.02	15.275	17.0433	16.36	19.3233
Sspon.01G0001530-2B	6.24333	9.23	13.4133	16.19	14.99	10.89	11.4567	10.4267	8.35333	8.02333	8.93667	8	8.97667	8.46667	10.6467
Sspon.01G0001530-3D	0	0	0	0	0.31	0.186667	0	0	0.2	0.133333	0.323333	0	0.13	0.103333	0.24
Sspon.01G0001540-1A	4.75667	4.23333	4.34	3.39667	3.90667	5.53667	5.86667	4.39667	4.91	2.74333	2.39667	2.02	1.54	1.64	1.94333
Sspon.01G0001540-1P	10.2633	11.2667	11.3	10.66	13.4333	16.4167	19.19	17.1067	17.96	12.1533	10.43	8.255	6.49333	6.08667	5.74667
Sspon.01G0001540-2B	0	0.42	0.113333	0.323333	3.67333	0	1.94667	0.986667	0.913333	0.03	0.29	0.47	0.233333	0.35	0.943333
Sspon.01G0001540-3C	0.376667	0.313333	0.44	0.29	0.506667	0.473333	0.706667	0.54	0.803333	0.44	0.49	0.29	0.446667	0.393333	0.263333
Sspon.01G0001540-4D	18.3167	18.0033	14.5833	14.5333	14.76	21.61	21.6167	19.8733	22.9367	13.8667	11.1367	7.3	5.35	4.51	4.28333
Sspon.01G0001550-1A	2.33	1.73333	1.93333	4.49333	4.80667	4.11667	4.45	2.39	1.43333	0.77	0.49	0.815	0.16	0.433333	0.493333
Sspon.01G0001550-2D	3.47667	2.33333	2.38667	4.79	4.35	5.10333	3.69333	1.58333	0.793333	0.44	0.27	0.495	0.44	0.466667	0.326667
Sspon.01G0001560-1A	3.67667	5.59	7.85333	10.8667	15.4267	16.01	15.1033	11.7633	6.71667	3.99333	2.64667	1.97	1.25	0.926667	1.25333
Sspon.01G0001560-1P	10.5767	4.96667	3.14	3.74	4.02333	3.70333	5.1	4.18333	4.48667	3.45333	3.67667	2.97	3.87	4.13	4.47
Sspon.01G0001560-2B	14.4433	13.0833	17.85	29.38	42.0233	40.3733	30.2867	15.6567	8.45	4.56667	3.54333	3.355	2.82	2.97	3.32
Sspon.01G0001560-2P	7.81333	4.09333	2.72333	2.72	2.44667	2.51	2.86	2.60333	2.47333	2.20667	2.52	2.415	2.52667	3.11	2.94667
Sspon.01G0001560-3C	5.33	6.15	7.35333	11.7067	18.1567	18.02	14.4133	9.39667	4.69333	2.48667	2.27333	1.765	1.79	1.44667	1.67
Sspon.01G0001570-1A	0.326667	0.196667	0.126667	0.216667	0.323333	0.273333	0.153333	0.0333333	0	0.0266667	0	0	0	0	0
Sspon.01G0001580-1A	0.3	0.976667	2.56667	4.52	6.39	6.05667	5.77667	4.25333	3.09667	2.08	1.46667	1.065	0.816667	0.863333	0.97
Sspon.01G0001580-2B	0.7	3.76333	14.37	30.2333	32.47	30.2667	24.0633	19.7033	14.1933	11.42	7.77	5.375	2.76	1.61333	2.41667
Sspon.01G0001590-1A	3.13333	9.43667	30.06	56.4267	62.95	63.7867	50.38	42.65	33.7233	28.6767	17.62	17.825	9.81333	8.48	10.03
Sspon.01G0001590-2D	10.9333	43.8533	146.127	261.6	237.06	213.873	166.053	135.4	97.5967	90.33	67.6967	68.07	51.9067	50.1467	62.3567
Sspon.01G0001600-1A	70.0067	64.8767	75.8867	73.7267	69.4667	66.9133	67.36	77.8767	77.6667	69.6467	78.7867	70.97	93.18	89.3167	73.1
Sspon.01G0001600-2D	83.5667	113.127	169.827	194.21	174.387	179.05	194.8	217.043	215.273	191.223	220.377	195.385	259.743	253.023	217.993
Sspon.01G0001610-1A	4.2	1.86333	0.67	0.76	1.05667	1.25	2.09333	4.69	6.33667	12.8633	11.2967	17.265	14.8167	23.0067	27.16
Sspon.01G0001610-1P	2.92667	1.34333	1.94	1.13	0.94	1.75667	2.44	4.32667	5.56	9.41667	9.98333	9.21	11.34	11.0367	16.19
Sspon.01G0001610-2D	4.78333	3.59	2.17	2.84333	1.96333	3.73667	6.24	9.35333	12.78	21.8467	17.96	21.465	21.29	25.3	30.39
Sspon.01G0001620-1A	1.14	1.36667	0.71	0.18	0.336667	0.246667	0.306667	0.253333	0.246667	0.19	0.43	0.175	0.443333	0.54	0.43
Sspon.01G0001620-1P	23.4833	19.8067	17.2333	15.2067	14.1	6.96333	8.94333	12.79	6.4	5.14667	7.79	6.645	10.7667	7.04	14.48
Sspon.01G0001620-2B	6.70333	6.80667	4.49333	3.04	2.61333	2.1	1.87	1.89	1.42	1.25333	1.45333	1.875	2.12	2.89667	3.85
Sspon.01G0001620-3C	6.70333	6.80667	4.49333	3.04	2.61333	2.1	1.87	1.89	1.42	1.25333	1.45333	1.875	2.12	2.89667	3.85
Sspon.01G0001620-4D	6.70333	6.80667	4.49333	3.04	2.61333	2.1	1.87	1.89	1.42	1.25333	1.45333	1.875	2.12	2.89667	3.85
Sspon.01G0001630-1A	13.8533	11.9	9.21333	8.99333	10.0633	9.79333	10.0967	10.43	9.69667	9.06667	9.67	10.165	10.9467	11.07	12.8233
Sspon.01G0001630-2B	2	1.13333	1.25667	1.77333	3.22333	2.13667	3.49667	2.77	2.02333	0.696667	1.68667	2.395	1.7	2.17333	1.53333
Sspon.01G0001640-1A	1.77667	1.66333	1.42	0.873333	0.806667	0.963333	1.11	1.23667	1.00667	0.806667	0.566667	0.605	0.35	0.236667	0.18
Sspon.01G0001640-1P	23.6667	11.8767	9.57667	9.50667	9.02	7.16333	5.66667	3.98333	2.93667	2.14	1.94333	1.125	1.07333	1.05333	0.773333
Sspon.01G0001640-2B	2.08	1.52	1.05333	0.56	0.603333	0.536667	0.45	0.663333	0.49	0.576667	0.356667	0.405	0.29	0.16	0.14
Sspon.01G0001640-2P	12.4633	7.98333	8.12333	7.85	6.50667	7.58	5.23	2.76	2.83333	1.35	1.46667	0.99	0.436667	0.493333	0.513333
Sspon.01G0001640-3C	3.41	4.20333	2.04333	1.15667	0.743333	0.52	1.28	0.73	1.12333	0.583333	0.946667	0.41	0.353333	0.49	0.0233333
Sspon.01G0001640-3P	12.4733	6.91333	7.59333	9.50667	11.51	14.2733	8.25	5.93	3.7	1.87667	1.94333	1.42	1.14333	1.14333	0.746667
Sspon.01G0001640-4D	5.71333	4.45667	3.3	2.2	2.18333	1.84	1.82	1.49333	1.31333	1.67667	0.693333	1.1	0.49	0.126667	0.553333
Sspon.01G0001650-1A	6.34667	2.07333	1.14	1.64667	2.02	2.13	2.10667	1.96333	1.24	0.756667	0.83	1.105	1.28667	1.41667	1.91
Sspon.01G0001650-2D	0.0633333	0.01	0.186667	0.18	0	0.0433333	0	0	0	0.133333	0.0666667	0	0	0	0
Sspon.01G0001660-1A	6.87333	7.75667	4.56	4	0.9	0.313333	0.16	0.06	0.04	0.0566667	0.05	0.055	0.0666667	0.0333333	0.0833333
Sspon.01G0001660-1T	6.89	7.03667	4.79	4.13	0.63	0.17	0.0533333	0	0.07	0.01	0.0466667	0.02	0.0233333	0.0433333	0.0466667
Sspon.01G0001660-2B	1.04	1.32667	1.57667	1.56333	0.33	0.0533333	0.0566667	0.0533333	0.0433333	0.05	0.0333333	0.02	0.05	0.02	0.0633333
Sspon.01G0001660-3C	0.243333	0.393333	0	0.953333	0.0733333	0.08	0.0566667	0.0533333	0	0.0266667	0.00666667	0.02	0.0266667	0.02	0.01
Sspon.01G0001670-1A	7.12667	11.6867	16.7333	22.49	27.9967	22.9733	18.9467	11.51	6.54333	4.60667	4.22667	4.975	5.07667	4.67	5.41667
Sspon.01G0001670-2B	2.25333	4.41	6.12333	7.75	8.94667	9.05	7.05	4.09667	3.03	1.69333	2.05	1.545	2.20333	2.12667	1.9
Sspon.01G0001670-3C	6.12	9.01667	15.0967	16.82	25.75	20.7433	17.6633	9.69	6.84	4.88333	3.03333	3.66	4.43	4.77	4.15
Sspon.01G0001670-4D	1.42333	1.83667	1.72	2.94	3.61333	4.44333	4.62333	2.88333	0.84	0.386667	1.21	0.725	0.65	1.11	1.31333
Sspon.01G0001680-1A	80.4133	57.1267	29.1467	19.4133	24.25	18.9933	17.88	14.11	9.66333	8.08667	7.13	7.36	8.35333	9.78	12.29
Sspon.01G0001680-2B	37.75	30.8933	16.4133	10.3633	10.4867	7.3	6.14333	4.86333	3.03667	2.34333	2.37	2.945	3.03667	3.52667	4.86667
Sspon.01G0001680-3C	67.9267	54.6467	28.1	18.21	18.46	15.3333	13.24	10.1367	6.03333	5.02667	3.94333	5.03	5.49333	6.64333	9.73333
Sspon.01G0001680-4D	55.82	40.1167	21.2267	15.24	14.9933	14.1933	10.66	8.49667	6.11	4.07	2.89667	4.965	5.14333	6.55	8.73667
Sspon.01G0001690-1A	1.06	0.91	1.00333	1.86667	3.38667	1.45	4.22667	2.19	1.30333	2.77	1.33	3.63	3.78333	4.04667	1.90667
Sspon.01G0001690-2B	3.80333	1.57667	0.943333	1.02667	1.27667	5	1.63333	1.90333	1.66333	0.66	1.16667	0.86	0.75	0.726667	3.95
Sspon.01G0001690-3C	0.293333	0.133333	0.273333	0.203333	0.09	0.213333	0.27	0.273333	0.1	0.17	0.17	0.225	0.296667	0.233333	0.253333
Sspon.01G0001690-4D	3.24	3.51667	2.41333	2.54667	2.53333	2.36667	2.63667	2.76	2.35333	2.41333	2.40333	2.575	2.83	2.95333	4.87333
Sspon.01G0001700-1A	38.32	71.7033	87.5233	81.2933	85.5767	85.53	75.6733	60.8433	43.9833	34.67	21.31	19.62	11.7767	8.29333	9.67333
Sspon.01G0001700-2C	31.5	63.2267	70.0733	69.0833	74.7367	72.8967	65.6533	52.84	36.63	29.5867	18.9933	17.99	11.4833	7.70333	8.94
Sspon.01G0001700-3D	3.27667	7.79	8.21	9.09333	12.3033	10.9067	10.52	7.91333	4.69667	4.54	2.79667	1.665	0.573333	0.893333	0.823333
Sspon.01G0001710-1A	0.45	0.753333	1.39333	2.14	3.05333	2.67	2.73	2.32333	4.22667	3.38333	2.97	1.94	2.16	2.52333	2.97667
Sspon.01G0001710-1P	0.253333	0.53	1.53	2.25667	2.31667	3.13	4.3	4.24667	4.75333	3.73333	3.33667	3.44	2.89	2.74	3.70333
Sspon.01G0001710-2C	1.22	3.93667	9.44667	12.8233	18.89	18.3433	20.8867	20.22	21.3433	19.36	18.1167	18.68	17.9433	18.6067	20.0733
Sspon.01G0001710-3D	2.14	5.59	11.6833	17.1967	24.5333	24.0933	25.1433	22.7667	28.5567	21.3167	21.14	22.185	21.6667	19.95	23.8867
Sspon.01G0001720-1A	10.7933	2.23	1.33	1.35333	1.53667	1.32667	1.07	1.17333	1.15667	0.903333	1.31	1.505	1.69667	1.81333	1.65
Sspon.01G0001720-2B	1.51667	0.263333	0	0	0.02	0	0	0	0.0266667	0.0333333	0.0133333	0.03	0.02	0	0
Sspon.01G0001720-3C	6.79667	1.40333	0.703333	0.666667	0.7	0.78	0.823333	0.546667	0.476667	0.6	0.476667	0.615	0.856667	0.516667	0.94
Sspon.01G0001730-1A	43.4233	50.2133	72.4867	87.48	112.573	90.55	76.5667	56.04	43.6367	27.1533	34.05	22.535	26.4967	26.1833	18.9967
Sspon.01G0001730-1P	46.7133	53.96	74.34	89.95	110.293	86.2467	71.7567	47.6933	31.9567	20.3667	24.3733	16.18	18.5633	17.1467	15.1933
Sspon.01G0001730-2B	1.46	0.623333	0.316667	0.156667	1.10667	3.51	4.00667	1.51333	0.863333	0	1.10667	0.115	0	0.01	0.383333
Sspon.01G0001730-2P	61.8133	70.4733	95.2533	104.963	144.967	122.167	95.5533	78.7833	45.4567	29.82	38.3633	20.34	25.03	28.6567	20.8833
Sspon.01G0001730-3D	15.71	21.6967	22.5567	29.8467	32.2133	24.2533	20.43	11.9733	11.0967	7.95	7.55	5.015	5.16	4.90333	4.88333
Sspon.01G0001740-1A	1.54333	2.22667	2.94333	4.45333	4.93667	5.99	6.44667	6.41667	7.18333	8.97667	7.74333	7.95	8.18333	8.64667	9.07333
Sspon.01G0001740-2B	0	0	0.14	0.286667	0	0.14	0.586667	0.286667	0.483333	0.61	0.44	0.41	0.48	0.233333	0.37
Sspon.01G0001740-3C	0.93	1.23	1.76667	2.83	3.82	4.19333	4.68333	5.10667	5.58333	7.25	6.40667	7.62	6.77	7.67333	8.67667
Sspon.01G0001740-4D	0.816667	0.873333	1.88667	2.68	3.69	4.21333	4.75	5.03667	6.09	6.85333	6.71667	6.97	7.14333	7.6	7.84
Sspon.01G0001750-1A	47.21	39.3767	19.3567	9.19667	6.06667	3.45	3.12	2.25	1.75333	1.65333	2.03333	2.45	2.95667	3.66333	5.85
Sspon.01G0001750-2B	25.9933	22.24	11.2233	4.93667	3.66	1.89667	1.69667	1.26333	1.22667	1.07	1.13667	1.005	1.7	1.82333	2.88667
Sspon.01G0001750-3D	19.0667	17.1	8.60667	4.11333	2.94	1.73	1.23333	1.11667	1.03333	0.76	0.753333	1.08	1.48	1.79333	2.12
Sspon.01G0001760-1A	0.463333	0.316667	0.29	0.193333	0.15	0.0433333	0.126667	0.0633333	0.04	0.0366667	0.0233333	0.055	0.123333	0.213333	0.196667
Sspon.01G0001760-2B	0.33	0.716667	0.273333	0	0.15	0.246667	0.11	0	0.2	0.0966667	0.0866667	0.285	0.206667	0.506667	0.263333
Sspon.01G0001760-3C	5.86	4.63	2.09	2.03333	1.19667	1.04	0.646667	0.71	0.7	0.85	0.75	1.01	1.21	1.47333	1.07667
Sspon.01G0001760-4D	0.226667	0.183333	0.0433333	0.0366667	0	0.223333	0.0733333	0	0.07	0.0266667	0.116667	0	0.2	0.106667	0.03
Sspon.01G0001770-1A	0.63	0.456667	0.606667	1.04333	1.54	2.36333	3.26667	3.34333	4.96667	5.66667	5.58667	5.97	7.11	7.29333	6.66667
Sspon.01G0001770-2B	0.99	0.593333	0.706667	1.98	3.23333	5.31	5.09333	6.42667	8.16333	10.5	11.1733	12.26	12.4733	14.1733	12.69
Sspon.01G0001770-3C	2.09667	1.45	1.58667	3.17667	4.91667	7.29667	9.57	10.57	14.1767	18.0167	18.6433	18.595	19.9967	19.4333	20.7
Sspon.01G0001770-4D	0.633333	0.42	0.596667	0.876667	2.33	2.48667	4.50333	5.32333	6.31	6.66667	8.04667	8.3	9.59667	9.69667	10.2867
Sspon.01G0001780-1A	10.4567	7.37667	5.36667	5.44667	6.17667	6.31667	6.05667	5.14667	4.97	4.60333	4.89333	5.215	5.84	6.17	6.69333
Sspon.01G0001780-2B	7.61	5.77	3.99333	3.89333	4.49667	3.99333	4.55	4.00667	3.66667	3.03333	3.56	3.725	4.21667	4.07	4.61
Sspon.01G0001780-3C	5.72	5.23	3.99333	2.92333	3.22667	3.70667	4.19667	3.85667	2.88333	2.74	3.02	3.075	4.00667	4.91667	3.88
Sspon.01G0001780-4D	0.0333333	0	0.0133333	0.0133333	0	0	0.01	0.0333333	0.0266667	0.0433333	0.01	0	0	0	0.0366667
Sspon.01G0001790-1A	18.2633	73.8133	122.927	163.833	242.003	399.24	602.867	743.74	1108.65	1400.16	1370.27	1438.07	1538.45	1586.13	1489.65
Sspon.01G0001790-1P	12.2567	43.9	74.7	99.8067	147.317	220.867	303.19	367.597	515.257	627.527	611.9	647.39	692.163	715.643	681.57
Sspon.01G0001790-2B	4.87667	16.8467	36.81	51.3	73.3367	115.173	154.203	180.283	226.867	268.223	249.883	264.245	274.017	272.21	249.827
Sspon.01G0001790-3D	2.72667	13.5667	26.7067	36.0867	52.0667	84.65	125.227	160.433	260.533	354.62	341.697	377.835	404.883	411.197	384.503
Sspon.01G0001800-1A	54.4667	55.3167	43.5633	33.4333	25.0867	22.5767	21.14	19.6033	17.1367	15.7567	15.9667	15.63	15.17	17.5567	22.81
Sspon.01G0001800-1P	54.4667	55.3167	43.5633	33.4333	25.0867	22.5767	21.14	19.6033	17.1367	15.7567	15.9667	15.63	15.17	17.5567	22.81
Sspon.01G0001800-1T	54.4667	55.3167	43.5633	33.4333	25.0867	22.5767	21.14	19.6033	17.1367	15.7567	15.9667	15.63	15.17	17.5567	22.81
Sspon.01G0001800-2B	54.4667	55.3167	43.5633	33.4333	25.0867	22.5767	21.14	19.6033	17.1367	15.7567	15.9667	15.63	15.17	17.5567	22.81
Sspon.01G0001800-3C	54.4667	55.3167	43.5633	33.4333	25.0867	22.5767	21.14	19.6033	17.1367	15.7567	15.9667	15.63	15.17	17.5567	22.81
Sspon.01G0001800-4D	54.4667	55.3167	43.5633	33.4333	25.0867	22.5767	21.14	19.6033	17.1367	15.7567	15.9667	15.63	15.17	17.5567	22.81
Sspon.01G0001810-1A	0.206667	0	0.0233333	0	0	0	0	0	0	0	0	0	0	0	0
Sspon.01G0001820-1A	0.0766667	0.06	0.286667	0.38	0.316667	0.386667	0.29	0.263333	0.04	0.07	0.08	0.115	0.13	0.113333	0.163333
Sspon.01G0001820-2B	0.0133333	0.0233333	0.0566667	0.0233333	0.0933333	0.06	0.07	0.123333	0.01	0	0.00333333	0	0.0366667	0.0133333	0.0333333
Sspon.01G0001820-3D	0.0133333	0	0.0666667	0.06	0.0433333	0.0633333	0.0233333	0.0433333	0.00666667	0.0233333	0.0333333	0.035	0.0133333	0.0533333	0.0266667
Sspon.01G0001830-1A	0.0766667	0.0233333	0.103333	0.07	0.0333333	0	0	0.01	0.12	0.03	0.02	0	0.0766667	0.0466667	0.0733333
Sspon.01G0001830-1P	0	0.0666667	0	0.03	0	0	0	0	0	0.00666667	0	0	0	0	0
Sspon.01G0001830-2B	0.0866667	0	0	0.0333333	0	0	0.01	0.00666667	0	0	0.0233333	0.03	0.0233333	0.0166667	0
Sspon.01G0001830-3C	0.03	0.05	0	0.0133333	0	0	0.01	0.00666667	0	0	0.0133333	0.03	0.0433333	0.0333333	0
Sspon.01G0001830-4D	0.0233333	0	0.02	0	0	0.01	0	0	0.01	0.02	0.0233333	0	0.0133333	0	0
Sspon.01G0001840-1A	25.0967	19.17	16.6733	16.1133	10.6433	10.6767	7.87333	5.96667	4.19667	3.38667	2.35333	1.8	2.19	1.7	1.50333
Sspon.01G0001840-2B	61.5767	57.48	46.41	37.6767	37.9167	33.38	31.2433	26.2233	15.4	11.08	8.09333	7.135	5.21333	4.62	3.90667
Sspon.01G0001840-3C	20.1833	19.1667	18.0333	13.9267	11.3833	10.08	9.98333	8.38333	4.50333	3.64667	2.67	2.865	1.49667	1.64667	1
Sspon.01G0001840-4D	11.27	12.42	13.0167	8.61333	7.09	6.91	6.19333	5.91	3.30333	2.44667	1.70667	1.44	1.00667	1.42	1.52
Sspon.01G0001850-1A	0.47	0.683333	0.473333	0.72	1.02667	1.07	0.913333	0.79	0.936667	0.62	0.51	0.535	0.423333	0.6	0.673333
Sspon.01G0001860-1A	2.86	3.43	6.99333	8.00333	8.35333	8.61333	10.16	11.51	9.17333	11.1233	14.0667	13.72	17.9867	20.03	22.68
Sspon.01G0001860-2B	0.27	0.27	0.676667	0.753333	0.536667	0.723333	1.04667	1.29667	0.97	1.15667	1.39667	1.47	1.84	2.02333	2.58
Sspon.01G0001860-3C	0.27	0.27	0.676667	0.753333	0.536667	0.723333	1.04667	1.29667	0.97	1.15667	1.39667	1.47	1.84	2.02333	2.58
Sspon.01G0001870-1A	1.62	2.22667	2.47333	3.41333	4.57333	5.35333	5.86	5.93333	7.22	6.59	6.47667	6.26	7.6	7.93	7.74
Sspon.01G0001870-2B	3.99	4.22	5.43667	6.39	8.87667	8.83	9.41333	7.27667	5.76333	5.15667	4.60667	5.385	5.54667	5.79	5.88667
Sspon.01G0001870-3D	7.17	9.25333	11.0133	13.82	16.4433	18.3433	18.0767	16.4567	14.62	12.9767	11.86	11.465	12.2067	12.17	11.9
Sspon.01G0001880-1A	3.67333	6.97	12.9	18.2667	19.3433	23.0433	24.93	25.58	23.36	25.1967	19.17	17.73	13.1733	11.7233	9.52667
Sspon.01G0001880-1T	3.19333	5.64333	10.06	14.08	15.5833	18.24	20.17	19.79	20.0067	20.17	15	13.635	9.80333	8.45	6.69667
Sspon.01G0001880-2B	3.19333	5.64333	10.06	14.08	15.5833	18.24	20.17	19.79	20.0067	20.17	15	13.635	9.80333	8.45	6.69667
Sspon.01G0001880-3C	1.85667	4.26667	8.42	13.1467	12.9467	14.7533	15.12	14.92	15.4633	14.74	10.1067	10.615	6.95	6.83	5.15333
Sspon.01G0001890-1A	0.853333	2.39	4.37333	4.30667	4.22	3.33667	3.25333	2.51667	1.82667	1.58333	1.39333	0.975	0.833333	0.796667	0.873333
Sspon.01G0001890-2B	15.4633	45.6133	78.0633	79.99	59.04	52.0333	52.8733	46.31	37.5267	34.7667	28.9733	24.56	18.5533	17.0467	16.4033
Sspon.01G0001890-3C	2.63333	7.86333	16.51	15.9633	12.7133	11.08	8.32333	5.76333	4.59	3.78333	3.75333	3.85	2.87333	2.88667	3.52667
Sspon.01G0001890-4D	0.68	1.85667	4.25667	3.99333	3.71667	4.57333	5.12667	3.87	3.78	3.20667	2.99333	2.745	1.72	1.55333	1.99333
Sspon.01G0001900-1A	0.00666667	0.0533333	0.05	0.0433333	0.0866667	0.09	0.0233333	0.12	0.09	0	0.0333333	0.005	0.01	0.00666667	0.00666667
Sspon.01G0001900-2B	0.0766667	0.0566667	0.0633333	0.106667	0.173333	0.09	0.186667	0.12	0.09	0.13	0.123333	0.08	0.0866667	0.00666667	0.00666667
Sspon.01G0001900-3C	0.02	0.07	0.253333	0.393333	0.323333	0.266667	0.486667	0.443333	0.163333	0.12	0.113333	0.125	0.02	0.0166667	0.02
Sspon.01G0001900-4D	0.04	0.15	0.153333	0.2	0.14	0.226667	0.22	0.253333	0.09	0.166667	0.0866667	0	0.09	0.0166667	0.0466667
Sspon.01G0001910-1A	0	0.04	0	0.08	0	0.0733333	0	0.0633333	0	0.0133333	0	0	0	0	0
Sspon.01G0001910-2B	0.75	0.446667	0.473333	0.5	0.31	0.0166667	0.176667	0.97	0.526667	0.996667	1.44	2.615	3.71667	5.56	8.67667
Sspon.01G0001910-3C	1.16667	1.08667	1.36	1.81667	2.51	5.47667	6.75	9.33667	10.0433	10.9967	11.0667	11.88	14.3167	16.3133	21.3833
Sspon.01G0001910-4D	1.16667	1.08667	1.36	1.81667	2.51	5.47667	6.75	9.33667	10.0433	10.9967	11.0667	11.88	14.3167	16.3133	21.3833
Sspon.01G0001920-1A	0.55	0.276667	0.226667	0.563333	0.433333	0.703333	0.893333	1.34667	1.49	3.29	3.05667	2.92	4.69667	6.51333	16.7933
Sspon.01G0001930-1A	3.33	2.88333	2.43	3.45667	3.37	4.91	4.74333	3.87333	1.95	0.99	1.22	1.5	1.23333	1.22667	2.37667
Sspon.01G0001930-1T	50.0433	34.1333	18.2467	16.7133	20.44	22.3233	21.7	17.59	10.6167	7.12	5.39	6.06	6.77	8.38667	10.64
Sspon.01G0001930-2B	0.23	0.223333	0.13	0.123333	0.0866667	0.0833333	0.236667	0.156667	0.223333	0.296667	0.28	0.28	0.373333	0.306667	0.36
Sspon.01G0001930-3D	90.5533	65.1567	35.6067	31.3033	35.6433	43.3633	43.3133	35.0967	20.3867	15.8533	11.9867	12.32	13.78	15.6267	22.5833
Sspon.01G0001940-1A	11.8067	4.98	3.80333	2.76	1.15667	0.91	1.43	1.68667	1.22333	1.42667	1.96	3.095	3.96	4.43	5.80667
Sspon.01G0001940-2B	11.8067	4.98	3.80333	2.76	1.15667	0.91	1.43	1.68667	1.22333	1.42667	1.96	3.095	3.96	4.43	5.80667
Sspon.01G0001940-3D	27.85	13.5633	8.28667	5.97667	3.23333	2.44333	3.83667	5.60667	4.12	6.18333	6.42333	11.645	16.21	18.52	22.9133
Sspon.01G0001950-1A	3.15333	3.95667	7.27667	9.03667	13.61	20.58	25.6733	25.84	14.9567	12.33	15.8967	14.815	12.7967	12.2433	11.1367
Sspon.01G0001950-1P	7.81667	15.47	27.2733	21.8467	18.66	23.24	26.35	26.24	23.3	26.5433	27.7967	25.395	23.8867	21.7967	20.4933
Sspon.01G0001950-2B	1.38	3.81667	6.34	8.21333	11.6267	18.31	23.57	17.1867	12.1833	14.7967	11.7733	8.415	10.3867	11.56	12.0933
Sspon.01G0001950-3D	9.92	23.9967	43.1833	34.6767	27.4967	28.1567	32.42	36.41	25.6567	26.3967	31.1867	23.32	23.35	23.47	22.2467
Sspon.01G0001960-1A	8.99	9.71667	12.1867	11.8733	14.1267	14.6867	15.3833	11.4467	9.98333	6.93667	8.10333	4.45	5.44	5.32333	4.58667
Sspon.01G0001960-2B	14.21	12.1533	15.8767	20.0133	22.8833	22.1433	19.86	16.6433	18.63	14.8033	13.7967	9.65	8.59333	9.72333	7.38
Sspon.01G0001960-3C	3.91667	5.40333	8.87333	9.77667	9.02333	9.16	8.65333	6.58667	5.59667	4.94	4.62333	3.57	3.21333	3.49333	2.68667
Sspon.01G0001960-4D	13.5133	11.8433	19.9233	23.2233	28.3067	30.3967	28.3167	21.7967	23.4167	18.72	20.7867	13.92	12.8333	13.9133	11.82
Sspon.01G0001970-1A	90.4033	65.3867	12.9967	3.72	1.49667	0.443333	0.106667	0.0166667	0	0	0	0	0	0.0133333	0.0433333
Sspon.01G0001970-1P	131.927	103.527	21.3967	4.65	2	0.53	0.06	0.0133333	0	0.0133333	0.05	0.09	0.0133333	0.0133333	0.0133333
Sspon.01G0001970-2C	160.013	97.82	15.38	5.9	2.93667	0.226667	0	0	0	0.01	0	0	0	0	0.0466667
Sspon.01G0001980-1A	0	0	0	0	0	0	0	0	0	0	0.05	0	0	0	0
Sspon.01G0001990-1A	211.277	173.67	42.2767	14.1333	9.36	4.28333	0.703333	0.01	0.03	0	0	0	0	0.0466667	0.0533333
Sspon.01G0001990-2D	92.06	72.0433	14.7	3.39	2.48	0.83	0.326667	0.05	0.01	0	0	0	0	0.01	0.0366667
Sspon.01G0002000-1A	140.783	179.937	51.2633	10.3633	12.4	9.92333	5.67667	4.05333	3.50333	2.97333	2.01	2.51	2.41	2.82333	3.91333
Sspon.01G0002000-2D	110.16	162.093	57.9533	13.57	13.6367	8.27667	4.10667	2.56	1.47	1.60333	1.00333	0.905	0.953333	0.883333	1.52667
Sspon.01G0002010-1A	17.9833	15.3933	17.9467	20.2233	29.1633	30.2467	29.1967	28.3167	13.0667	9.93	3.93333	3.22	2.78	3.55333	3.99
Sspon.01G0002010-2D	20.42	24.2567	24.4767	32.63	36.4933	40.2367	36.96	39.1767	15.01	8.97333	5.83	4.41	2.77667	2.26667	3.62
Sspon.01G0002020-1A	16.4633	12.77	9.45	7.95	9.67667	7.97333	7.61	7.24	7.28	6.43333	6.61333	7.24	7.82667	7.60667	9.27667
Sspon.01G0002020-2C	1.40333	1.94667	1.47667	1.00333	0.506667	1.12333	0.88	0.37	0.973333	0.913333	0.346667	0.88	0.806667	1.31	1.26333
Sspon.01G0002020-3D	22.9967	18.23	12.9567	11.8367	14.59	10.5067	11.26	9.33	8.15667	7.42667	6.55333	8.595	9.86	10.4067	13.6467
Sspon.01G0002030-1A	4.45	5.57667	8.33	11.2133	11.2533	10.4767	9.65	7.7	5.28333	3.79667	2.87667	2.335	2.48333	2.41667	3.12667
Sspon.01G0002030-2C	1.72667	2.41667	3.84667	4.66	5.37667	4.86	4.44	3.75	1.68667	1.87	1.39333	1.325	1.32333	1.21667	1.24333
Sspon.01G0002040-1A	0.933333	0.38	0.0933333	0.1	0.0433333	0.0866667	0.0133333	0.0433333	0	0	0	0	0	0	0.06
Sspon.01G0002040-1P	0	0.156667	0.09	0.03	0.03	0.05	0.0133333	0.0633333	0.0733333	0.0166667	0	0	0	0	0
Sspon.01G0002040-1T	0.713333	0.406667	0.0233333	0	0	0	0.213333	0	0	0.0566667	0	0	0	0	0
Sspon.01G0002040-2B	2.58333	1.08667	0.543333	0.453333	0.236667	0.05	0.0733333	0.0633333	0.0733333	0.0533333	0.01	0	0	0	0
Sspon.01G0002040-3C	0	0	0	0	0	0.0233333	0	0.0433333	0.05	0.0166667	0	0	0	0.0366667	0.0366667
Sspon.01G0002040-4D	0	0	0	0	0	0.0233333	0	0	0	0.0366667	0	0.04	0.01	0	0.0466667
Sspon.01G0002050-1A	44.6067	32.6033	17.07	8.78	10.2667	9.68667	10.52	11.2467	10.0833	13.2267	11.1067	7.25	8.92333	9.97	9.37333
Sspon.01G0002050-1T	243.117	180.73	93.6633	68.35	70.1267	82.6133	89.01	80.8167	91.7	98.5567	93.9033	71.195	78.19	75.7	62.4967
Sspon.01G0002050-2B	190.66	123.573	92.53	67.4267	55.21	53.85	64.4533	75.8267	86.0033	101.69	107.853	74.605	71.5333	71.1367	62.1167
Sspon.01G0002050-3C	0	0	0	0	0	0	0	0	0	0	0	0	0	0	0
Sspon.01G0002050-4D	0.273333	0	11.5367	7.00333	0	0	0	0	0	0	0	0	0	0	0
Sspon.01G0002060-1A	116.797	53.43	27.5233	32.6533	35.6833	47.0033	46.6833	38.12	23.7133	18.3067	19.62	16.985	18.3133	22.2433	35.27
Sspon.01G0002060-2B	41.11	15.1467	10.5267	15.52	15.32	16.52	17.9033	17.2167	10.1267	4.39667	2.76	4.655	7.38667	5.36667	14.9333
Sspon.01G0002060-3C	109.473	54.33	30.5233	28.1467	37.9633	46.5667	38.4867	32.3833	18.19	20.21	17.1267	19.145	14.47	21.49	27.59
Sspon.01G0002060-4D	40.7233	24.3433	12.97	13.13	16.18	17.44	13.48	13.66	12.1267	8.42	9.5	10.7	9.15	13.65	11.7367
Sspon.01G0002070-1A	0.436667	0.41	0.403333	0.686667	0.94	0.916667	0.786667	0.816667	0.683333	0.323333	0.353333	0.13	0.18	0.213333	0.226667
Sspon.01G0002070-2C	0.463333	0.383333	0.43	0.726667	0.743333	0.683333	0.806667	0.566667	0.59	0.296667	0.206667	0.135	0.1	0.13	0.216667
Sspon.01G0002070-3D	0.506667	0.463333	0.69	0.666667	0.8	0.836667	0.936667	0.79	0.356667	0.513333	0.17	0.235	0.166667	0.12	0.1
Sspon.01G0002080-1A	10.87	14.16	10.8167	7.06667	5.21667	5.67667	4.64667	5.46333	4.90667	4.44	5.54333	5.61	8.17	8.90667	9.71333
Sspon.01G0002080-2C	3.68667	2.86	2.17333	2.33333	2.52333	1.9	1.49333	2.09	2.40333	2.02333	1.57667	1.5	2.19	2.66333	1.35
Sspon.01G0002090-1A	0.516667	0.483333	0.333333	0.173333	0.256667	0.283333	0.213333	0.31	0.173333	0.193333	0.186667	0.38	0.4	0.38	0.17
Sspon.01G0002090-2C	0.373333	0.156667	0.0566667	0.186667	0.0266667	0.0233333	0	0.0533333	0.0566667	0.07	0.04	0	0.0233333	0.18	0.04
Sspon.01G0002090-3D	0.113333	0.306667	0.463333	0.32	0.1	0.196667	0.16	0.0766667	0.14	0.0766667	0.146667	0	0.16	0.213333	0.21
Sspon.01G0002100-1A	3.32	3.90667	4.64	3.93	2.41667	2.46	2.34667	2.78667	1.99333	2.25667	2.51667	2.585	2.84333	3.94667	5.00667
Sspon.01G0002100-2C	0.26	0.243333	0.233333	0.546667	0.116667	0	0.206667	0.0766667	0.0766667	0.116667	0.07	0.24	0.403333	0.246667	0.226667
Sspon.01G0002110-1A	0	0	0	0	0.00666667	0	0.00333333	0.00333333	0	0.00333333	0	0	0.00333333	0.00333333	0.00333333
Sspon.01G0002110-2C	0	0.06	0.146667	0.173333	0.0333333	0.0366667	0.02	0.01	0	0.00333333	0	0	0.00333333	0	0.0266667
Sspon.01G0002110-3D	0	0	0	0	0.0266667	0	0	0.00333333	0.00666667	0.00333333	0	0	0.00333333	0.00333333	0.00333333
Sspon.01G0002120-1A	2.55667	2.72333	4.64333	5.72333	6.50667	8.17	12.1333	11.83	11.3433	12.5033	13.53	15.96	17.9167	17.2767	17.8267
Sspon.01G0002120-2B	8.48667	11.2367	13.82	19.02	24.61	31.01	30.8933	38.0533	39.2467	43.2167	45.87	50.375	52.7167	52.9933	50.1133
Sspon.01G0002130-1A	12.46	5.61333	7.48	4.15	5.86333	3.13333	3.91667	0.66	1.76667	1.91333	2.28667	1.255	1.91	1.72333	1.61333
Sspon.01G0002130-2B	51.8233	45.5467	32.9833	22.1867	21.9067	19.3067	17.7433	17.0433	17.89	15.0833	12.8533	11.68	11.0867	11.6333	11.0933
Sspon.01G0002140-1A	6.88333	6.91667	6.09333	6.74	6.35333	5.82333	6.33667	6.12333	6.34	5.97333	6.56667	7.49	8.41	7.94667	8.57667
Sspon.01G0002140-2C	7.17333	7.62667	6.43333	6.00667	5.89	5.80667	6.29333	6.5	5.63	5.88	6.42667	6.83	7.91667	7.82333	8.69333
Sspon.01G0002140-3D	0.616667	0.52	0.423333	0.44	0.286667	0.38	0.483333	0.416667	0.226667	0.263333	0.346667	0.34	0.54	0.333333	0.593333
Sspon.01G0002150-1A	4.29667	5.56	5.00667	4.51667	4.60667	5.48333	4.15333	3.15333	2.43	2.36	2.2	1.945	2.65667	2.10667	2.97
Sspon.01G0002150-1P	19.5533	24.7367	24.84	23.2367	24.4767	22.4267	24.64	21.1333	13.5533	13.9733	10.9267	11.51	11.2667	10.7067	13.7833
Sspon.01G0002150-2B	2.42667	2.76	2.95667	2.66667	2.42	2.02333	1.97333	1.28667	1.67333	1.09	1.34	1.145	1.29	0.913333	0.963333
Sspon.01G0002150-3C	16.4833	19.9333	18.78	17.4033	19.0733	19.06	20.1467	15.7633	13.1133	10.8633	10.1833	9.35	9.79667	9.10667	11.5
Sspon.01G0002150-4D	50.61	59.0467	60.2333	56.0333	58.0533	54.4033	53.51	45.7333	31.83	26.7533	25.5267	24.28	25.29	24.1667	30.92
Sspon.01G0002160-1A	0.67	0.463333	0.496667	0.463333	0.573333	0.543333	0.62	0.496667	0.443333	0.373333	0.516667	0.545	0.58	0.646667	0.893333
Sspon.01G0002160-1P	2.14333	2.01667	1.52	1.42667	1.55	1.14	1.19667	1.18333	1.37667	1.19333	1.12333	1.335	1.36333	1.51333	1.79667
Sspon.01G0002160-2B	0	0	0	0	0	0	0	0	0	0	0	0	0	0	0
Sspon.01G0002160-3C	4.59667	4.35333	4.05333	4.26667	4.37333	4.54667	4.17333	3.59333	3.94	3.43	3.55	3.585	3.50333	3.65667	4.19
Sspon.01G0002160-4D	4.03667	3.22333	3.27667	2.82667	2.6	2.32667	3.25667	2.59667	2.68333	3.12	2.94333	2.87	3.29	3.4	3.78
Sspon.01G0002170-1A	14.51	14.9833	10.31	7.33333	7.91333	8.99667	9.00667	10.2933	6.84667	5.82667	7.35	7.715	9.28	10.3	13.1833
Sspon.01G0002170-2C	2.21667	2.05	1.75333	0.99	0.86	1.01667	1.77667	1.5	0.886667	1.09667	0.533333	0.91	1.46333	1.34667	1.39667
Sspon.01G0002170-3D	2.30667	2.36	1.80667	1.25	1.49667	1.11667	1.11333	1.20667	1.58333	0.97	1.44667	1.36	0.856667	1.73	1.6
Sspon.01G0002180-1A	5.60667	9.57333	13.27	17.49	20.6033	28.09	30.5833	30.1933	26.9467	21.05	14.5367	11.13	6.43	3.11	2.25333
Sspon.01G0002180-2B	2.89	4.50667	6.3	8.4	13.53	18.8067	19.3333	20.4333	17.9433	12.92	7.37333	5.97	2.5	1.23667	0.763333
Sspon.01G0002180-3C	0.856667	1.27667	1.42667	1.85	2.47667	4.59333	3.84	4.66	3.91	2.68333	1.27	1.205	0.68	0.183333	0.233333
Sspon.01G0002180-4D	4.68	7.42333	10.1667	12.8433	18.5067	23.8333	22.5967	23.4933	20.5167	15.7267	10.7133	8.685	4.58667	2.2	1.58
Sspon.01G0002190-1A	0.953333	0.713333	0.91	1.42	1.82333	1.97667	1.90667	1.86	1.85	1.34667	1.27	1.475	1.68	1.47667	2.06333
Sspon.01G0002190-2B	0.883333	0.66	0.956667	1.55333	1.69667	1.73	2.24333	1.77333	1.67667	1.77333	1.65333	1.56	1.74333	1.95667	2.19
Sspon.01G0002190-3C	0.593333	0.683333	0.796667	1.05	1.31667	1.54	1.69667	1.69667	1.5	1.12	1.1	1.165	1.40667	1.58	1.72
Sspon.01G0002190-4D	0.563333	0.346667	0.496667	0.873333	0.98	1.24333	1.1	0.956667	0.92	0.826667	0.743333	0.91	0.846667	1.05667	1.38667
Sspon.01G0002200-1A	2.82333	1.22333	1.42667	1.85	2.41667	2.33333	2.21333	2.59667	2.66667	1.48	2.23333	1.64	1.29333	1.57	1.22333
Sspon.01G0002200-2B	3.1	1.85333	1.40333	2.01	2.11	2.31667	3.96333	2.39667	2.10333	1.61333	1.86333	2.01	1.00667	1.15333	1.17333
Sspon.01G0002200-3C	2.74667	1.30333	1.18	1.87333	1.8	1.85333	1.97	1.71667	2.19667	1.88	1.99333	1.305	1.37	1.55333	1.14
Sspon.01G0002200-4D	6.11	2.55667	2.24	3.33	3.87667	3.25667	2.96	2.31667	1.66	2.10333	2.32667	1.175	1.60667	1.66333	1.19333
Sspon.01G0002210-1A	7.70667	5.25333	4.24333	7.49333	2.49	0.63	0.623333	0.993333	1.12	1.44667	1.27667	1.46	1.28667	1.45	2.02667
Sspon.01G0002210-1T	0.756667	0.756667	0.13	0.5	0	0.126667	0.273333	0.37	0.72	0.0666667	0.65	0	0.503333	0.3	0.213333
Sspon.01G0002210-2C	6.99	4.18667	3.27667	3.76333	1.87333	0.71	0.913333	0.996667	1.09667	1.21667	1.12667	1.175	1.00333	1.28	1.87667
Sspon.01G0002210-3D	2.24	1.79333	0.943333	1.34	0.536667	0.253333	0.183333	0.173333	0.44	0.573333	0.516667	0.675	0.486667	0.483333	0.596667
Sspon.01G0002220-1A	0	0	0	0	0	0	0	0	0	0	0	0	0	0	0
Sspon.01G0002220-1P	0	0	0	0	0	0	0	0	0	0	0	0	0	0	0
Sspon.01G0002220-2C	0.15	0.33	0.09	0.38	0.98	0.223333	0.393333	0.14	0.52	0.583333	0.483333	0.405	0.3	0.37	0.7
Sspon.01G0002220-3D	0	0	0	0	0	0	0	0	0	0	0	0	0	0	0
Sspon.01G0002230-1A	15.4567	13.79	12.6633	9.37333	9.24333	7.39	6.97667	7.24667	5.32	6.23333	5.66333	5.635	5.69	6.32333	6.85333
Sspon.01G0002230-2C	8.89667	9.84333	6.6	5.25	4.87	4.50667	4.80333	3.50333	3.78667	2.61667	3.22667	2.865	3.46	3.52333	3.94333
Sspon.01G0002230-3D	14.5833	13.58	10.0633	8.45333	8.08667	7.45333	7.68333	7.01333	6.24333	5.52333	5.23	5.365	6.17667	6.06667	7.69333
Sspon.01G0002240-1A	0.49	0.943333	0.973333	1.17333	1.40333	1.52	1.88667	1.92	2.03333	1.81667	1.53667	1.78	1.83333	1.74	2.10667
Sspon.01G0002240-2B	1.01	1.09333	2.01667	2.19667	3.00667	2.83667	3.70333	4.22	4.28	3.25	3.34	3.63	3.46	3.23667	3.73667
Sspon.01G0002240-3C	0.496667	0.98	1.2	1.64333	1.86	1.79333	2.14667	1.84333	2.21	1.80667	2.07333	1.615	1.72667	1.70667	1.64
Sspon.01G0002240-4D	2.23667	3.31667	4.21667	4.52667	5.58	4.91	3.9	4.01333	4.52	2.99	3.12333	3.485	2.62667	1.81333	3.11333
Sspon.01G0002250-1A	0.0133333	0.01	0.05	0.01	0.02	0.0166667	0.0133333	0	0	0.00666667	0	0.01	0.00666667	0.0166667	0.0266667
Sspon.01G0002250-2C	0	0	0.00333333	0.0133333	0.02	0.0233333	0	0.02	0	0	0	0	0	0.00666667	0.0266667
Sspon.01G0002260-1A	0.54	0.34	0.593333	0.49	0.426667	0.246667	0.19	0.14	0.16	0.04	0.09	0.055	0.02	0.0433333	0.04
Sspon.01G0002270-1A	4.84	3.75333	3.31	3.57	3.28333	2.48	3.38	2.52667	3	2.38333	3.54333	2.395	3.26333	2.76333	3.49333
Sspon.01G0002270-1P	2.38667	2.42333	0.943333	1.5	0.846667	1.19333	1.51667	1.24333	1.81667	1.28	1.4	0.89	1.72333	1.00667	1.24
Sspon.01G0002270-2B	1.18	0.66	1.48333	1.23667	2.20333	2.40667	0.853333	2.09667	0.66	1.69	0.56	2.15	1.12	2.38	1.76
Sspon.01G0002270-3C	4.08333	3.91667	2.90667	2.89667	3.14333	3.11	3.48	2.89667	2.83333	1.95333	2.66333	2.845	3.19333	2.56	2.91
Sspon.01G0002270-4D	3.89667	3.09	2.87333	2.87333	3.19333	3.02333	3.12	2.52333	2.61333	2.04333	2.21	2.56	2.65	2.53333	2.82667
Sspon.01G0002280-1A	4.30333	10.1	16.7267	21.55	16.2233	12.3933	9.95	7.44	4.2	3.23333	2.36	2.055	2.21667	2.93333	3.58667
Sspon.01G0002280-1P	0.116667	0.28	1.18	1.95333	1.09667	1.18667	1.43333	1.52	2.3	1.92	2.88	2.335	2.67667	3.27333	4.39333
Sspon.01G0002280-2B	5.54	1.05333	0.0266667	0.0166667	0.00666667	0.02	0.0133333	0	0.0133333	0.0566667	0	0.05	0.00666667	0.0366667	0.103333
Sspon.01G0002280-3C	7.93	2.29	0.126667	0.0533333	0	0.0133333	0.01	0	0.00666667	0.0233333	0.0433333	0.015	0.0333333	0.0233333	0.09
Sspon.01G0002280-4D	5.86333	12.3933	23.9333	32.5767	30.6233	24.4667	19.5267	14.6467	7.80333	6.89	5.59	7.235	8.09	10.4267	12.3533
Sspon.01G0002290-1A	0	0	0	0	0	0	0	0	0.01	0	0.00333333	0	0	0.00666667	0
Sspon.01G0002290-2B	0.01	0.00333333	0	0	0.00666667	0	0	0	0	0	0.00333333	0.02	0	0	0
Sspon.01G0002290-3C	0.00333333	0.0133333	0.00666667	0	0.0233333	0.01	0.0233333	0.01	0.02	0.0266667	0.02	0.01	0.0166667	0.0366667	0.0366667
Sspon.01G0002290-4D	0	0	0.0633333	0	0.02	0.0233333	0	0	0.04	0	0	0	0.0166667	0	0
Sspon.01G0002300-1A	253.153	148.963	59.9467	60.6233	57.3567	68.8967	60.4233	53.12	27.15	18.1367	14.5633	9.865	15.8567	23.2367	36.8767
Sspon.01G0002300-2B	231.647	116.007	48.6333	47.0733	50.7067	59.1167	54.9733	50.73	27.46	19.3033	15.9333	15.42	20.2833	22.4733	33.5967
Sspon.01G0002310-1A	0.123333	0.0866667	0.0533333	0.116667	0.15	0.126667	0.0533333	0.106667	0.0866667	0.0133333	0.0233333	0.035	0	0.0233333	0.0833333
Sspon.01G0002310-1P	0.756667	0.85	1.35	1.89333	2.08667	2.16	2.57333	2.32333	2.69333	3.35333	2.73667	3.435	3.30667	3.49	3.88333
Sspon.01G0002310-1T	0.353333	0.27	0.286667	0.426667	0.516667	0.51	0.483333	0.506667	0.546667	0.526667	0.453333	0.665	0.57	0.576667	0.73
Sspon.01G0002310-2B	0.11	0.126667	0.0433333	0.126667	0.13	0.396667	0.373333	0.13	0.183333	0.143333	0.0166667	0	0.1	0.23	0.133333
Sspon.01G0002310-2P	0.0633333	0.0633333	0	0	0.0866667	0	0.0266667	0.0333333	0	0.04	0.183333	0.11	0.0733333	0	0
Sspon.01G0002310-3C	0.756667	0.85	1.35	1.89333	2.08667	2.16	2.57333	2.32333	2.69333	3.35333	2.73667	3.435	3.30667	3.49	3.88333
Sspon.01G0002310-4D	1.37	1.68667	2.84333	4.63	6.04667	6.88667	6.68333	6.23333	5.63	5.58	5.64667	6.155	5.96333	6.20667	7.00667
Sspon.01G0002320-1A	0.11	0.126667	0.163333	0.3	0.25	0.106667	0.07	0.17	0.13	0.193333	0.176667	0.265	0.136667	0.163333	0.24
Sspon.01G0002320-1P	0.1	0.523333	0.89	1.05667	1.42333	1.07333	0.493333	0.66	0.19	0.0733333	0.116667	0.14	0.176667	0.04	0.726667
Sspon.01G0002320-2B	0.353333	4.02	14.91	35.39	32.1867	24.0333	16.8833	12.48	6.01	3.84	2.70333	3.29	2.96	4.44	6.13333
Sspon.01G0002320-3C	0.173333	6.86667	27.3533	60.9233	54.2633	41.4667	30.9667	25.04	13.8767	9.62667	6.97667	8.28	7.03667	8.15	12.1333
Sspon.01G0002320-4D	0.00666667	0	0	0.00666667	0.01	0.01	0	0.01	0	0.0133333	0.0133333	0.025	0.04	0.0333333	0.0733333
Sspon.01G0002330-1A	0	1.36667	4.14	8.57	7.13333	4.33	3.28	2.73667	2.62	2.58	2.45333	3.15	2.57333	2.86667	4.72333
Sspon.01G0002330-2C	0.0333333	0.676667	2.64333	4.6	3.86667	2.88333	1.99667	0.83	0.84	0.526667	0.48	0.33	0.503333	1.19667	1.08
Sspon.01G0002330-3D	0.163333	1.59667	3.59667	8.08667	6.76333	5.15	3.59333	2.29667	1.27333	0.86	0.57	0.49	0.816667	1.08333	2.10333
Sspon.01G0002340-1A	0	0	0	0	0	0.47	0	0	0	0	0.33	0	0	0.363333	0
Sspon.01G0002340-2C	0	0	0	0	0	0	0	0	0	0	0	0	0.59	0	0
Sspon.01G0002350-1A	1.64667	0.71	0.273333	0.0966667	0.333333	0.25	0.233333	0.163333	0.33	0.436667	0.343333	0.56	0.413333	0.283333	0.49
Sspon.01G0002350-1P	10.2367	5.43333	1.55333	1.02	1.29	0.996667	1.63333	2.15	2.22333	2.5	2.88667	2.75	2.88	2.67	2.50333
Sspon.01G0002350-2C	1.12	0.55	0.476667	0.203333	0.193333	0.526667	0.303333	0.726667	0.42	0.483333	0	0.33	0.373333	0.0766667	0.65
Sspon.01G0002350-3D	1.78333	0.593333	0.126667	0.08	0.263333	0.21	0.22	0.206667	0.25	0.52	0.313333	0.315	0.38	0.34	0.19
Sspon.01G0002360-1A	0.07	0.0933333	0.0366667	0.0766667	0.17	0.36	0.196667	0.133333	0.323333	0.0966667	0.373333	0.165	0.333333	0.246667	0.33
Sspon.01G0002360-2B	53.4933	29.7333	15.0867	13.4733	14.72	13.53	12.5533	10.58	7.23	5.59667	5.14	6.2	6.8	7.39333	10.6867
Sspon.01G0002370-1A	0	0	0	0	0	0.2	0	0	0	0	0	0	0.13	0	0
Sspon.01G0002370-2B	105.387	109.42	76.36	40.4133	37.5233	54.05	60.1467	63.2433	108.67	121.963	142.547	134.25	140.513	137.013	93.5867
Sspon.01G0002370-3C	37.37	37.99	26.6633	13.42	10.4267	13.1333	15.27	15.8267	27.7733	35.2	41.68	43.59	43.06	44.71	28.05
Sspon.01G0002370-4D	37.37	37.99	26.6633	13.42	10.4267	13.1333	15.27	15.8267	27.7733	35.2	41.68	43.59	43.06	44.71	28.05
Sspon.01G0002380-1A	6.36	6.80333	9.04	12.2233	18.7067	21.3867	29.7533	30.3533	40.0733	37.9467	41.0533	45.695	50.64	45.8533	45.73
Sspon.01G0002380-2B	0	0	0	0	0	0	0	0	0	0	0	0	0	0	0
Sspon.01G0002380-3C	19.7033	25.43	23.2567	24.3767	36.9867	50.4833	70.1033	82.1633	120.953	121.197	129.743	148.365	162.3	150.88	157.517
Sspon.01G0002380-4D	9.21	8.72667	11.3367	13.5867	15.0567	22.31	33.8933	33.23	51.2533	49.8567	58.3467	65.135	67.2767	65.5167	64.9667
Sspon.01G0002390-1A	0.513333	0.3	0.22	0.213333	0.116667	0.0333333	0.0733333	0.0733333	0.0533333	0.0533333	0.0166667	0.02	0.0366667	0.0566667	0.0133333
Sspon.01G0002390-2D	0.62	0.476667	0.14	0.18	0.243333	0.0966667	0.0433333	0.0633333	0.04	0	0.0333333	0.055	0	0.0166667	0
Sspon.01G0002400-1A	0	0.04	0.0366667	0.0366667	0	0	0	0	0	0	0	0	0	0	0
Sspon.01G0002400-2B	0	0.0566667	0	0	0	0	0.06	0	0	0	0	0	0	0	0
Sspon.01G0002410-1A	210.087	123.603	51.2867	46.7933	51.14	57.4367	47.0033	41.7433	23.5133	12.16	9.05667	9.68	14.88	16.6733	24.5733
Sspon.01G0002410-1P	52.1767	27.6	13.78	8.42333	3.44	9.11333	7.08	6.21667	3.91333	1.92333	1.84333	1.705	0.726667	4.17667	3.50667
Sspon.01G0002410-1T	109.61	67.14	31.5567	27.1	22.4867	29.2067	17.6467	18.1333	8.68333	7.57667	3.70333	6.49	5.27667	9.11333	11.5667
Sspon.01G0002410-2B	198.28	133.353	58.8867	53.83	61.0933	69.4767	58.2533	42.7833	21.0833	13.43	8.66	8.77	11.06	13.1833	21.0267
Sspon.01G0002410-3C	52.1767	27.6	13.78	8.42333	3.44	9.11333	7.08	6.21667	3.91333	1.92333	1.84333	1.705	0.726667	4.17667	3.50667
Sspon.01G0002410-4D	0	0	0	0	0	0	0	0	0	0	1.04333	0	0.123333	0	0
Sspon.01G0002420-1A	25.4933	32.1333	63.07	91.9833	92.4567	75.71	71.64	59.7267	42.0833	61.45	72.1167	75.965	86.14	72.6533	72.1
Sspon.01G0002420-2C	49.2333	54.96	130.527	194.887	214.31	171.997	158.063	125.177	70.9633	105.67	127.913	140.535	163.777	144.53	147.933
Sspon.01G0002430-1A	3.04667	2.47667	1.29667	1.39667	1.04	0.883333	0.75	0.523333	0.506667	0.323333	0.29	0.265	0.33	0.58	1.06
Sspon.01G0002430-2C	0.986667	0.706667	0.453333	0.523333	0.52	0.35	0.336667	0.213333	0.0733333	0.106667	0.0533333	0.21	0.13	0.343333	0.72
Sspon.01G0002440-1A	0.103333	0.103333	0.1	0.146667	0.113333	0.133333	0.0433333	0.126667	0.0933333	0.156667	0.183333	0.28	0.253333	0.0633333	0.506667
Sspon.01G0002440-1P	0.116667	0.303333	0.333333	0.08	0.286667	0.25	0.356667	0.266667	0.3	0.366667	0.353333	0.225	0.533333	0.616667	0.806667
Sspon.01G0002440-1T	0	0	0	0	0	0	0	0	0	0	0	0	0	0	0
Sspon.01G0002440-2B	0.19	1.41	3.90667	3	2.36333	1.92667	1.44667	1.24667	0.626667	0.383333	0.61	0.695	0.88	1.08333	0.84
Sspon.01G0002440-2P	0	0	0	0	0	0	0	0	0	0	0	0	0	0	0
Sspon.01G0002440-3C	0.0733333	0.0633333	0.1	0.16	0.166667	0.16	0.22	0.2	0.106667	0.23	0.263333	0.125	0.323333	0.363333	0.456667
Sspon.01G0002440-3P	0.103333	0.86	1.88	2.13333	1.73	1.36667	1.01	0.626667	0.44	0.366667	0.306667	0.34	0.58	0.51	0.5
Sspon.01G0002440-4D	0.183333	0.106667	0.146667	0.15	0.07	0.0566667	0.133333	0.14	0.153333	0.14	0.113333	0.205	0.0566667	0.0633333	0.0966667
Sspon.01G0002440-4P	0	0	0	0	0	0	0	0	0	0	0	0	0	0	0
Sspon.01G0002450-1A	0	0	0	0	0	0	0	0	0	0	0	0	0	0	0
Sspon.01G0002450-2D	0.203333	1.65667	4.5	3.93333	2.75	2.17667	1.96667	1.42	0.796667	0.61	0.653333	0.97	0.883333	1.34667	1.20667
Sspon.01G0002460-1A	0.57	1.14333	2.76	3.42	3.74667	5.05667	6.12	5.48	5.52667	5.54	5.06	6.435	5.59667	5.36333	5.61
Sspon.01G0002460-2C	0.08	0.603333	0.92	1.22667	1.42333	2.97	2.79667	2.92	4.37333	3.56667	4.01	2.325	3.58	3.83333	2.01
Sspon.01G0002460-3D	0.253333	0.95	1.86	2.33667	2.30333	3.88	3.96667	3.30667	4.74	4.84	4.32333	4.225	3.71333	3.92	3.36667
Sspon.01G0002470-1A	0	0.0166667	0	0	0	0	0	0	0.0166667	0	0	0	0	0	0
Sspon.01G0002470-2D	0	0	0.0166667	0.0166667	0.0466667	0.02	0	0.02	0	0	0	0	0	0	0
Sspon.01G0002480-1A	0	0	0	0	0	0.193333	0	0	0	0	0	0.14	0.166667	0	0
Sspon.01G0002480-2C	9.56333	13.8567	19.9933	24.29	29.8167	27.8867	29.45	31.9567	36.66	36.2767	39.2233	42.39	45.47	46.41	56.1633
Sspon.01G0002490-1A	0.38	0.186667	0.226667	0.563333	0.27	0.753333	0.863333	0.873333	0.91	0.88	0.973333	0.94	0.996667	1.06667	1.40333
Sspon.01G0002490-1T	4.00667	2.62	2.15667	2.02667	2.37667	2.14333	2.77333	2.6	2.48	2.29	1.89667	2.43	2.26667	2.21667	2.77
Sspon.01G0002490-2B	0	0	0	0	0.103333	0.0233333	0.116667	0.09	0	0.0366667	0.146667	0.04	0	0.153333	0.31
Sspon.01G0002490-3D	0.83	0.946667	0.523333	0.363333	0.603333	0.446667	0.486667	0.503333	0.4	0.196667	0.19	0.55	0.236667	0.153333	0.0533333
Sspon.01G0002500-1A	14.4433	16.4	12.9167	10.2033	13.0467	13.1433	13.4233	11.0733	10.4867	7.56667	7.72	5.8	5.13333	3.74	4.43667
Sspon.01G0002500-2C	28.6033	37.6833	31.4533	25.05	27.62	29.7333	31.3533	27.9	23.18	19.37	17.8267	13.755	10.8733	10.1133	11.5267
Sspon.01G0002510-1A	0.0333333	0.0466667	0	0	0	0	0	0.00333333	0	0	0	0	0	0	0
Sspon.01G0002510-2B	0.0733333	0.0433333	0	0	0	0	0	0	0	0	0	0	0	0	0
Sspon.01G0002520-1A	0	0.00666667	0	0	0	0	0	0	0	0	0	0	0	0	0
Sspon.01G0002520-2B	0	0	0	0	0	0	0.00666667	0	0	0	0	0	0	0	0
Sspon.01G0002520-3C	0.00666667	0.00666667	0.00666667	0	0	0	0	0	0	0	0	0	0	0	0
Sspon.01G0002530-1A	1.24667	0.203333	0.0766667	0.126667	0.17	0.183333	0.196667	0.183333	0.176667	0.09	0.09	0.065	0.05	0.0666667	0.0766667
Sspon.01G0002530-2C	1.87667	0.26	0.0833333	0.0733333	0.0933333	0.13	0.16	0.0666667	0.11	0.07	0.0633333	0.035	0.0466667	0.0333333	0.0633333
Sspon.01G0002540-1A	0	0.0833333	0.0533333	0.04	0	0.0166667	0	0	0	0	0	0	0	0	0
Sspon.01G0002540-2B	0	0	0.0266667	0.0133333	0	0.0166667	0	0	0	0	0	0	0	0	0
Sspon.01G0002540-3D	0	0	0	0.0233333	0	0	0	0	0	0	0	0	0	0	0
Sspon.01G0002550-1A	167.43	243.993	194.523	118.57	85.1933	42.2733	32.18	22.5567	14.68	7.53	9.76333	7.135	6.31	4.26333	6.58667
Sspon.01G0002550-2D	75	84.2533	61.44	43.5133	33.9733	19.87	13.8067	7.97333	4.52	2.97667	2.57333	2.5	2.39667	2.19	2.83667
Sspon.01G0002560-1A	0.216667	0.246667	0.26	0.156667	0.23	0.153333	0.183333	0.16	0.233333	0.16	0.14	0.18	0.156667	0.176667	0.156667
Sspon.01G0002560-2B	0.13	0.133333	0.17	0.15	0.193333	0.17	0.146667	0.16	0.173333	0.176667	0.243333	0.21	0.173333	0.166667	0.17
Sspon.01G0002560-3D	0.346667	0.333333	0.303333	0.416667	0.563333	0.506667	0.41	0.326667	0.346667	0.463333	0.47	0.485	0.463333	0.343333	0.313333
Sspon.01G0002570-1A	4.85	2.95	0.873333	1.39667	1.51667	1.29667	1.15333	0.933333	1.05	0.706667	0.85	0.695	0.836667	0.976667	1.27667
Sspon.01G0002570-2C	2.10667	1.47667	0.823333	0.693333	0.963333	1.09667	0.643333	0.64	0.553333	0.516667	0.423333	0.385	0.44	0.373333	0.833333
Sspon.01G0002570-3D	2.26	1.21667	0.866667	0.533333	1.36333	0.713333	0.67	0.306667	0.396667	0.486667	0.36	0.415	0.27	0.49	0.556667
Sspon.01G0002580-1A	0.556667	0.72	1.08667	1.21667	1.13	0.953333	1.2	1.02333	1.19	1.08333	1.3	0.875	0.883333	0.746667	0.81
Sspon.01G0002590-1A	0	0.0333333	0.02	0.0133333	0	0	0.01	0.0166667	0.00333333	0.00333333	0.00666667	0	0.0133333	0.00666667	0
Sspon.01G0002590-2B	0.01	0.04	0	0.01	0.0266667	0.0466667	0.0266667	0	0	0	0.0133333	0.005	0	0.01	0.0133333
Sspon.01G0002590-3C	0.06	0.193333	0.05	0	0.0233333	0.01	0	0.00666667	0	0.00666667	0	0	0	0	0
Sspon.01G0002590-4D	0	0.0866667	0.0933333	0.02	0	0	0	0.0166667	0.02	0.0133333	0	0	0	0	0
Sspon.01G0002600-1A	3.11	3.23333	2.95667	3.04667	2.85667	1.99	1.73333	1.32667	1.31333	1.06333	0.956667	0.855	0.846667	0.923333	1.12333
Sspon.01G0002600-2B	7.53	6.94	7.64667	7.03	7.59333	6.06667	5.5	4.8	4.28667	3.24667	3.27667	3.21	3.47	3.70333	4.85333
Sspon.01G0002610-1A	0	0	0	0	0	0	0	0	0	0	0	0	0	0	0
Sspon.01G0002610-2B	0	0	0	0	0	0	0	0	0	0	0	0	0	0	0
Sspon.01G0002610-3C	0	0	0	0	0	0	0	0	0	0	0	0	0	0	0
Sspon.01G0002610-4D	1.51333	2.52	1.73333	1.63333	0.803333	0.586667	0.44	0.303333	0.24	0.166667	0.17	0.17	0.126667	0.183333	0.253333
Sspon.01G0002620-1A	0.483333	0	0	0	0	0.213333	0	0	0	0	0	0	0.0933333	0	0
Sspon.01G0002620-2B	2.22667	1.11333	0.686667	1.24667	1.33	1.54	1.47667	1.42	0.926667	0.75	0.603333	0.555	0.553333	0.656667	0.913333
Sspon.01G0002620-3C	2.22667	1.11333	0.686667	1.24667	1.33	1.54	1.47667	1.42	0.926667	0.75	0.603333	0.555	0.553333	0.656667	0.913333
Sspon.01G0002620-4D	2.22667	1.11333	0.686667	1.24667	1.33	1.54	1.47667	1.42	0.926667	0.75	0.603333	0.555	0.553333	0.656667	0.913333
Sspon.01G0002630-1A	0	0	0.0166667	0.00666667	0	0.0233333	0.02	0.00666667	0.04	0.02	0.0133333	0.01	0.02	0.0166667	0.01
Sspon.01G0002630-1P	0	0	0.0866667	0	0.0933333	0.2	0	0.04	0	0	0.116667	0	0.1	0	0
Sspon.01G0002630-2B	0.0233333	0.0133333	0	0.0166667	0	0	0.0166667	0.01	0	0	0.0166667	0	0	0	0.0133333
Sspon.01G0002630-3C	0	0.00666667	0	0.00333333	0.00666667	0.00666667	0	0	0	0	0	0	0.00666667	0	0.00666667
Sspon.01G0002640-1A	9.57	12.1833	11.6133	10.72	12.39	8.42333	10.0333	8.38333	7.34	6.63667	6.01333	7.02	7.18667	7.3	7.93667
Sspon.01G0002650-1A	0	0	0	0.00333333	0.0266667	0	0	0	0	0	0	0.005	0.00333333	0	0
Sspon.01G0002660-1A	1.22	1.28667	8.16667	11.5033	15.5233	17.03	9.18	9.69667	1.99667	1.22667	3.2	0.665	0.53	1.13	1.06
Sspon.01G0002660-2B	0.06	0	0.0233333	0.0333333	0.18	0.136667	0.0733333	0.0666667	0.06	0	0.02	0	0.0333333	0.0233333	0.08
Sspon.01G0002660-3D	0.0366667	0.0866667	0.236667	0.453333	0.55	0.43	0.136667	0.136667	0.103333	0.03	0.0166667	0.065	0.0166667	0.0133333	0.0333333
Sspon.01G0002670-1A	0	0	0	0	0	0	0	0	0	0	0.03	0	0	0	0.0733333
Sspon.01G0002670-1P	0.44	0.716667	0.446667	0.383333	0.283333	0.11	0.05	0.183333	0.113333	0.0933333	0.1	0.235	0.21	0	0.116667
Sspon.01G0002670-2B	0.5	0.81	1.87667	0.933333	2.74667	0.74	1.13333	0	0.516667	0.0933333	0.133333	0.51	0.18	0.0866667	0.09
Sspon.01G0002670-3C	16.2867	28.69	27.9733	20.49	14.4733	11.0767	6.92	5.50333	2.73333	2.16333	1.45	0.835	1.02333	1.08333	1.10667
Sspon.01G0002670-4D	0.613333	1.46667	1.56	1.43333	0.796667	0.483333	0.476667	0.23	0.216667	0.21	0.146667	0.295	0.196667	0.0233333	0.06
Sspon.01G0002680-1A	0	0	0	0	0	0	0	0	0	0	0	0	0	0	0
Sspon.01G0002680-1P	23.6233	12.8767	7.68333	8.07	5.92333	7.23667	7.84333	6.28333	3.09667	3.86333	2.87333	1.445	3.02667	4.09333	5.79667
Sspon.01G0002680-2B	0	0	0	0.153333	0.263333	0	0.193333	0	0	0.213333	0	0	0.12	0.173333	0
Sspon.01G0002680-3C	11.52	5.81333	2.23333	2.08	2.47667	2.11333	1.98	2.10667	2.65667	1.38	1.52667	2.22	1.65333	1.81667	2.53333
Sspon.01G0002680-4D	5.11333	3.40667	1.59333	1.46333	1.17333	1.94333	1.05	1.48667	1.67	0.986667	1.08	1.255	0.996667	0.82	1.11333
Sspon.01G0002690-1A	4.99667	7.61667	21.3	44.3667	81.8167	66.2067	37.46	20.9933	12.76	8.74333	5.63	6.02	5.03333	5.95333	5.43667
Sspon.01G0002690-2C	0.686667	0.76	2.42	5.23667	9.70667	8.41	4.96667	2.61667	1.42667	0.993333	0.69	0.89	0.706667	0.65	0.723333
Sspon.01G0002700-1A	2.32333	2.98	3.90667	4.8	5.87333	8.86	12.0633	14.8833	25.52	34.88	36.8033	38.65	41.2833	43.3633	41.1467
Sspon.01G0002700-1P	1.04333	1.19	1.90333	2.11333	4.16	4.37333	6.95	8.72667	14.1633	17.5733	19.38	24.665	27.6933	28.2567	29.2433
Sspon.01G0002700-2B	1.35	2.06	2.61667	3.31	5.69667	7.33	9.19667	12.2167	24.9433	31.57	35.4367	39.655	44.6267	44.8833	44.3267
Sspon.01G0002700-3C	0.416667	0.94	0.933333	1.70667	1.71667	2.39333	3.58667	4.64333	6.72333	8.18	8.73667	8.95	10.51	11.6867	11.06
Sspon.01G0002710-1A	3.65333	5.76	10.0133	13.6867	13.4933	16.26	17.7	18.34	21.2	28.2767	30.0633	31.38	40.58	38.67	53.18
Sspon.01G0002710-1P	3.1	4.85	7.32333	8.36333	19.53	20.52	27.8967	24.8	25.25	24.7033	26.6567	34.975	40.75	52.18	63.05
Sspon.01G0002710-2B	2.9	3.28667	6.22333	8.38667	10.42	9.87333	11.03	10.3433	12.89	16.3167	19.92	21.055	26.05	25.5367	36.6
Sspon.01G0002710-3C	1.18667	1.63333	2.44667	3.26667	3.75	3.43667	4.15333	4.04	5.39	6.92667	7.15667	9.015	12.0167	10.9633	15.4467
Sspon.01G0002710-4D	0	0	0	0	0	0	0	0	0	0	0	0	0	0	0
Sspon.01G0002720-1A	104.44	39.2767	15.85	16.8133	16.8733	12.5167	9.32	7.11667	7.48667	4.36	5.07	5.265	4.09	4.14	4.28333
Sspon.01G0002720-1P	45.27	12.08	6.21333	8.1	8.20333	5.19667	4.00667	3.29667	3.92	0.44	3.69667	4.91	2.86667	3.55667	3.32333
Sspon.01G0002720-2B	129.833	41.3067	22.7	22.2133	27.5633	25.1	19.34	20.4333	6.28	9.82	8.91	6.96	12.4	14.3567	16.4233
Sspon.01G0002720-3C	104.44	39.2767	15.85	16.8133	16.8733	12.5167	9.32	7.11667	7.48667	4.36	5.07	5.265	4.09	4.14	4.28333
Sspon.01G0002720-4D	0	0	0	0	0	0	0	0	0	0	0	0	0	0	0
Sspon.01G0002730-1A	711.963	1123.8	1139.57	727.98	548.587	617.01	707.133	664.977	658.137	584.897	528.137	394.885	299.347	305.257	296.08
Sspon.01G0002730-2B	711.963	1123.8	1139.57	727.98	548.587	617.01	707.133	664.977	658.137	584.897	528.137	394.885	299.347	305.257	296.08
Sspon.01G0002730-3C	711.963	1123.8	1139.57	727.98	548.587	617.01	707.133	664.977	658.137	584.897	528.137	394.885	299.347	305.257	296.08
Sspon.01G0002730-4D	0	0	0	0	0	0	0	0	0	0	0	0	0	0	0
Sspon.01G0002740-1A	0	0	0	0	0	0	0	0	0	0	0.03	0	0	0	0.0733333
Sspon.01G0002740-1P	2.28	2.35	1.25667	0.996667	0.566667	0.433333	0.3	0.42	0.183333	0.22	0	0.06	0.0133333	0.0933333	0.0633333
Sspon.01G0002740-2C	4.61	4.76667	3.11667	1.98333	1.89	1.06	0.823333	0.52	0.45	0.253333	0.373333	0.405	0.496667	0.16	0.59
Sspon.01G0002740-3D	12.98	12.2567	8.31	5.4	4.5	3.48	3.02667	2.11667	2.32333	1.59333	1.32333	1.93	1.78333	1.64333	1.99667
Sspon.01G0002750-1A	12.6333	13.55	9.71667	6.15	6.38667	5.23333	5.02	5.3	5.21	3.65667	4.24333	4.06	5.18667	4.59	4.67667
Sspon.01G0002760-1A	0	0.0466667	0	0	0	0	0	0.04	0	0	0.04	0	0.0366667	0	0
Sspon.01G0002770-1A	13.04	16.7367	12.03	7.64667	7.05	6.11	6.88	5.64667	6.35	4.87667	4.98667	4.965	5.29333	5.53667	5.44
Sspon.01G0002770-2C	4.42	8.03	4.31667	4.10667	3.40333	1.52333	2.75667	2.72333	1.82333	2.71	1.42667	2.12	2.94667	3.18667	2.29333
Sspon.01G0002780-1A	22.7167	22.4533	30.2933	34.16	43.6367	43.6033	62.7567	61.7067	62.7133	68.7967	80.71	95.575	116.93	114.84	95.0033
Sspon.01G0002780-1P	148.333	195.56	244.563	270.327	311.593	346.247	419.14	421.78	468.18	520.6	594.383	684.585	789.28	753.76	660.77
Sspon.01G0002790-1A	19.06	14.48	11.37	10.69	11.7233	12.44	12.0067	12.1433	11.3267	10.04	10.2733	10.09	11.1333	11.8233	14.9633
Sspon.01G0002790-1P	2.49	1.16333	0.56	1.12333	1.11	0.723333	1.75667	0.933333	1.03333	0.983333	0.713333	0.925	1.20333	0.313333	0.673333
Sspon.01G0002790-2B	10.02	8.60667	6.94667	6.86333	8.38667	8.12333	8.80333	7.74333	6.69	6.04	5.11333	6.9	7.86333	8.31667	9.29667
Sspon.01G0002790-3C	7.21333	5.51	3.76	4.49667	5.42	4.78667	4.94	3.94333	3.96	3.23667	3.18333	4.15	3.86333	3.77667	3.74333
Sspon.01G0002800-1A	7.74	4.47667	3.28667	2.52667	2.38333	1.96667	1.68667	1.58	1.21667	1.23333	1.34667	1.725	1.36333	1.71	1.49333
Sspon.01G0002800-2B	4.38	2.12	1.29667	1.57667	1.50333	1.08333	1.03333	0.676667	1.27333	1.13	0.636667	0.955	0.64	0.956667	0.9
Sspon.01G0002800-3C	6.53667	3.68333	1.92667	1.87667	1.47667	1.24333	1.22667	0.883333	1.34333	1.17667	0.906667	0.995	1.33	1.18667	1.44
Sspon.01G0002810-1A	3.61333	2.59667	2.18	1.55333	2.49333	2.59333	2.61667	2.63333	3.75667	3.06667	2.82	3	2.42667	2.04	2.13667
Sspon.01G0002810-2B	1.04	0.76	0.98	0.823333	1.18667	0.916667	0.933333	1.21333	1.10333	1.13333	1.16333	1.23	0.993333	0.776667	0.89
Sspon.01G0002810-3C	3.62	3.19	2.52	2.69	2.59	2.59333	3.36333	3.23333	4.57333	4.57667	3.36333	3.66	3.11667	2.93	2.63667
Sspon.01G0002820-1A	0.0366667	0.0266667	0.266667	0.226667	0	0	0.176667	0.31	0.466667	0.213333	0.16	0.325	0.596667	0.46	0
Sspon.01G0002820-1T	3.12667	4.40667	7.34333	10.0167	10.9533	11.0333	11.5567	13	11.34	8.96667	12.1633	10.715	11.9667	11.7067	13.3133
Sspon.01G0002820-2B	1.51667	2.41333	4.00667	4.67333	5.82333	4.47667	4.68667	4.81	4.74667	4.37667	5.77	4.865	5.92667	5.56	4.99667
Sspon.01G0002820-3C	0.726667	0.386667	0.0966667	0.536667	0.266667	0.273333	0.393333	0.453333	1.2	1.83333	1.56667	2.01	2.07667	1.87	1.80667
Sspon.01G0002820-4D	2.08667	2.87333	4.38	5.74	6.66	6.81667	8.10667	8.69667	7.44	6.34333	7.53333	7.24	8.31333	8.06	8.09667
Sspon.01G0002830-1A	0	0	0	0	0	0	0	0	0	0	0	0	0	0	0
Sspon.01G0002830-1P	0	0	0	0	0	0	0	0	0	0	0	0	0	0	0
Sspon.01G0002830-2C	0	0	0	0	0	0	0	0	0	0	0	0	0	0	0
Sspon.01G0002840-1A	0	0	0	0	0	0	0	0	0	0	0	0	0	0	0
Sspon.01G0002840-2B	0	0	0	0	0	0	0	0	0	0	0	0	0	0	0
Sspon.01G0002840-3C	0	0	0	0	0	0	0	0	0	0	0	0	0	0	0
Sspon.01G0002850-1A	0	0	0	0	0	0	0	0	0	0	0	0	0	0	0
Sspon.01G0002850-2B	0.0266667	0.0233333	0	0	0	0	0	0	0	0	0	0	0	0	0
Sspon.01G0002860-1A	101.223	62.32	27.5333	13.3433	12.8333	9.32667	5.72333	5.04667	3.91	3.82	3.89333	3.665	2.51667	3.68667	3.76667
Sspon.01G0002860-2B	101.223	62.32	27.5333	13.3433	12.8333	9.32667	5.72333	5.04667	3.91	3.82	3.89333	3.665	2.51667	3.68667	3.76667
Sspon.01G0002860-3C	256.197	151.567	72.5967	33.56	26.63	17.7833	17.3	13.27	12.8767	7.51333	7.39333	6.205	7.71	7.74333	11.7967
Sspon.01G0002870-1A	15.15	8.82	4.08333	1.59333	0.876667	0.8	0.693333	0.646667	0.62	0.566667	0.28	0.475	0.513333	0.386667	0.596667
Sspon.01G0002880-1A	0.196667	0.06	0.146667	0.0533333	0.106667	0	0.0433333	0.0766667	0	0.233333	0.3	0.13	0.333333	0.253333	0.233333
Sspon.01G0002880-2B	0.286667	0.166667	0.0466667	0.283333	0.266667	0.34	0.686667	1.11	1.93	3.90333	4.13	5.13	5.01333	5.37333	5.45
Sspon.01G0002880-3C	1.07333	1.19667	1.07333	1.57	2.13333	2.71333	4.68	6.46333	9.83	15.9133	17.44	19.41	19.9933	17.92	17.0467
Sspon.01G0002880-4D	0.21	0.216667	0.133333	0.336667	0.456667	0.86	0.97	1.34	2.08333	3.21667	2.92	3.35	3.35333	2.58667	2.52667
Sspon.01G0002890-1A	0	0	0	0.01	0	0	0	0	0	0	0	0	0	0	0
Sspon.01G0002890-1P	0.0433333	0.00333333	0.0133333	0.06	0.153333	0.103333	0.0933333	0.1	0.0766667	0.03	0	0	0.00666667	0.03	0.00333333
Sspon.01G0002890-1T	0.133333	0.0466667	0.03	0	0	0	0.0233333	0	0.00666667	0	0.00666667	0.01	0.03	0	0
Sspon.01G0002890-2B	0	0	0	0.01	0	0	0	0	0	0	0	0	0	0	0
Sspon.01G0002890-2P	6.84	4.61333	8.16	8.11667	5.97333	4.80667	6.10667	8.22333	7.85667	8.89333	10.19	11.02	13.4133	15.6	22.55
Sspon.01G0002890-3C	0	0.0133333	0.0133333	0.00666667	0	0	0	0	0	0	0	0	0	0	0
Sspon.01G0002890-3P	0.00333333	0.00333333	0.0333333	0	0.04	0.0133333	0.0633333	0.05	0.0233333	0	0.0333333	0	0.0433333	0.00333333	0.00333333
Sspon.01G0002890-4D	0	0	0	0	0	0	0	0	0	0	0	0	0	0	0
Sspon.01G0002900-1A	0.04	0.0566667	0	0.00666667	0	0	0	0	0	0	0	0	0	0	0
Sspon.01G0002900-2B	0	0	0	0	0.01	0	0	0	0	0	0	0	0	0	0
Sspon.01G0002910-1A	3.51333	0.963333	0.923333	1.44333	0.4	2.31333	4.20333	0.58	0.473333	0.966667	0	1.23	1.29333	0.463333	4.30667
Sspon.01G0002910-1P	0	0	0	0	0	0	0	0	0	0	0	0	0	0	0
Sspon.01G0002910-2B	3.51333	0.963333	0.923333	1.44333	0.4	2.31333	4.20333	0.58	0.473333	0.966667	0	1.23	1.29333	0.463333	4.30667
Sspon.01G0002910-2P	0	0	2.04333	1.02333	3.17	6.22333	8.18	3.18667	0.706667	1.24	1.32667	1.85	2.48333	0.25	10.12
Sspon.01G0002910-3C	89.8033	63.1	41.4633	43.11	45.8867	38.6567	30.8167	34.6333	25.7133	19.8533	19.11	20.045	21.62	25.0167	24.96
Sspon.01G0002920-1A	1.07	0.363333	0.46	0.42	0.243333	0.513333	0.343333	0.486667	0.21	0.0733333	0.16	0.175	0	0.213333	0.35
Sspon.01G0002920-2B	1.35667	0.286667	0.26	0.236667	0.486667	0.38	0.293333	0.246667	0.213333	0.16	0.09	0.07	0.13	0.253333	0.163333
Sspon.01G0002920-3C	5.39333	3.85667	2.42667	2.68	3.01333	2.91667	2.96333	2.89667	2.29333	2.05667	1.9	1.99	1.78667	2.22333	2.59667
Sspon.01G0002920-4D	0.87	0.266667	0.19	0.533333	0.396667	0.116667	0.526667	0.123333	0.183333	0.15	0.0133333	0.07	0.27	0	0.0766667
Sspon.01G0002930-1A	0.346667	0.936667	1.06667	0.863333	0.29	0.146667	0	0.26	0.0833333	0.1	0	0.04	0	0	0.0566667
Sspon.01G0002930-2B	0.456667	1.42	1.93333	3.01	0.836667	0.363333	0.17	0.366667	0.183333	0.213333	0.27	0.18	0.0233333	0.0433333	0
Sspon.01G0002930-3C	0.603333	2.36667	2.65667	2.75667	0.6	0.233333	0.253333	0.22	0.0866667	0	0.0266667	0.13	0.09	0	0.113333
Sspon.01G0002930-4D	2.79667	7.68	7.12	5.76333	1.9	1.15333	0.46	0.203333	0.293333	0.3	0.0466667	0.09	0	0	0
Sspon.01G0002940-1A	0.363333	2.23667	7.53333	9.01333	6.06	4.91667	4.08667	3.13667	1.75667	0.8	0.476667	0.44	0.3	0.26	0.18
Sspon.01G0002940-2B	0	1.03	3.22667	4.52333	3.32667	1.58	0.87	0.916667	0.423333	0.303333	0.436667	0.195	0.166667	0.0833333	0.123333
Sspon.01G0002950-1A	5.94667	6.71	4.84333	4.99333	3.27667	4.82333	3.58333	2.31667	2.05667	2.47667	2.32333	1.62	1.83667	2.85	3.47
Sspon.01G0002950-1P	2.93333	2.89	2.29	1.71333	1.67333	1.41333	1.03333	1.24333	1.14667	0.886667	0.98	1.16	1.26667	1.16333	0.923333
Sspon.01G0002950-2C	0	0	0	0	0	0.553333	0	0	0	0	0	0	0	0	0
Sspon.01G0002960-1A	0.0733333	0.0933333	0.163333	0.0533333	0	0.0566667	0.03	0.106667	0	0	0	0	0	0.0666667	0
Sspon.01G0002960-1P	4.71333	3.12667	2.76667	2.60667	3.58333	3.14333	3.31	2.53667	3.00667	2.17	2.27	1.9	2.43667	2.26333	2.37667
Sspon.01G0002960-2B	11.11	6.82	5.53333	5.61333	7.86333	7.47333	6.77	5.62667	6.51	4.95	4.76667	4.635	5.01	4.43	5.11
Sspon.01G0002960-3C	1.96667	1.33667	1.12667	0.97	1.38667	0.906667	0.87	0.803333	1.01333	0.723333	0.77	0.82	0.823333	0.84	0.973333
Sspon.01G0002970-1A	0	0.07	0.0866667	0.0633333	0.203333	0.03	0.02	0	0	0	0	0	0	0	0.0533333
Sspon.01G0002970-2B	0	0.04	0.106667	0.38	0.276667	0.153333	0.09	0.0366667	0.0366667	0	0	0	0.103333	0	0.15
Sspon.01G0002980-1A	8.6	9.7	12.1	12.5167	10.95	11.2033	11.4567	9.98	6.59	6.07	7.34	8.815	7.08	8.83	10.9533
Sspon.01G0002980-1P	64.62	66.63	59.88	54.0333	62.9	50.64	41.06	29.39	20.08	14.2633	14.7633	13.6	15.3833	14.41	17.7067
Sspon.01G0002980-2B	47.1867	50.9733	47.9933	51.38	54.7933	44.6733	43.4733	37.98	33.7367	29.3667	29.44	26.72	33.3	31.7367	39.91
Sspon.01G0002980-3D	130.717	134.517	108.357	95.26	94.4967	70.9767	62.6267	48.0767	38.5567	31.15	30.5833	27.645	31.55	33.3433	39.81
Sspon.01G0002990-1A	0	0	0	0	0	0	0	0	0	0	0	0	0	0	0
Sspon.01G0002990-2B	9.75333	8.47667	9.60667	8.21	11.4167	9.54	8.76667	8.8	7.44333	5.14	6.47	10.58	8.21	8.15667	9.96
Sspon.01G0002990-3C	37.4767	34.0067	32.5233	34.33	45.2667	41.5367	36.1567	39.7467	32.1467	26.7733	25.86	24.155	26.8433	25.7133	27.0167
Sspon.01G0002990-4D	15.0567	14.57	13.04	13.3967	15.3833	15.39	14.0633	13.57	11.84	9.65333	10.2767	10.805	10.44	9.83333	11.56
Sspon.01G0003000-1A	9.64	13.2733	14.5933	13.0167	10.3667	11.04	13.09	13.1467	11.3333	14.8	13.56	14.045	20.2467	26.3433	32.69
Sspon.01G0003000-1P	197.033	220.65	219.547	213.21	211.047	181.19	197.843	170.4	130.73	122.01	111.38	102.815	106.4	109.07	104.407
Sspon.01G0003000-2C	11.0967	16.6267	20.8067	22.82	19.7167	21.6567	29.33	29.4967	19.1033	28.21	24.9333	26.125	39.42	54.25	64.7933
Sspon.01G0003000-3D	133.547	136.51	145.857	173.91	165.533	147.79	156.017	132.897	117.577	111.413	99.8933	88.69	82.4467	78.1167	78.4267
Sspon.01G0003010-1A	0.356667	0	0.116667	0.1	0.06	0.323333	0.0633333	0.0733333	0.123333	0.03	0	0.055	0.0633333	0.186667	0.1
Sspon.01G0003010-2B	1.94333	0.773333	0.876667	0.833333	0.82	1.18	0.896667	1.22333	1	0.796667	1.41667	1.325	1.69	1.71667	1.60333
Sspon.01G0003010-3C	3.15667	2.60667	1.42	3.24333	3.32667	1.78	5.66333	2.90333	3.88667	4.41667	3.61667	2.705	3.07667	3.64333	1.66333
Sspon.01G0003010-4D	5.68	2.46667	2.47667	1.51	1.9	4.07667	0.48	2.59667	2.01	0.95	2.41667	1.835	3.33	2.69	4.39667
Sspon.01G0003020-1A	0	0.0466667	0.0533333	0.156667	0.143333	0.0133333	0.103333	0.106667	0.143333	0.253333	0.386667	0.225	0.303333	0.363333	0.39
Sspon.01G0003020-2C	0.08	0.06	0.0933333	0.0933333	0.0633333	0.186667	0.226667	0.336667	0.296667	0.253333	0.333333	0.185	0.27	0.383333	0.5
Sspon.01G0003030-1A	2.94	2.21667	2.49333	4.31667	6.73	9.26667	11.73	11.9567	14.4667	14.9133	14.48	14.98	16.2467	15.86	19.9167
Sspon.01G0003030-2B	0.78	0.63	0.58	0.75	1.17333	1.82	2.14	2.54667	2.91667	3.14	3.21333	3.34	3.81333	4.05333	5.04
Sspon.01G0003030-3C	3.34333	4.04333	4.66333	7.23667	12.5	15.33	21.42	22.57	27.0533	26.6267	23.3	25.71	30.2	29.78	36.3367
Sspon.01G0003030-4D	0.356667	0.47	0.57	0.97	1.56	2.14667	2.85333	2.56667	3.64667	3.59667	3.17	3.58	4.65333	4.17	5.05667
Sspon.01G0003040-1A	0.0666667	0.0666667	0.0533333	0	0.116667	0.276667	0.243333	0.226667	0.313333	0.293333	0.18	0.26	0.226667	0.12	0.306667
Sspon.01G0003040-1P	0.0433333	0.08	0.0433333	0.0933333	0.09	0	0.0533333	0.0833333	0.0366667	0.07	0.0533333	0	0.0933333	0.0733333	0.0466667
Sspon.01G0003040-2C	0.0133333	0.07	0.0733333	0.106667	0.163333	0.39	0.41	0.523333	0.59	1.07	1.05667	0.91	0.81	1.02	0.756667
Sspon.01G0003040-3D	0.00666667	0	0	0.0133333	0	0.0333333	0.0366667	0	0.0833333	0.0566667	0.0633333	0.125	0.02	0.0133333	0.0966667
Sspon.01G0003050-1A	4.15333	4.53333	7.04667	11.3333	12.58	22.14	13.9767	13.5933	8.11	4.04667	2.64333	1.52	1.74	2.71667	2.47
Sspon.01G0003050-2B	3.93667	7.26	11.9533	17.9367	22.1933	19.18	18.6633	16.0367	9.05	5.28333	2.92667	2.325	1.70667	1.98667	3.38333
Sspon.01G0003050-3C	8.01	14.3467	22.1967	32.98	40.6667	38.4633	36.87	28.7333	15.31	9.03667	5.53	3.29	3.16667	3.78667	5.55667
Sspon.01G0003050-4D	1.22333	0.78	1.87	0.546667	4.79	4.77667	2.79333	4.29333	1.27	2.93333	0.726667	1.05	0.17	0.18	0.32
Sspon.01G0003060-1A	0.353333	0.9	0.553333	0.313333	0.68	0	0.433333	0.32	0	0.266667	0.153333	0.25	0.516667	0.16	1
Sspon.01G0003060-1P	2.03	2.30667	2.33	2.65333	2.62333	4.16	4.66667	6.22	12.3233	14.8667	21.0767	26.185	29.2333	28.73	29.9667
Sspon.01G0003060-2B	2.03	2.30667	2.33	2.65333	2.62333	4.16	4.66667	6.22	12.3233	14.8667	21.0767	26.185	29.2333	28.73	29.9667
Sspon.01G0003060-2P	2.30333	3.39	2.6	3.15	2.86667	2.85667	3.91667	6.75	10.32	14.08	16.3767	17.325	20.3567	20.5733	19.0133
Sspon.01G0003060-3C	0.863333	1.11	1.43667	0.693333	1.53667	1.05333	2.52333	4.39667	11.8267	14.76	18.1367	23.345	27.74	28.8433	26.0067
Sspon.01G0003070-1A	0	0	0.08	0.0233333	0.0133333	0.07	0	0.03	0	0	0.00666667	0.02	0.00666667	0.00333333	0.02
Sspon.01G0003070-2B	0.39	0.216667	0.206667	0.146667	0.0833333	0.0933333	0.166667	0.103333	0.116667	0.0966667	0.0633333	0.065	0.0433333	0.0566667	0.0733333
Sspon.01G0003080-1A	0.393333	0.593333	0.24	0.156667	0.2	0.08	0.15	0.0666667	0.0133333	0.02	0.0733333	0.05	0.0233333	0.05	0.07
Sspon.01G0003080-1P	1.79	1.76333	1.08	0.396667	0.353333	0.136667	0.156667	0.04	0.0833333	0.02	0.01	0.07	0.0533333	0.0733333	0.0733333
Sspon.01G0003080-2C	12.29	12.7033	9.70667	5.82333	4.51	2.77333	2.19333	1.74667	1.2	1.09	1.19667	1.31	1.69333	1.92	2.58
Sspon.01G0003090-1A	3.76667	2.22	1.74667	1.61333	1.77667	1.33	1.33	1.08333	1.11333	0.706667	0.576667	0.49	0.366667	0.296667	0.33
Sspon.01G0003090-2B	1.24333	0.46	0.313333	0.27	0.346667	0.293333	0.296667	0.273333	0.143333	0.123333	0.0833333	0.17	0.14	0.0666667	0.07
Sspon.01G0003090-3C	0.6	0.106667	0.0333333	0.0266667	0.05	0.103333	0.0733333	0.0266667	0.0133333	0.0166667	0.02	0.015	0.0266667	0	0.00666667
Sspon.01G0003090-4D	2.05667	1.14333	0.856667	0.856667	0.916667	0.976667	1.04667	0.72	0.653333	0.443333	0.36	0.37	0.206667	0.236667	0.136667
Sspon.01G0003100-1A	6.51333	7.42333	8.81333	9.73	7.97	7.47333	6.73667	6.32333	4.63	4.67	4.81333	5.105	5.42667	6.17333	9.33
Sspon.01G0003100-2B	6.88667	9.48667	9.51667	12.2967	11.0933	9.01333	10.29	7.48333	6.30667	6.17	6.39667	7.27	7.45333	7.96667	10.9267
Sspon.01G0003100-3C	10.55	11.4433	14.3133	19.2033	16.4233	18.9133	15.38	13.0433	12.5333	11.82	9.93667	11.33	12.03	14.6733	22.9333
Sspon.01G0003110-1A	0	0	0	0	0	0.0333333	0.02	0	0.0766667	0.0166667	0.0366667	0.13	0.0366667	0.0566667	0.0566667
Sspon.01G0003120-1A	1.28667	0.543333	0.62	0.596667	0.183333	0.286667	0.17	0.263333	0.0266667	0.03	0.12	0.235	0.136667	0.136667	0.29
Sspon.01G0003120-1T	0	0	0	0	0.21	0.0433333	0	0	0	0	0	0	0	0.04	0.103333
Sspon.01G0003120-2B	1.00667	0.563333	0.74	0.796667	1.03667	0.796667	0.723333	0.73	0.336667	0.456667	0.68	0.755	0.963333	0.99	1.60667
Sspon.01G0003120-3C	0.0333333	0.0766667	0	0	0	0	0	0.0833333	0	0.0566667	0.0866667	0.035	0.106667	0.156667	0.113333
Sspon.01G0003120-4D	2.28333	0.92	1.36	1.62667	1.18333	1.04333	1.17	0.623333	0.49	0.773333	0.84	0.92	0.94	1.1	1.53333
Sspon.01G0003130-1A	0.0133333	0.16	0.113333	0.153333	0.196667	0.49	0.686667	1.23	2.47333	3.63	9.80667	7.59	12.0867	18.4333	20.7533
Sspon.01G0003130-1P	0.0133333	0.16	0.113333	0.153333	0.196667	0.49	0.686667	1.23	2.47333	3.63	9.80667	7.59	12.0867	18.4333	20.7533
Sspon.01G0003130-2B	0.02	0.02	0.13	0.303333	0.43	0.516667	0.273333	0.23	0.2	0.29	0.836667	0.69	1.16333	1.97333	2.5
Sspon.01G0003130-3C	0.223333	0.586667	0.756667	0.663333	1.31667	1.56	2.44333	2.70667	6.45667	9.39667	23.3333	17.27	26.2633	36.3667	43.8533
Sspon.01G0003130-4D	0.29	0.616667	3.40333	4.6	5.65667	6.73667	6.19	4.00667	2.55333	3.69667	11.1133	6.875	11.54	15.8367	20.3867
Sspon.01G0003140-1A	3.64333	1.78	2.11667	2.3	0.996667	0.91	1.61	0.783333	1.83667	1.21333	1.99333	1.775	2.60333	2.91	2.3
Sspon.01G0003140-1P	21.7	15.43	13.4533	14.58	16.1933	15.0367	16.5567	14.7933	14.6633	12.6833	12.1767	12.55	13.95	13.7667	14.5933
Sspon.01G0003140-2B	5.97333	3.80667	2.13	3.93	6.86667	6.07333	4.79333	4.29667	2.12667	3.29667	4.02667	4.855	6.2	7.18	7.56667
Sspon.01G0003140-3C	30.73	23.3933	18.3067	20.8767	22.19	20.1767	22.0067	18.57	18.9067	16.46	17.26	18.495	17.7633	18.9533	17.7467
Sspon.01G0003140-4D	9.05	5.24667	3.65333	4.57333	4.08	4.43	4.05333	3.53667	3.1	3.24333	4.28667	3.905	5.16	5.22333	5.5
Sspon.01G0003150-1A	8.45333	10.4967	10.0367	9.44	10.0667	7.14	5.43	4.12667	3.41333	2.15667	1.72333	2.145	1.66	2.19667	3.06667
Sspon.01G0003150-1P	0	0	0	0	0	0	0	0	0	0	0	0	0	0	0
Sspon.01G0003150-2B	3.18333	5.03333	5.19	5.15333	3.58667	2.61333	1.48333	1.63667	0.753333	0.713333	0.56	1.025	0.926667	1.06	1.08
Sspon.01G0003150-2P	3.18333	5.03333	5.19	5.15333	3.58667	2.61333	1.48333	1.63667	0.753333	0.713333	0.56	1.025	0.926667	1.06	1.08
Sspon.01G0003160-1A	2.19333	2.31	1.73667	1.81667	1.54	1.71333	1.73667	1.67333	1.36667	1.31667	1.04333	1.88	1.69	1.93667	1.71333
Sspon.01G0003160-1P	2.83	2.36667	2.28333	1.98333	2.54667	2.51333	2.65	3.45667	2.70333	2.53	2.98333	2.275	2.72667	2.47333	2.75667
Sspon.01G0003160-2B	2.38667	1.54	1.27	1.58333	1.58	1.78	1.67	1.44333	1.90667	1.6	1.4	1.565	1.46333	1.40667	1.78
Sspon.01G0003160-3C	8.25667	6.91	5.28333	5.87667	6.38333	5.50667	6.76	6.7	7.20333	5.88333	6.36667	5.87	6.79333	6.67333	8.43
Sspon.01G0003170-1A	4.33	7.58	7.46	5.97667	8.09	4.86667	5.25	3.59667	2.16	2.26667	2.58	2.395	1.81	2.92333	2.57
Sspon.01G0003170-2B	23.1133	24.5967	31.5233	28.79	25.6533	18.3533	14.2767	12.71	9.71	9.29333	9.02333	9.305	10.87	9.85667	15.1467
Sspon.01G0003170-3C	28.7	27.0033	39.2633	36.95	37.1933	26.6233	22.08	15.9433	11.59	11.1467	9.90667	10.21	10.7567	13.3167	20.1167
Sspon.01G0003180-1A	24.07	24.2733	18.43	11.9433	10.4767	8.70333	9.18	8.44667	8.38667	8.16	9.71667	10.155	12.5267	12.9833	15.8467
Sspon.01G0003180-2C	9.85	10.4233	8.17	6.04	5.31333	4.80667	5.00667	4.35333	4.66667	4.45333	4.87667	5.05	6.85333	7.23	8.41333
Sspon.01G0003190-1A	0.843333	2.76	6.19	9.49667	10.7667	14.11	17.84	20.7333	22.9667	22.97	14.78	12.53	7.83	5.76667	5.23333
Sspon.01G0003190-1P	3.68	7.48333	19.7967	38.1833	50.0667	68.9067	83.9567	96.9833	109.307	114.663	89.72	90.66	65.06	63.0933	57.16
Sspon.01G0003190-2B	1.43	4.01333	10.28	19.7967	24.56	31.0733	41.7467	43.98	43.6	42.0267	29.5933	26.63	15.4067	11.2233	8.27667
Sspon.01G0003190-3C	5.42	11.0967	24.8	44.2767	63.84	90.35	107.8	126.647	143.56	150.953	117.423	112.79	88.7967	82.14	70.7267
Sspon.01G0003200-1A	58.7867	44.04	26.6367	19.2833	19.0633	15.33	18.0033	17.9333	14.93	14.7667	16.0367	19	23.6433	25.0867	33.4233
Sspon.01G0003200-1P	64.6	45.84	25.6167	19.2633	19.6733	14.5467	17.16	15.6633	13.4567	13.8467	16	17.3	23.7233	24.9767	32.8233
Sspon.01G0003200-2B	57.7833	42.8367	24.7133	20	19.9867	16.88	17.27	16.4833	13.7267	12.2567	14.33	14.875	18.3767	20.16	25.1233
Sspon.01G0003200-3C	147.24	108.233	62.0533	47.31	49.69	41.1567	42.7667	42.5533	30.6467	31.0133	33.6767	38.21	49.03	52.5967	71.2067
Sspon.01G0003210-1A	0.393333	0.25	0.19	0.326667	0.293333	0.37	0.336667	0.3	0.243333	0.253333	0.273333	0.345	0.33	0.396667	0.39
Sspon.01G0003220-1A	1.91667	2.33333	2.07667	2.51	2.83667	3.01667	3	2.43333	2.85	2.97	2.13	2.395	2.32333	2.46667	2.79333
Sspon.01G0003220-1P	1.87333	2.22	1.61333	1.26667	0.81	1.88	1.94	2.11333	1.63	1.33667	0.663333	1.2	1.21333	0.466667	1.93667
Sspon.01G0003220-2B	3.06	3.38667	3.39	2.39	4.21333	3.53667	3.10667	1.62333	3.65333	3.03667	3.59	2.75	2.26667	3.17	2.26667
Sspon.01G0003220-3C	13.0433	14.66	12.6833	11.7967	10.25	10.46	12.6767	13.4367	13.6267	13.4967	14.35	14.635	16.2233	13.88	15.6833
Sspon.01G0003220-4D	2.49	1.71667	1.38	1.31333	2.25667	2.37333	1.59	1.97667	1.92333	1.68333	2.02667	1.795	2.76	2.41	2.40333
Sspon.01G0003230-1A	2.41333	2.55667	1.99	0.886667	0.683333	0.56	0.473333	0.53	0.4	0.393333	0.41	0.305	0.24	0.366667	0.2
Sspon.01G0003230-2B	1.01	4.06	8.05	8.63667	11.31	16.71	24.1333	29.4567	49.4433	54.5733	60.81	71.115	87.6867	80.7367	83.9933
Sspon.01G0003230-3C	0.04	0.07	0.21	0.0133333	0.176667	0.17	0.243333	0.336667	0.64	0.68	1.10333	0.95	1.02667	1.04333	1.28667
Sspon.01G0003240-1A	0.0166667	0.106667	0.0266667	0.01	0.0133333	0.01	0	0	0.04	0.01	0	0	0	0	0
Sspon.01G0003240-2B	0.0566667	0.0533333	0	0.04	0.02	0.02	0.01	0.0233333	0	0.0233333	0	0.05	0.0233333	0	0.0166667
Sspon.01G0003240-3C	0.0666667	0.0466667	0.02	0	0	0.0233333	0	0	0	0	0.0166667	0	0	0.03	0
Sspon.01G0003240-4D	0	0.136667	0.0533333	0	0	0	0	0	0	0	0	0	0	0	0
Sspon.01G0003250-1A	47.2967	12.3333	0.61	0.163333	0.08	0.146667	0.1	0.276667	0.286667	0.393333	0.47	0.665	0.56	1.15667	0.936667
Sspon.01G0003250-2B	14.44	4.10333	0.41	0.0266667	0.14	0.09	0.17	0.143333	0.243333	0.18	0.376667	0.15	0.226667	0.38	0.303333
Sspon.01G0003250-3C	5.94	1.71667	0.04	0.07	0.0333333	0.0333333	0.05	0.0533333	0.0733333	0.116667	0.0566667	0.04	0.136667	0.16	0.226667
Sspon.01G0003260-1A	0.133333	0.0533333	0.0133333	0.0633333	0.0566667	0.0233333	0	0.04	0	0.00666667	0	0	0.0433333	0.0266667	0.0366667
Sspon.01G0003260-1P	0.29	0.166667	0.21	0.236667	0.26	0.156667	0.236667	0.203333	0.146667	0.0966667	0.0733333	0.08	0.103333	0.16	0.126667
Sspon.01G0003260-1T	0	0.00666667	0	0	0	0.02	0	0.00666667	0.00333333	0	0	0	0	0	0.0266667
Sspon.01G0003260-2B	0.07	0.0633333	0.05	0.0366667	0.103333	0.0333333	0.06	0.0366667	0.0166667	0.0166667	0.0366667	0.01	0	0.02	0.0366667
Sspon.01G0003260-3C	0.173333	0.0833333	0.113333	0.15	0.0833333	0.0133333	0.06	0	0.0433333	0	0.0966667	0.055	0.00333333	0	0.143333
Sspon.01G0003270-1A	0	0	0	0	0	0	0	0	0	0	0	0	0	0	0
Sspon.01G0003270-2B	29.4033	37.8133	23.8767	10.7	7.21333	4.42667	3.71667	2.67333	2.67333	2.79667	2.53	2.04	2.54	2.46	2.57
Sspon.01G0003270-3C	1.81	2.73333	1.64	0.933333	0.936667	0.603333	0.383333	0.703333	0.73	0.803333	0.786667	1.04	0.83	0.663333	1.01667
Sspon.01G0003280-1A	0.73	2.54	4.75333	4.98	5.73	9.63	13.33	17.91	28.99	32.2767	37.1867	40.64	50.6633	51.27	49.48
Sspon.01G0003290-1A	2.71667	3.25667	2.55667	0.57	0.476667	0.456667	0.133333	0.143333	0.176667	0.0566667	0.0666667	0.185	0	0.12	0.0733333
Sspon.01G0003300-1A	19.6667	25.43	16.1033	7.64333	3.96333	2.96	2.38	1.62333	1.52333	1.43667	1.17333	1.235	1.18333	1.17	1.20667
Sspon.01G0003310-1A	0	0	0	0	0	0	0	0	0.0966667	0	0	0.125	0	0.0966667	0
Sspon.01G0003310-1P	40.6	43.0733	50.5333	68.7633	88.6567	88.07	83.7833	83.47	69.8567	61.37	73.2933	88.865	96.04	98.9	125.127
Sspon.01G0003310-2B	0.38	0.223333	0.183333	0.526667	0.25	0.11	0.533333	0.683333	0.443333	0.333333	0.366667	0.93	0.603333	0.733333	0.843333
Sspon.01G0003310-2P	29.74	35.41	41.9367	54.9933	68.9467	68.1933	58.5967	62.6167	41.7067	31.1167	35.1133	41.23	46.5767	40.9433	53.0133
Sspon.01G0003310-3C	32.41	37.8867	43.4633	56.96	64.0433	67.9267	63.7367	67.2533	51.78	45.1567	53.3133	64.29	68.65	71.07	85.4633
Sspon.01G0003310-3P	26.03	32.13	40.1833	52.84	74.1933	72.2567	70.9533	68.2567	58.1567	46.6467	58.3867	59.425	65.6367	80.41	94.77
Sspon.01G0003310-4D	29.74	35.41	41.9367	54.9933	68.9467	68.1933	58.5967	62.6167	41.7067	31.1167	35.1133	41.23	46.5767	40.9433	53.0133
Sspon.01G0003310-4P	53.4733	63.1067	74.6867	97.03	139.013	135.283	127.157	137.133	118.203	105.91	123.82	130.3	132.803	132.197	151.027
Sspon.01G0003310-5P	0	0	0	0	0	0	0	0.00333333	0	0	0	0	0	0	0
Sspon.01G0003320-1A	0.09	0.0566667	0.113333	0.18	0.183333	0.29	0.3	0.38	0.583333	0.41	0.37	0.12	0	0.146667	0.0233333
Sspon.01G0003320-1P	1.54333	1.42667	1.27333	1.16333	1.37	1.05	0.996667	0.993333	0.756667	0.606667	0.56	0.295	0.54	0.326667	0.346667
Sspon.01G0003320-2B	1.17667	0.833333	1.46667	0.12	0.186667	1.56667	0.996667	1.16667	0.536667	2.16	0.823333	1.155	0.5	0.106667	0.173333
Sspon.01G0003320-3C	2.55333	2.78333	1.90333	2.87667	3.17	1.32667	2.44333	2.27333	3.34667	1.76333	2.34333	1.71	1.30333	1.31333	0.956667
Sspon.01G0003330-1A	0.27	0.496667	1.00333	1.11333	1.36	1.34667	1	0.593333	0.43	0.39	0.316667	0.33	0.323333	0.366667	0.27
Sspon.01G0003340-1A	0.336667	0.0966667	0.04	0.02	0.0233333	0	0	0	0	0	0	0	0	0	0
Sspon.01G0003340-1P	0.123333	0.02	0.0333333	0.01	0.01	0.01	0	0	0	0	0	0	0	0	0
Sspon.01G0003340-2B	0.343333	0.11	0.00666667	0.03	0.00666667	0	0.00333333	0	0	0.00333333	0	0	0	0	0
Sspon.01G0003340-3C	0.343333	0.11	0.00666667	0.03	0.00666667	0	0.00333333	0	0	0.00333333	0	0	0	0	0
Sspon.01G0003350-1A	6.36333	5.14	3.46667	2.85333	2.96667	2.42	1.70333	2.09	1.62667	0.97	0.976667	1.015	0.906667	0.806667	0.756667
Sspon.01G0003350-1T	7.91	6.26667	4.32667	3.52667	3.65667	3.04	3.19667	2.15333	1.59	1.49333	1.07667	1.105	1.10333	1.05	1.17333
Sspon.01G0003350-2C	1.15667	0.88	0.763333	0.65	0.756667	0.713333	0.993333	0.67	0.613333	0.536667	0.41	0.33	0.47	0.456667	0.746667
Sspon.01G0003360-1A	2.58667	6.84333	8.87333	2.58667	0.266667	0.22	0.116667	0.08	0	0	0.0766667	0	0	0	0
Sspon.01G0003360-2B	2.58667	6.84333	8.87333	2.58667	0.266667	0.22	0.116667	0.08	0	0	0.0766667	0	0	0	0
Sspon.01G0003360-3C	1.42667	7.90333	5.59	1.69667	0.13	0	0	0.0333333	0.0966667	0	0	0	0	0	0
Sspon.01G0003370-1A	0	0	0	0	0.0566667	0	0	0	0	0	0	0	0	0	0.0433333
Sspon.01G0003380-1A	10.5033	8.50667	10.0067	9.78	11.8433	9.65667	9.40667	7.81	9.63333	6.16333	7.66667	7.055	8.56	6.74	7.72333
Sspon.01G0003380-1P	20.5233	20.4033	21.01	21.8167	22.34	18.7067	19.49	17.1067	18.5033	15.6967	17.7	15.84	15.6533	15.9833	15.56
Sspon.01G0003380-2B	30.7833	27.2633	34.69	46.88	42.7367	39.1133	45.47	46.7067	43.85	25.5567	32.2233	37.49	27.4067	41.1767	34.48
Sspon.01G0003380-3C	5.28667	3.73333	4.24667	4.87	7.33333	6.86	7.29333	5.82333	4.92667	3.89333	3.87	4.135	4.50333	3.95667	3.85
Sspon.01G0003390-1A	0.27	0.603333	0.37	0.253333	0.0766667	0.0466667	0	0	0.0133333	0	0	0	0	0	0
Sspon.01G0003390-2B	0.92	2.29333	2.02333	1.60667	0.673333	0.403333	0.0766667	0.106667	0	0.0133333	0	0	0	0	0
Sspon.01G0003390-3C	0.17	0.34	0.3	0.253333	0.243333	0.08	0.0433333	0	0	0	0	0	0	0	0
Sspon.01G0003400-1A	2.06667	2.49333	3.63667	3.31667	1.47	1.32	0.66	0.303333	0.18	0.11	0.0933333	0.055	0.0633333	0.0633333	0.08
Sspon.01G0003400-2B	4.34667	6.92667	7.26667	5.40667	2.76	2.27667	1.26667	0.95	0.35	0.4	0.22	0.07	0.2	0.386667	0.2
Sspon.01G0003410-1A	7.49	17.2367	22.8267	19.85	15.4833	14.9667	12.0467	13.9667	10.68	11.64	11.1633	13.69	13.7567	15.0267	16.63
Sspon.01G0003410-2C	27.2167	60.7633	89.69	80.1633	71.6233	66.0067	54.9433	57.91	45.1133	44.9267	44.0367	55.515	55.4467	59.0067	68.1233
Sspon.01G0003420-1A	7.30333	6.86	7.04667	6.12667	5.05333	5.56667	5.04	4.89667	5.08667	5.32	4.05	4.845	4.48	5.05333	6.32667
Sspon.01G0003420-1P	3.75333	2.77667	3.02	2.74333	3.13	2.60333	2.94667	2.62667	2.41	2.12333	2.4	2.23	2.89	2.86	3.09667
Sspon.01G0003420-2B	2.28333	4.10667	1.26667	1.37333	1.40333	2.19667	2.60667	1.80333	1.17333	1.79	1.23333	1.71	1.92333	1.92333	2.37667
Sspon.01G0003430-1A	5.87667	10.7267	10.81	11.2867	8.08667	4.98	6.6	7.43333	11.19	13.9367	17.2167	23.54	25.86	26.7067	30.53
Sspon.01G0003430-2B	3.16333	5.11667	6.02667	6.45	4.21333	3.00667	2.52	3.98333	4.8	5.74	7.79	10.44	13.7133	13.9967	12.9967
Sspon.01G0003440-1A	1.15333	2.83667	1.7	0.43	0.21	0.143333	0.13	0.08	0.103333	0.2	0.13	0.09	0.2	0.203333	0.17
Sspon.01G0003440-2C	2.46333	4.88	3.21667	0.426667	0.19	0.233333	0.183333	0.296667	0.38	0.26	0.226667	0.275	0.306667	0.24	0.346667
Sspon.01G0003450-1A	0	0	0	0	0	0	0	0	0	0	0	0	0	0	0
Sspon.01G0003450-1P	0	0	0	0	0	0	0	0.17	0	0	0	0	0	0	0.0966667
Sspon.01G0003450-2B	0	0	0	0	0	0	0	0	0	0	0	0	0	0	0.0966667
Sspon.01G0003450-2P	0	0	0	0	0	0	0	0.17	0	0	0	0	0	0	0.0966667
Sspon.01G0003450-3P	0	0	0	0	0	0	0	0.17	0	0	0	0	0	0	0.0966667
Sspon.01G0003450-4P	0	0	0	0	0	0	0	0	0	0	0	0	0	0	0.0966667
Sspon.01G0003460-1A	0	0	0	0	0	0	0	0.16	0	0	0	0	0	0	0.146667
Sspon.01G0003460-2B	0	0	0	0	0	0	0	0.16	0	0	0	0	0	0	0.146667
Sspon.01G0003460-3C	0	0	0	0	0	0	0	0.16	0	0	0	0	0	0	0.146667
Sspon.01G0003460-4D	0	0	0	0	0	0	0	0	0	0	0	0.255	0	0	0.18
Sspon.01G0003470-1A	2.7	2.38	2.04333	2.10667	2.43333	2.32	2.41333	2.43333	2.32667	1.72667	1.99	2.34	1.82	2.12	2.02
Sspon.01G0003470-2C	0	0.89	0.123333	1.05667	0.506667	0.543333	0.953333	0.86	0.826667	1.06667	1.61	2.42	0.68	0.97	0.653333
Sspon.01G0003480-1A	0	0	0	0	0	0	0	0	0	0	0	0	0	0	0
Sspon.01G0003480-1P	0	0	0	0	0	0	0	0	0	0	0	0	0	0	0
Sspon.01G0003480-1T	0	0	0	0	0	0	0	0	0	0	0	0	0	0	0
Sspon.01G0003480-2B	0	0	0	0	0	0	0	0	0	0	0	0	0	0	0
Sspon.01G0003480-2P	0	0	0	0	0	0	0	0	0	0	0	0	0	0	0
Sspon.01G0003480-3C	0	0	0	0	0	0	0	0	0	0	0	0	0	0	0
Sspon.01G0003480-3P	0	0	0	0	0	0	0	0	0	0	0	0	0	0	0
Sspon.01G0003490-1A	0	0	0	0	0	0	0	0	0	0	0	0	0	0	0
Sspon.01G0003490-2B	0	0	0	0	0	0	0	0	0	0	0	0	0	0	0.0633333
Sspon.01G0003500-1A	2.40333	3.24	4.03	5.22667	5.73333	5.25	6.16	5.02333	4.15	3.37667	3.76667	2.82	3.13	4.02667	3.32
Sspon.01G0003500-1P	0	0	0	0	0	0.0733333	0	0	0	0	0	0	0.05	0	0
Sspon.01G0003500-2B	20.46	26.3167	29.9933	39.7467	45.69	49.95	48.1667	43.6567	36.53	30.91	25.5533	26.705	25.5933	24.74	28.9267
Sspon.01G0003500-3D	1.02667	0.82	0.96	0.573333	0.903333	0.71	1.06	1.15	1.56	0.946667	1.61	1.355	2.03333	2.36	2.73667
Sspon.01G0003510-1A	0.766667	1.07333	0.39	0.436667	0.226667	0.313333	0.183333	0.286667	0.266667	0.263333	0.28	0.385	0.38	0.19	0.116667
Sspon.01G0003520-1A	0.223333	0.223333	0.193333	0.176667	0.216667	0.403333	0.103333	0.256667	0.123333	0.09	0.0433333	0.115	0.0233333	0.0233333	0.0766667
Sspon.01G0003520-2B	1.38333	1.38333	1.29333	1.24333	1.63667	1.60333	1.63667	1.26333	1.10667	0.596667	0.42	0.345	0.18	0.273333	0.4
Sspon.01G0003520-3C	0.823333	0.726667	0.48	0.706667	1.1	0.683333	0.923333	0.703333	0.503333	0.31	0.286667	0.23	0.196667	0.263333	0.316667
Sspon.01G0003530-1A	2.69	2.54	2.25667	1.57333	1.13667	1.08	0.793333	0.78	0.463333	0.41	0.46	0.49	0.45	0.656667	0.673333
Sspon.01G0003530-2B	1.03667	0.61	0.59	0.26	0.22	0.246667	0.103333	0.0633333	0.0833333	0.0333333	0.0566667	0.025	0.0333333	0.0466667	0.0733333
Sspon.01G0003540-1A	0.0366667	0	0	0	0	0	0	0	0	0	0	0	0.03	0	0
Sspon.01G0003540-1T	0	0	0.12	0.0433333	0	0	0	0	0	0	0.0366667	0	0.08	0.08	0
Sspon.01G0003540-2B	0.0166667	0	0	0.0266667	0	0.0166667	0.06	0.0166667	0.0133333	0	0	0.075	0.0133333	0	0
Sspon.01G0003550-1A	0	0	0	0	0	0	0	0	0	0	0	0	0	0	0
Sspon.01G0003550-2B	0	0	0	0	0	0	0	0	0	0	0	0	0	0	0
Sspon.01G0003560-1A	0.01	0.0333333	0.0733333	0.08	0.0266667	0.186667	0.336667	0.306667	0.96	1.45667	1.38	1.75	1.46333	1.33333	1.98
Sspon.01G0003560-2B	0.02	0.1	0.183333	0.266667	0.216667	0.51	0.853333	1.04333	2.28	2.71333	3.04333	2.895	2.77667	3.32333	3.3
Sspon.01G0003560-3C	0.01	0.0333333	0.01	0.0133333	0.11	0.0866667	0.246667	0.313333	0.666667	1.14	1.21	1.33	1.53333	1.79667	2.03
Sspon.01G0003570-1A	1.02333	0.546667	0.216667	0.223333	0	0.0566667	0	0.08	0	0	0.0333333	0	0	0	0
Sspon.01G0003570-2B	5.92667	2.44	1.67	0.626667	0.523333	0.19	0	0.0666667	0.0566667	0	0.09	0.075	0	0.0566667	0.106667
Sspon.01G0003580-1A	3.56333	6.51667	16.1133	21.72	27.93	14.85	8.61333	6.18	4.96333	5.21333	4.89	3.94	5.44	4.39	7.08
Sspon.01G0003580-1P	0	0.156667	0	0.373333	1.05333	0.17	0	0.193333	0.113333	0	0	0	0.113333	0	0.113333
Sspon.01G0003580-2C	7.5	12.13	38.1767	53.4333	65.9933	32.2967	14.1867	10.4567	8.11667	10.05	7.67667	6.81	9.38	8.59333	12.6033
Sspon.01G0003590-1A	0.883333	0.433333	0.46	0.45	0.443333	0.56	0.293333	0.546667	0.293333	0.17	0.106667	0.2	0.246667	0.153333	0.383333
Sspon.01G0003590-1P	1.10333	0.693333	0.746667	0.52	0.793333	0.713333	0.756667	0.726667	0.653333	0.4	0.333333	0.445	0.39	0.433333	0.356667
Sspon.01G0003590-2B	0	0	0	0	0.00333333	0.1	0	0	0	0	0	0	0	0	0
Sspon.01G0003590-3C	0	0.126667	0	0.0233333	0	0	0.0833333	0	0	0.0933333	0.0433333	0.075	0	0.04	0
Sspon.01G0003590-4D	0.6	0.373333	0	0.293333	0.326667	0.303333	0.356667	0.166667	0.113333	0.393333	0.276667	0.115	0.136667	0.213333	0.63
Sspon.01G0003600-1A	0.253333	0.52	0.303333	0.05	0.226667	0.38	0.19	0.23	0.0566667	0.05	0.14	0.51	0.0566667	0.153333	0.356667
Sspon.01G0003610-1A	6.61333	12.4567	14.0167	8.65333	4.89	3.08333	2.13333	1.81	1.10667	1.21333	0.836667	0.715	0.35	0.363333	0.266667
Sspon.01G0003610-1T	0.866667	0.74	1.13667	0.533333	0	0	0.153333	0.103333	0	0	0	0	0	0.0566667	0.0533333
Sspon.01G0003610-2B	9.29333	17.0233	19.4533	7.9	3.56	2.21667	1.68	1.48667	0.98	0.736667	0.576667	0.37	0.316667	0.17	0.233333
Sspon.01G0003610-3C	20.9867	31.76	34.3833	15.78	6.95667	4.08333	2.73333	2.35667	1.98	1.63333	0.996667	0.57	0.566667	0.453333	0.25
Sspon.01G0003610-4D	4.82	6.14667	5.62	2.74667	1.43333	1.30667	0.553333	0.406667	0.33	0.273333	0.186667	0.2	0	0.06	0.106667
Sspon.01G0003620-1A	7.44	8.15667	3.91	1.81667	1.05	1.31333	1.72333	2.48	3.78333	6.09333	6.63333	7.91	9.44	11.2167	13.2467
Sspon.01G0003620-1T	6.14	12.6267	10.54	6.78333	3.80667	2.68667	4.45667	5.25333	7.89667	8.48	7.88	8.295	9.13667	12.1167	12.2133
Sspon.01G0003620-2B	8.90667	16.97	16.7633	8.89333	2.54	2.16333	2.34	3.67333	4.88333	7.22667	7.26667	4.715	5.09	3.54	2.64333
Sspon.01G0003620-2T	13.59	25.05	22.5767	12.3833	7.15333	6.72333	7.72333	8.79333	12.3867	17.9933	16.6633	15.54	16.1733	17.57	19.19
Sspon.01G0003620-3C	4.09	4.33333	2.71	1.56	0.96	2.13667	2.74	3.04667	6.17	5.43333	4.60667	6.77	7.63667	6.94	6.47
Sspon.01G0003620-4D	7.15333	10.96	12.7467	6.98667	4.24	5.27667	6.94667	8.05667	12.3667	17.32	15.8	15.635	15.0367	16.2467	15.2267
Sspon.01G0003630-1A	37.1833	36.34	22.2367	7.94333	2.51	1.13667	0.796667	0.403333	0.213333	0	0.0233333	0.025	0.00666667	0	0
Sspon.01G0003630-1P	0	0	0	0	0	0.0866667	0	0	0	0.00333333	0.00333333	0	0	0.00666667	0.00333333
Sspon.01G0003630-2B	35.07	37.73	18.9867	3.25333	0.786667	0.08	0.0633333	0.0566667	0.01	0	0	0	0	0	0
Sspon.01G0003630-2P	8.64333	8.99667	1.76667	0.183333	0.0533333	0	0	0.03	0.11	0.146667	0.07	0.145	0.0766667	0.00666667	0
Sspon.01G0003630-3C	22.6933	22.78	15.8333	3.86	0.916667	0.673333	0.246667	0.153333	0.06	0.00333333	0.00333333	0	0	0.00666667	0.00333333
Sspon.01G0003630-4D	14.3567	15.02	4.07333	0.376667	0.0433333	0.0266667	0.07	0.03	0.0566667	0.193333	0.123333	0.065	0	0.02	0.0266667
Sspon.01G0003640-1A	9.74333	11.96	14.9367	26.4567	44.44	51.3267	58.02	53.18	47.0467	31.2567	25.1867	23.035	17.5367	14.9367	12.4467
Sspon.01G0003640-2B	2.67667	3.74667	4.09333	7.77667	12.1033	14.0133	15.6533	13.8733	12.7667	8.86667	6.77	6.645	4.71	3.92667	3.67
Sspon.01G0003640-3C	13.4867	17.3133	24.71	39.7133	64.9033	72	82.1167	75.4267	67.91	46.48	34.9833	30.98	22.2733	20.64	17.65
Sspon.01G0003650-1A	2.54667	2.07667	1.54333	1.21333	1.15333	0.7	0.443333	0.443333	0.236667	0.17	0.14	0.175	0.283333	0.116667	0.396667
Sspon.01G0003650-2C	1.03667	0.61	0.59	0.26	0.22	0.246667	0.103333	0.0633333	0.0833333	0.0333333	0.0566667	0.025	0.0333333	0.0466667	0.0733333
Sspon.01G0003660-1A	0	0	0	0	0	0	0	0	0	0	0	0	0	0	0
Sspon.01G0003670-1A	0	0	0	0	0	0	0	0	0	0	0	0	0	0	0
Sspon.01G0003680-1A	0	0	0	0	0	0	0	0	0	0	0	0	0	0	0
Sspon.01G0003680-1P	0	0	0	0	0	0	0	0	0	0	0	0	0	0	0
Sspon.01G0003680-2B	0	0	0	0	0	0	0	0	0	0	0	0	0	0	0
Sspon.01G0003680-3D	0	0	0	0	0	0	0	0	0	0	0	0	0	0	0
Sspon.01G0003690-1A	0	0	0	0	0	0	0	0	0	0	0	0.255	0	0	0.18
Sspon.01G0003690-2B	0	0	0	0	0	0	0	0	0	0	0	0	0	0	0
Sspon.01G0003700-1A	0	0	0	0	0	0	0	0	0	0	0	0	0	0	0
Sspon.01G0003700-1P	0	0	0	0	0	0	0	0	0	0	0	0	0	0	0.153333
Sspon.01G0003700-2B	0	0	0	0	0	0	0	0	0	0	0	0	0	0	0
Sspon.01G0003700-3D	0	0	0	0	0	0	0	0	0	0	0	0	0	0	0
Sspon.01G0003710-1A	17.0667	13.1433	11.9633	12.11	13.81	14.0367	14.3767	13.81	13.5167	11.4767	10.8633	11.085	11.92	11.8733	12.5067
Sspon.01G0003710-2C	0	0	0	0.05	0	0	0	0	0	0	0	0	0	0	0
Sspon.01G0003720-1A	8.32	6.89667	5.72333	5.96333	8.04333	9.45333	10	9.12667	8.39333	6.88667	6.15333	6.29	7.45333	6.65	9.37333
Sspon.01G0003720-2B	7.20333	6.13667	4.77	5.10333	6.3	6.71667	7.76667	8.22333	6.19667	5.71667	5.21	5.85	5.45	6.77667	7.81667
Sspon.01G0003720-3C	1.04	1.03	0.783333	1.26667	1.60333	1.73333	1.96667	1.84667	1.88333	1.67333	1.33	1.415	1.83	1.72	2.64333
Sspon.01G0003720-4D	4.53333	4.14667	2.89333	2.9	4.05333	4.84	4.96	4.03333	4.29333	3.89667	3.09667	3.795	3.58	3.84667	4.35
Sspon.01G0003730-1A	1.34	0.196667	0.0133333	0	0.01	0.01	0.0266667	0.00333333	0.01	0.02	0.0233333	0	0.00666667	0.0266667	0.0266667
Sspon.01G0003730-2B	0.7	0	0	0	0	0	0.01	0	0	0	0.01	0.015	0	0	0.0133333
Sspon.01G0003730-3C	3.65667	0.433333	0.02	0.03	0.0133333	0.0133333	0.00333333	0.00333333	0.02	0.0133333	0.03	0.03	0.02	0.0333333	0.03
Sspon.01G0003730-4D	1.95333	0.24	0.0166667	0.0133333	0.0133333	0	0	0.01	0	0.00666667	0	0	0.00666667	0.02	0.0266667
Sspon.01G0003740-1A	2.57333	2.03	1.82	1.99	1.76667	1.81	1.67333	1.63	1.46	1.30667	0.953333	1.215	1.28	0.973333	1.47
Sspon.01G0003740-2C	3.53667	2.14	1.46667	1	1.07667	1.07333	1.19667	0.86	1.30667	1.12	1.05667	1.16	1.26	1.29667	1.45
Sspon.01G0003740-3D	1.23333	0.796667	0.65	0.48	0.46	0.346667	0.456667	0.273333	0.273333	0.23	0.243333	0.435	0.376667	0.31	0.556667
Sspon.01G0003750-1A	0.51	0.0566667	0.46	0.176667	0.0333333	0.09	0.03	0	0.0233333	0.18	0.09	0	0.38	0.29	0.816667
Sspon.01G0003750-2B	0.373333	0.236667	0.16	0.08	0.0466667	0	0.0233333	0.06	0.0233333	0.0166667	0	0.075	0.12	0.303333	0.29
Sspon.01G0003750-3C	0.4	0.0633333	0.203333	0.163333	0	0	0.27	0	0.0866667	0	0.103333	0.075	0.136667	0.11	0.71
Sspon.01G0003760-1A	0.793333	0.47	0.213333	0.146667	0.0833333	0.06	0.08	0.0866667	0.01	0.0366667	0.02	0.025	0.00333333	0.00666667	0.0333333
Sspon.01G0003760-2B	0.793333	0.55	0.246667	0.143333	0.176667	0.113333	0.09	0.0433333	0.0766667	0.0333333	0.0166667	0.02	0.05	0.0333333	0.0433333
Sspon.01G0003760-3D	0.25	0.206667	0.153333	0.166667	0.0866667	0.09	0.0533333	0	0.02	0.0233333	0.0266667	0.01	0.0133333	0.0133333	0
Sspon.01G0003770-1A	2.29	7.45333	18.48	18.85	11.18	8.31333	5.83667	4.94333	2.58333	2.33667	1.9	1.175	1.49333	1.23	2.11667
Sspon.01G0003770-1P	1.76667	7.07	18.44	18.3533	11.9533	9.39	7.87333	4.36	2.59	2.17	2.07333	1.97	2.03333	1.90667	2.72667
Sspon.01G0003770-2B	5.47667	17.05	44.45	48.45	32.3433	26.5133	19.88	12.38	7.24333	5.31667	4.07333	4.005	3.73	3.64	4.82667
Sspon.01G0003770-3C	2.86	12.1733	30.0967	33.94	21.1267	15.7133	11.3367	6.77333	3.81	2.65333	1.89333	1.84	1.64	1.65667	2.04
Sspon.01G0003770-4D	1.73	5.39	14.69	17.6567	8.53	6.67333	4.68333	3.90667	2.11667	1.83667	1.24333	1.405	0.963333	1.56	1.78667
Sspon.01G0003780-1A	51.86	34.2133	15.57	7.33667	2.69667	2.38667	1.67333	0.83	0.106667	0.316667	0.02	0.085	0	0.0833333	0.01
Sspon.01G0003780-2B	88.9767	58.25	28.5667	18.0833	13.9267	10.8133	7.13333	3.64667	1.30333	0.5	0.196667	0.09	0.05	0.04	0.13
Sspon.01G0003780-3C	60.2633	30.69	14.3833	11.98	14.4533	11.5567	7.00667	3.50667	1.27	0.35	0.196667	0.11	0.0933333	0.0666667	0.0466667
Sspon.01G0003780-4D	54.45	31.86	14.6733	9.92333	8.59333	7.80333	4.24333	1.82	0.58	0.226667	0.09	0.035	0.02	0.0266667	0.0233333
Sspon.01G0003790-1A	50.8167	27.3267	14.6033	8.23333	6.45333	5.58667	2.05333	1.93333	0.44	0.283333	0.09	0.045	0.0166667	0	0
Sspon.01G0003800-1A	0.02	0.02	0	0.0333333	0.07	0	0	0.0433333	0.0333333	0	0.0733333	0	0	0	0
Sspon.01G0003800-1P	0	0	0.07	0	0.00666667	0.0833333	0.08	0	0.0333333	0.0166667	0.0166667	0	0	0	0
Sspon.01G0003800-2B	0	0	0	0	0	0	0	0	0	0	0	0	0	0	0
Sspon.01G0003800-3C	0.0466667	0	0	0	0.0233333	0.0933333	0.0866667	0.136667	0.06	0.0333333	0	0.025	0	0	0
Sspon.01G0003810-1A	0.623333	0.633333	0.97	0.903333	0.433333	0.203333	0.17	0.06	0.596667	0.123333	2.57333	0.415	2.80667	2.28333	6.65
Sspon.01G0003810-1P	0.69	0.383333	0.6	0.686667	0.38	0.16	0.113333	0.11	0.43	0.13	1.53667	0.47	2.31333	2.05667	4.91333
Sspon.01G0003810-1T	0	0.00333333	0.0233333	0	0.0266667	0	0.0166667	0	0	0	0	0	0	0.02	0.06
Sspon.01G0003810-2C	0	0	0	0	0.0966667	0.03	0	0	0	0.0133333	0	0	0.04	0	0
Sspon.01G0003810-3D	0.236667	0.213333	0.42	0.706667	0.463333	0.116667	0.126667	0.0366667	0.23	0.05	1.00667	0.185	1.82	1.58	3.49
Sspon.01G0003820-1A	0	0.06	0.0833333	0.07	0.0933333	0.0666667	0.0333333	0.01	0.03	0	0	0	0	0	0
Sspon.01G0003820-2B	0.0233333	0.0366667	0	0	0.0233333	0.0233333	0	0	0.0166667	0	0.0133333	0	0.0133333	0.0266667	0
Sspon.01G0003820-3D	0.04	0.0766667	1.29333	2.67667	7.22333	6.80667	2.48	0.903333	0.24	0.0233333	0.0233333	0.04	0.00666667	0.02	0.0333333
Sspon.01G0003830-1A	5.43333	4.06333	2.06667	2.07	1.62667	2.42667	2.26333	2.36667	2.50667	2.06333	2.04333	2.275	2.72333	1.72667	2.73333
Sspon.01G0003830-2B	1.22	1.55667	0.746667	0.643333	0.71	0.53	1.07667	0.663333	0.76	0.836667	0.553333	0.97	0.883333	0.68	1.07333
Sspon.01G0003840-1A	5.99	8.82667	14.59	14.56	10.3533	6.53333	4.61333	3.94333	2.53333	2.16667	2.42333	1.98	2.70667	2.42333	2.95333
Sspon.01G0003840-1P	3.46	5.61	9.21333	10.8667	4.72333	3.33667	3.03	2.21667	1.41	0.67	0.746667	0.61	0.39	0.526667	0.606667
Sspon.01G0003840-2B	1.21667	2.64	3.5	3.48333	1.64	1.15667	0.776667	0.546667	0.376667	0.453333	0.366667	0.26	0.396667	0.37	0.596667
Sspon.01G0003840-3C	6.67667	9.71667	18.57	16.7333	10.8733	7.88667	6.64333	4.79667	3.3	2.26	2.03	1.535	1.31667	1.39	1.20667
Sspon.01G0003840-4D	7.77	13.6733	24.4433	23.43	14.6867	11.2933	9.01	6.21667	5.10667	3.08667	2.67667	1.51	1.63333	1.36	1.72333
Sspon.01G0003850-1A	0.06	0.1	0.19	0.253333	0.223333	0.173333	0.0533333	0.0166667	0.0233333	0	0.03	0	0.01	0.0266667	0.00666667
Sspon.01G0003850-2B	0.06	0.1	0.04	0.0666667	0.223333	0.04	0.0533333	0.0166667	0.0233333	0	0.03	0	0.01	0.0266667	0.00666667
Sspon.01G0003850-3D	0.18	0.103333	0.27	0.253333	0.26	0.216667	0.216667	0.16	0.0966667	0.0333333	0.0566667	0.055	0.0366667	0.0333333	0.0166667
Sspon.01G0003860-1A	2.99667	1.69	1.08667	0.656667	0.746667	0.51	0.72	0.456667	0.65	0.583333	0.65	0.63	0.486667	0.53	0.423333
Sspon.01G0003860-2B	1.84	1.44667	0.726667	0.396667	0.15	0.386667	0.363333	0.296667	0.346667	0.37	0.476667	0.48	0.39	0.32	0.616667
Sspon.01G0003860-3C	2.99667	1.69	1.08667	0.656667	0.746667	0.51	0.72	0.456667	0.65	0.583333	0.65	0.63	0.486667	0.53	0.423333
Sspon.01G0003870-1A	0	0	0	0	0	0	0	0	0	0	0	0	0.04	0	0
Sspon.01G0003870-2B	0	0	0	0	0	0.18	0	0	0	0	0	0	0	0	0
Sspon.01G0003870-3C	3.81	3.13667	1.55	1.31	0.903333	0.82	0.59	0.586667	0.9	0.663333	0.726667	0.495	0.66	0.66	0.786667
Sspon.01G0003870-4D	16.9433	13.5833	7.77667	4.82667	4.83667	4.25667	3.4	3.88333	3.90333	3.77667	4.40667	3.72	4.39333	4.28	5.05333
Sspon.01G0003880-1A	0.0133333	0	0	0	0	0	0.0333333	0.0133333	0	0.01	0.01	0	0	0.0233333	0
Sspon.01G0003880-2D	0.1	0.126667	0.0766667	0	0	0	0.0233333	0	0	0.0133333	0	0	0	0	0
Sspon.01G0003890-1A	0	0	0.01	0.0266667	0.0166667	0.0133333	0.0133333	0.0133333	0	0	0	0	0	0	0
Sspon.01G0003890-2B	0	0.0133333	0.0566667	0.163333	0.0966667	0.07	0.03	0.13	0	0.206667	0.0433333	0	0.12	0.0233333	0.04
Sspon.01G0003890-3D	0.0133333	0	0.0366667	0.0333333	0.0666667	0.04	0.0566667	0.0366667	0.01	0.0433333	0	0	0.136667	0	0.1
Sspon.01G0003900-1A	0.32	0.89	0.556667	0.946667	1.52	0.773333	1.49333	2.01333	1.65	1.75	1.91	1.88	2.77333	2.99	5.03333
Sspon.01G0003900-2B	1.72	1.21667	1.89333	1.92	3.18667	3.33333	3.40333	3.45333	3.82	3.80667	4.45	4.475	5.96333	7.06	12.0433
Sspon.01G0003900-3C	0.296667	0.886667	0.946667	1	0.923333	1.49333	1.21333	1.89333	1.68667	1.85667	2.08333	2.085	2.76	3.19	5.00333
Sspon.01G0003900-4D	0.32	0.36	0.266667	0.663333	0.256667	0.79	0.336667	0.64	0.516667	0.476667	0.996667	0.71	1.24667	1.45	2.35
Sspon.01G0003910-1A	0.153333	0.253333	0.803333	0.6	1.78333	1.29	0.383333	0.213333	0.08	0.276667	0.22	0.365	0.306667	0.24	0.52
Sspon.01G0003910-2B	0.29	0.706667	1.50667	2.84333	3.2	1.60333	1.11	0.823333	0.736667	0.4	0.326667	0.07	0.393333	0.483333	1.82667
Sspon.01G0003910-3D	0.396667	0.73	2.15	3.31333	3.98667	2.93333	1.33	0.963333	0.676667	0.626667	0.633333	0.535	0.386667	0.803333	1.58667
Sspon.01G0003920-1A	1.86667	0.95	0.593333	0.89	1.11333	1.42333	1.65667	1.59333	1.70333	1.51	1.33333	1.395	1.59667	1.27667	1.67
Sspon.01G0003920-2B	0.193333	0.166667	0.0433333	0.0666667	0.23	0.166667	0.166667	0.143333	0.156667	0.11	0.27	0.08	0.17	0.2	0.213333
Sspon.01G0003930-1A	0.07	0.0966667	0.0133333	0.156667	0	0.13	0.00333333	0.143333	0.183333	0	0.0766667	0.275	0	0.22	0
Sspon.01G0003930-2B	0.413333	0.133333	0.176667	0.203333	0.18	0.336667	0.453333	0.463333	0.296667	0.31	0.306667	0.29	0.363333	0.236667	0.476667
Sspon.01G0003940-1A	0.106667	0	0	0.03	0	0.01	0.0133333	0	0.0166667	0	0	0	0.03	0.0533333	0.0566667
Sspon.01G0003940-2B	3.88333	2.30667	1.69	1.31333	1.00333	0.87	0.946667	0.76	0.906667	0.856667	0.906667	0.77	0.89	0.95	0.913333
Sspon.01G0003940-3C	2.07667	1.21667	0.876667	0.643333	0.586667	0.446667	0.433333	0.33	0.413333	0.416667	0.37	0.45	0.51	0.626667	0.55
Sspon.01G0003950-1A	2.13333	1.48667	1.73333	1.65667	1.84333	1.44667	1.31333	1.11667	1.25	1.73667	1.84667	2.455	2.49	2.54	3.14
Sspon.01G0003950-2C	0.76	0.58	0.866667	1.22667	1.28333	0.86	0.976667	0.996667	1.31667	1.37	1.78333	1.955	2.43667	2.39667	3.13
Sspon.01G0003950-3D	1.35333	0.883333	0.83	0.973333	1.04	0.72	0.55	0.653333	0.806667	0.786667	0.96	0.96	1.07667	1.22667	1.52667
Sspon.01G0003960-1A	17.04	18.7133	9.41	2.94333	1.51	1.38667	1.27667	1.03667	1.06333	1.06667	0.666667	0.64	0.53	0.64	0.386667
Sspon.01G0003970-1A	0.96	1.71333	4.39333	5.03667	4.19333	5.45	6.33333	4.75667	5.15	7.94667	6.87	9.78	11.9733	12.2	13.9967
Sspon.01G0003970-2B	0.663333	1.24333	2.39667	2.84	2.61333	3.25	3.93	3.72667	3.59	4.73333	5.03667	7.41	7.95333	9.35	13.03
Sspon.01G0003980-1A	2.91333	5.2	10.74	10.17	10.9	14.41	11.2133	13.9767	12.0367	12.9	13.39	13.79	12.32	15.2233	12.0567
Sspon.01G0003980-2C	3.84333	5.89	8.49333	11.0767	13.79	12.97	13.37	17.66	14.65	14.2	13.8433	14.725	13.9067	13.3667	13.4333
Sspon.01G0003980-3D	0	0	0	0	0	0	0	0	0	0	0	0	0	0	0.226667
Sspon.01G0003990-1A	0	0	0.21	0	0	0	0.11	0	0.113333	0	0	0.24	0.22	0	0
Sspon.01G0003990-1P	3.60333	2.93667	2.23	1.9	2.22	2.34333	2.59333	2.53333	2.20667	1.85333	2.15	2.285	1.74	3.08667	3.35
Sspon.01G0003990-2B	2.62333	2.85333	2.41	2.57	1.87333	2.00667	1.91667	1.87333	1.95667	1.62333	2.01333	2.485	2.65	2.71333	3.17
Sspon.01G0003990-3C	14.6467	14.06	12.6033	11.0667	11.53	10.8867	11.11	12.1867	10.8767	10.66	9.61667	11.025	11.6233	11.4533	13.26
Sspon.01G0003990-4D	2.21333	2.04667	1.65333	1.46667	1.42	1.82333	1.6	1.89667	1.84333	1.16	2.06333	1.89	2.01	2.26	3.25667
Sspon.01G0004000-1A	0.0133333	0.01	0.0333333	0	0.0133333	0	0.0233333	0	0.02	0.01	0.01	0	0	0	0
Sspon.01G0004000-2C	0.636667	0	0.123333	0	0	0	0	0	0.0466667	0.0533333	0.02	0.11	0.0433333	0.0166667	0.06
Sspon.01G0004000-3D	0.0266667	0.293333	0.07	0.143333	0.0533333	0.14	0	0.0266667	0.04	0.0433333	0.0466667	0	0.0766667	0.0333333	0.0633333
Sspon.01G0004010-1A	0.236667	0.13	0.663333	0	0.12	0.04	0.07	0	0.0566667	0.0433333	0	0.055	0.0433333	0.00666667	0.0533333
Sspon.01G0004010-2B	0.88	0.35	0.0633333	0.18	0.266667	0.04	0.126667	0.0566667	0.0433333	0.0633333	0.103333	0.055	0.0433333	0.146667	0.06
Sspon.01G0004020-1A	0.833333	0.61	1.16	2.85667	3.54333	3.99333	3.07333	2.13333	1.38667	1.02	1.04667	0.59	0.136667	0.293333	0.36
Sspon.01G0004020-2B	4.10333	3.73667	8.76667	13.8233	17.86	21.2033	18.7833	16.32	7.91667	4.21	2.73333	2.48	2.37333	2.77667	3.51667
Sspon.01G0004020-3C	0	0	0.116667	0.0233333	0	0	0.0866667	0.0366667	0.03	0.18	0	0.085	0	0	0
Sspon.01G0004020-4D	0.12	0	0.0533333	0.243333	0.293333	0.29	0.313333	0.12	0.18	0.103333	0	0	0	0	0
Sspon.01G0004030-1A	3.82667	4.51333	3.54667	1.86667	1.21667	0.86	0.556667	0.32	0.286667	0.206667	0.19	0.265	0.306667	0.35	0.486667
Sspon.01G0004030-2B	20.5233	23.2533	17.1467	9.06667	6.50333	4.06	2.72333	1.78333	1.44	1.36333	1.18	1.5	1.79	1.92667	2.9
Sspon.01G0004030-3D	0	0	0	0	0	0	0	0	0	0	0	0	0	0.0366667	0
Sspon.01G0004040-1A	0.09	0.953333	1.65333	3.37	6.5	13.1667	18.18	24.0633	27.13	28.5933	27.3267	29.63	27.2633	24.61	18.04
Sspon.01G0004040-2B	0.00666667	0	0.0266667	0.02	0.0433333	0.0733333	0.143333	0.163333	0.1	0.216667	0.15	0.16	0.106667	0.0733333	0.13
Sspon.01G0004040-3D	0.186667	1.15667	2.99333	6.95667	12.8433	25.15	32.5033	40.4	49.2533	58.7533	47.0167	51.445	38.26	37.92	34.3933
Sspon.01G0004050-1A	8.21667	12.38	10.4833	3.51	1.08667	0.62	0.576667	0.266667	0.61	0.626667	0.37	0.285	0.13	0.0766667	0.13
Sspon.01G0004060-1A	1.82	3.6	3.80333	2.75333	1.34333	0	0.146667	0	0	0.223333	0.106667	0	0	0.12	0
Sspon.01G0004060-1P	0.313333	0.643333	0.316667	0.146667	0.18	0.0733333	0	0	0	0	0.02	0	0	0	0.02
Sspon.01G0004060-2B	0	0	0	0	0	0	0	0	0	0	0	0	0	0	0
Sspon.01G0004060-3D	0.95	1.54667	0.76	0.416667	0.106667	0.0233333	0.0533333	0.0433333	0.0866667	0.04	0.0566667	0.06	0	0	0.02
Sspon.01G0004070-1A	14.4167	63.03	96.7367	65.8967	51.89	65.8267	42.8633	73.59	40.7	44.04	27.43	34.91	14.7233	15.8033	17.61
Sspon.01G0004070-1P	5.63333	12.04	13.9067	9.27667	8.32667	15.1167	10.8133	18.4933	15.9333	17.5633	14.4767	12.95	4.67	8.82333	7.76
Sspon.01G0004070-2D	40.2867	104.703	171.193	195.497	176.367	213.993	135.79	146.377	91.95	56.4267	43.73	31.79	21.8	26.39	20.96
Sspon.01G0004080-1A	0	0.01	0	0	0.0133333	0	0.0133333	0	0	0	0	0	0	0	0
Sspon.01G0004080-2D	0	0	0	0	0.0133333	0	0.0133333	0	0	0	0	0	0	0.01	0
Sspon.01G0004090-1A	0	0	0	0	0	0	0	0	0.0533333	0	0	0	0.06	0.02	0
Sspon.01G0004100-1A	0	0	0	0	0	0	0	0	0	0	0	0	0	0	0.713333
Sspon.01G0004110-1A	0	0.03	0	0	0.0366667	0	0	0	0	0	0	0	0	0	0
Sspon.01G0004120-1A	21.6	9.57333	2.07667	1.86667	0.286667	0.3	0.426667	0.64	0.2	0.913333	0.763333	0.375	0.363333	0.41	0.266667
Sspon.01G0004120-2B	7.10667	3.47667	0.796667	0	0.343333	0.0533333	0.263333	0.0466667	0.263333	0	0.04	0.36	0.256667	0.553333	0.253333
Sspon.01G0004120-3D	21.6	9.57333	2.07667	1.86667	0.286667	0.3	0.426667	0.64	0.2	0.913333	0.763333	0.375	0.363333	0.41	0.266667
Sspon.01G0004130-1A	0	0	0.0433333	0.0133333	0	0.0166667	0	0	0	0	0	0	0	0	0
Sspon.01G0004130-1T	0	0	0	0	0	0	0	0	0	0	0	0	0	0	0
Sspon.01G0004130-2B	0	0	0	0	0	0	0	0	0	0	0	0	0	0	0
Sspon.01G0004130-3C	0	0	0	0	0	0	0	0	0	0	0	0	0	0	0
Sspon.01G0004130-4D	0	0	0	0	0	0	0	0	0	0	0	0	0	0	0
Sspon.01G0004140-1A	0.00666667	0.00666667	0.0166667	0.00666667	0.00666667	0.0233333	0.0133333	0.0366667	0.01	0.00666667	0.00666667	0.01	0.01	0.0333333	0.02
Sspon.01G0004140-2D	0	0	0	0	0	0	0	0	0	0	0	0	0	0	0
Sspon.01G0004150-1A	0.183333	0	0	0	0	0	0	0	0	0	0	0	0	0	0
Sspon.01G0004150-2D	0	0	0	0	0	0	0	0	0	0	0	0	0	0	0
Sspon.01G0004160-1A	0	0	0	0	0	0	0	0	0	0	0	0	0	0	0
Sspon.01G0004160-1P	0	0	0	0	0	0	0	0	0	0	0	0	0	0	0
Sspon.01G0004160-2D	0	0	0	0	0	0	0	0	0	0	0	0	0	0	0
Sspon.01G0004170-1A	12.91	7.24333	6.31333	7.14	11.19	14.0133	13.36	12.9467	9.57333	9.21333	8.40333	7.925	9.89333	10.5167	12.2733
Sspon.01G0004170-1P	4.09667	2.33667	1.62667	2.57667	3.50667	4.23	4.10667	4.86333	2.48	2.29	2.43667	2.385	2.7	3.08	3.53667
Sspon.01G0004170-2C	0.826667	0.653333	0.346667	0.736667	0.366667	0.823333	0.773333	0.756667	0.65	0.493333	0.603333	0.535	0.653333	0.873333	0.526667
Sspon.01G0004170-3D	2.36667	2.56333	1.93	2.37	3.11333	1.96333	3.09	1.69667	3.60667	2.25	2.33667	3.72	3.11333	2.95333	4.85333
Sspon.01G0004180-1A	3.35667	0.29	0.0333333	0.0166667	0	0.0533333	0	0.0133333	0	0.04	0.0166667	0.06	0.0433333	0.0366667	0.07
Sspon.01G0004180-2C	19.78	3.59	0.866667	1.55	1.79333	1.92667	1.58667	1.46667	0.893333	0.52	0.5	0.615	0.553333	0.646667	0.93
Sspon.01G0004190-1A	0.586667	0.253333	0.76	0.713333	1.19667	1.36	1.51333	0.943333	0.313333	0.706667	0.383333	0.385	0.616667	0.34	0.176667
Sspon.01G0004190-1P	4.96667	4.67	5.52333	7.20667	9.71	9.00333	8.62667	7.46	5.28333	4.39	3.29333	3.54	3.18667	3.08	3.57333
Sspon.01G0004190-2C	1.55	1.34333	1.46667	2.39333	2.64333	2.4	2.92333	2.41333	1.66667	1.54667	1.16333	0.855	0.973333	0.96	0.973333
Sspon.01G0004190-3D	1.84333	2.08333	2.56667	2.86333	3.89333	4.19333	3.62	3.02333	2.46333	1.65333	2.07667	1.6	1.73667	1.25333	1.53667
Sspon.01G0004200-1A	1.20333	2.07333	1.91667	2.76	2.94333	1.72333	1.72	0.973333	0.92	0.87	1.07667	1.71	1.08667	0.953333	1.56333
Sspon.01G0004200-1P	16.71	29.4733	35.1667	33.5567	31.8533	25.5	23.8167	19.5267	18.2867	15.7367	14.8633	14.83	15.8933	15.52	17.6633
Sspon.01G0004200-2D	4.66333	8.21333	9.32333	8.53	7.74	7.17333	6.02667	4.49667	5.37	4.96667	3.89333	3.59	4.41667	4.91667	4.97667
Sspon.01G0004200-2P	1.52667	3.03667	4.61333	5.06	4.78	3.36333	2.82333	2.61	1.97333	1.65	2	2.59	2.24333	2.27667	3.75
Sspon.01G0004210-1A	4.67667	4.98	3.83667	5.79333	5.64	5.52667	5.43	4.06667	3.57667	2.68667	2.75333	1.685	2.00667	1.66	2.72
Sspon.01G0004210-1P	7.06667	6.8	4.99	5.95333	6.64333	4.15333	5.34333	4.46333	2.92667	3.45667	2.59667	2.385	2.93667	3.3	3.37667
Sspon.01G0004210-2C	5.25	4.69333	4.73	3.91667	2.99333	3.74667	2.32333	2.23333	1.30333	1.02	1.19667	1.99	1.67667	1.45333	0.856667
Sspon.01G0004210-3D	10.3633	10.1	11.1167	12.66	13.8433	13.0833	10.5933	10.4567	7.27333	6.97667	6.02	6.52	5.29	5.81333	6.48333
Sspon.01G0004220-1A	5.34667	5.28667	4.16	4.76667	4.29	3.89	3.97333	4.43667	3.43667	4.3	3.63667	3.365	3.14	3.14667	3.69667
Sspon.01G0004220-1P	2.93333	2.93	2.83	3.26333	2.83	2.30667	2.25667	2.52	2.41	2.43667	2.33333	3.25	2.84667	3.19333	3.98667
Sspon.01G0004220-2D	6.67667	6.74667	6.44	5.09	3.91333	4.88333	4.35	4.26	4.2	5.23333	4.96667	5.47	5.65	6.37667	7.02667
Sspon.01G0004230-1A	2.27667	0.763333	0.606667	1.69667	1.33333	1.62	1.22	0.883333	0.403333	0.22	0.23	0.17	0.23	0.216667	0.49
Sspon.01G0004230-1P	14.3333	6.14333	5.92333	9.24667	10.4667	9.89	8.63667	6.34667	3.45	2.1	1.82	1.665	2	2.61333	4.23
Sspon.01G0004230-2C	0	0.0233333	0.15	0.166667	0.356667	0.1	0.22	0.0233333	0.0133333	0	0	0	0.0233333	0	0
Sspon.01G0004230-3D	74.6033	35.33	34.1833	52.0967	59.53	55.94	48.97	37.81	20.04	14.23	12	11.22	14	16.3633	23.55
Sspon.01G0004240-1A	0	0.01	0.02	0	0.0133333	0.02	0	0.01	0	0.01	0.01	0	0	0	0
Sspon.01G0004240-1P	0	0.01	0.01	0	0	0	0	0	0	0	0	0	0	0	0
Sspon.01G0004240-1T	0.0533333	0.01	0.01	0.0166667	0	0	0	0	0	0	0	0	0	0	0.00666667
Sspon.01G0004240-2C	0	0	0	0	0	0	0	0	0	0	0	0	0	0	0
Sspon.01G0004240-3D	0	0.04	0	0.01	0.0133333	0	0	0	0	0	0	0	0	0	0
Sspon.01G0004250-1A	7.15667	11.6033	12.2067	14.8667	19.5433	24.8833	30.7633	28.4367	36.1467	33.7133	32.2467	32.525	30.3967	29.4867	26.14
Sspon.01G0004250-2C	12.7867	17.25	20.27	26.7033	38.38	51.4167	61.8267	64.41	74.2533	66.7667	64.1133	61.6	57.29	58.4933	50.38
Sspon.01G0004250-3D	16.1267	21.2367	24.84	32.1533	39.9433	49.91	56.6567	60.8533	70.78	61.0133	57.6733	57.315	51.1233	52.8033	44.27
Sspon.01G0004260-1A	4.55	5.99333	4.97333	6.51667	5.71667	7.07667	6.87	5.21667	6.63333	7.00667	8.07	7.095	5.59	6.89	5.35667
Sspon.01G0004270-1A	0	0	0.00666667	0.00666667	0.04	0.0133333	0.0366667	0.0133333	0	0	0	0	0.00666667	0.0266667	0
Sspon.01G0004270-2C	0.04	0.0466667	0.126667	0.133333	0.0966667	0.0966667	0.1	0.113333	0.213333	0.156667	0.193333	0.165	0.2	0.17	0.256667
Sspon.01G0004280-1A	0.403333	2.87667	2.18	5.02667	2.46333	0.77	4.68667	3.69333	3.02667	0.91	4.54333	0	2.96667	0	1.81667
Sspon.01G0004280-1P	5.78	9.79333	9.98333	13.4267	16.0733	14.8467	15.95	14.02	12.0733	10.4633	11.1233	12.4	9.58	9.55	7.95333
Sspon.01G0004280-2C	1.01667	2.01333	2.46333	2.35333	2.11667	2.27667	2.47333	2.47667	1.82667	1.80667	1.86667	1.475	2.02667	1.88667	1.96333
Sspon.01G0004280-3D	22.2	43.3667	53.3733	45.7567	54.0267	52.3267	52.03	51.69	50.0633	47.5467	43.99	50.02	49.3033	51.41	47.9833
Sspon.01G0004290-1A	3.20333	3.30333	2.7	2.23667	2.29	2.12	2.4	2.00667	2.41333	1.55667	1.76	1.84	1.86667	2.21	2.11667
Sspon.01G0004290-1P	13.0267	11.4967	9.62333	9.71667	9.46667	9.53333	8.96667	7.95667	6.50667	6.41333	6.74333	7.62	7.74	8.07	9.21667
Sspon.01G0004290-2C	0.0266667	0.05	0.05	0.02	0.09	0.0666667	0.14	0.15	0.126667	0.133333	0.13	0.1	0.0766667	0.0533333	0.21
Sspon.01G0004300-1A	0.376667	0.01	0.03	0.04	0	0	0	0	0.02	0.113333	0.02	0.04	0.0333333	0	0.126667
Sspon.01G0004300-2C	3.19	0.433333	0.0533333	0.0233333	0.0333333	0.08	0.0266667	0	0.0433333	0.02	0.0166667	0.03	0.0866667	0.256667	0.0966667
Sspon.01G0004300-3D	4.60667	1.01667	0.03	0.06	0	0	0	0.02	0.02	0	0.02	0.04	0.11	0.243333	0.183333
Sspon.01G0004310-1A	36.8167	37.3	31.9367	32.0833	36.4933	39.2633	40.8633	37.27	56.3767	48.6	48.1833	47.405	44.3467	40.9067	37.0233
Sspon.01G0004310-2C	39.73	38.4133	31.29	29.6633	33.9	33.4	35.0167	31.1133	47.19	41.3733	43.8833	39.03	38.4567	34.8867	30.7433
Sspon.01G0004310-3D	51.7767	51.3733	41.4533	38.0733	44.99	44.13	46.17	39.2333	59.0867	52.68	54.85	48.81	46.3767	45.08	36.3967
Sspon.01G0004320-1A	5.06	10.3467	16.24	22.12	26.2867	20.47	21.8533	19.87	11.8467	10.3367	5.85	3.435	3.28	2.41667	2.19667
Sspon.01G0004320-1P	8.62	12.9733	19.2467	22.3367	25.24	25.1233	22.22	21.17	13.7633	10.5167	5.96667	5.29	3.46333	3.32667	2.82667
Sspon.01G0004320-2C	29.5	53.03	94.67	115.743	118.133	119.397	104.893	88.1367	58.3933	42.4633	25.02	23.175	14.4133	12.7133	18.2867
Sspon.01G0004330-1A	0.13	0	0.106667	0	0	0.0733333	0	0	0	0.0466667	0	0	0.0433333	0	0
Sspon.01G0004330-1P	8.42	6.32	3.82	2.78333	1.98	2.17333	2.14333	1.37	1.35333	0.826667	1.28333	0.945	0.646667	0.756667	0.696667
Sspon.01G0004330-2C	21.6267	16.9967	10.8667	6.73	7.51	5.99333	5.35667	4.26	4.09667	3.28667	2.29333	2.31	2.06667	1.61667	2.16
Sspon.01G0004340-1A	6.52	22.4867	30.4433	17.0333	8.61667	3.76667	1.64	0.873333	0.353333	0.31	0.306667	0.38	0.416667	0.44	0.716667
Sspon.01G0004340-2C	0.01	0.92	2.32667	2.37	0.54	0.223333	0.02	0.05	0.0233333	0.0433333	0.0433333	0.06	0.00333333	0.0566667	0.0533333
Sspon.01G0004350-1A	0	0	0	0	0.0266667	0.0333333	0.08	0.03	0.126667	0	0.01	0.115	0.116667	0	0
Sspon.01G0004350-1P	6.60333	20.7133	28.55	15.6167	6.45	2.72333	1.1	0.546667	0.326667	0.35	0.33	0.36	0.296667	0.336667	0.333333
Sspon.01G0004350-2C	5.70667	3.35333	1.75	0.73	0.526667	0.166667	0.106667	0.0833333	0.2	0.253333	0.14	0.025	0.0366667	0.01	0
Sspon.01G0004360-1A	0	0	0	0	0	0	0	0	0	0	0	0	0	0	0
Sspon.01G0004360-1P	0	0	0	0	0	0	0	0	0	0	0	0	0	0	0
Sspon.01G0004360-2C	0.0266667	0.0333333	0.14	0.31	0.473333	0.326667	0.0966667	0.00666667	0.00333333	0	0	0	0	0	0
Sspon.01G0004360-3D	0	0	0	0	0	0	0	0	0	0	0	0	0	0	0
Sspon.01G0004370-1A	0.0566667	0.143333	0.916667	2.12333	1.53	1.22	1.07333	0.823333	0.38	0.59	0.516667	0.5	0.246667	0.39	0.453333
Sspon.01G0004370-2C	0.0633333	0.193333	0.433333	0.92	1.15333	0.95	0.486667	0.643333	0.363333	0.38	0.28	0.305	0.236667	0.316667	0.436667
Sspon.01G0004370-3D	0.1	0.18	1.26333	1.81	2.39667	1.75333	1.14333	0.916667	0.786667	0.78	0.35	0.66	0.486667	0.43	0.706667
Sspon.01G0004380-1A	0	0	0	0	0	0	0	0	0	0.04	0	0	0	0	0
Sspon.01G0004380-1P	0	0	0	0	0.03	0	0	0	0	0	0	0	0	0	0.106667
Sspon.01G0004380-2C	0.06	0.04	0.406667	0.586667	0.88	0.56	0.433333	0.33	0.336667	0.173333	0.146667	0.095	0.283333	0.18	0.26
Sspon.01G0004380-2P	0	0	0.0233333	0.0466667	0	0	0	0	0	0	0	0	0	0	0.0266667
Sspon.01G0004380-3D	0	0.0266667	0	0	0	0	0	0	0.01	0.0166667	0	0.025	0	0	0.06
Sspon.01G0004390-1A	1.58333	2.76333	4.17333	3.46667	2.45333	1.72	2.04	2	2.25667	2.21667	1.68	1.785	1.17	1.10333	1.55333
Sspon.01G0004390-1P	7.19333	12.88	17.4267	15.89	13.3767	10.5267	9.36333	7.81667	6.76667	6.30333	5.91667	5.175	4.3	4.23667	4.86
Sspon.01G0004390-2B	2.35333	4.57333	7.07333	5.94667	7.40667	6.08	5.09667	5.21667	3.27667	2.88333	2.92667	2.19	2.41667	2.11667	2.85667
Sspon.01G0004390-3C	5.77333	8.02333	12.76	14.0067	12.57	10.8167	9.72667	6.98	8.61667	6.73667	7.28	5.885	5.59667	4.80667	5.37333
Sspon.01G0004390-4D	2.3	3.46333	6.58667	6.78333	7.45667	7.66	7.39333	5.65333	3.79	3.99333	2.79333	2.68	2.79333	2.31	2.29667
Sspon.01G0004400-1A	171.347	161.03	213.58	199.34	162.497	136.707	90.9133	96.0467	59.6033	48.63	54.0667	41.015	35.89	33.0733	28.0067
Sspon.01G0004400-2B	198.217	180.123	257.98	256.963	213.87	199.72	149.793	151.543	105.817	87.1667	106.5	71.32	75.5333	65.2733	49
Sspon.01G0004400-3C	184.99	176	221.933	209.723	177.147	149.54	114.323	106.41	71.1333	62.4767	64.5033	50.355	39.6367	33.26	24.5033
Sspon.01G0004400-4D	165.537	188.473	268.403	233.097	182.407	163.013	106.3	98.3533	68.7033	58.4633	68.41	52.12	41.9733	37.1533	27.3567
Sspon.01G0004410-1A	0.0733333	0	0	0.246667	0.0766667	0	0	0	0	0	0	0	0	0	0
Sspon.01G0004410-2B	47.57	71.09	112.53	99.28	84.4567	84.2833	61	48.2667	29.0733	20.8567	20.0867	12.785	12.3267	11.2667	6.81667
Sspon.01G0004410-3D	44.8333	70.9533	115.743	91.2633	65.5067	63.49	45.7833	39.3	24.4433	17.8033	16.8933	12.205	11.23	11.3867	7.73333
Sspon.01G0004420-1A	0	0	0	0	0	0	0	0	0	0	0	0	0	0	0
Sspon.01G0004430-1A	11.1467	7.45667	5.11	5.51	6.02	5.99	6.67	6.26333	5.09	4.24333	3.44667	3.61	3.84	3.82	4.67333
Sspon.01G0004430-2C	3.44	2.28333	1.39667	1.29333	1.64333	2.11	2.29333	1.81333	1.64667	1.09333	1.21	1.195	1.00667	1.59	1.64
Sspon.01G0004430-3D	4.79	3.5	1.81667	1.51333	1.84667	2.30667	2.62667	2.17333	2.00333	1.64667	1.20667	1.455	1.23667	1.53333	1.65
Sspon.01G0004440-1A	0.05	0.0433333	0.02	0	0	0.0233333	0.0666667	0.0466667	0.08	0.0366667	0.04	0	0.0233333	0.0733333	0.02
Sspon.01G0004440-2C	0	0	0	0	0	0	0	0	0	0	0	0	0.03	0.0433333	0.0333333
Sspon.01G0004440-3D	0.0833333	0.0166667	0	0	0.0233333	0.02	0	0	0.07	0.0333333	0.04	0.095	0.03	0.06	0.03
Sspon.01G0004450-1A	137.083	112.977	74.4667	59.2333	55.2967	50.46	40.8767	39.2167	32.57	26.3767	27.7033	30.6	31.5667	34.0033	44.14
Sspon.01G0004450-2C	66.8233	54.7767	37.9567	30.39	27.8067	22.36	19.2333	20.3667	15.0133	10.8033	11.9333	11.435	12.3467	14.1633	18.7433
Sspon.01G0004450-3D	0.366667	0.976667	0	0	0	0.6	0.29	0.526667	0.58	1.13333	0.85	0.685	0.323333	0.83	0.686667
Sspon.01G0004460-1A	7.58333	8.27	9.4	9.5	11.4667	12.09	14.75	14.7333	18.9867	17.4967	18.51	19.43	20.9933	19.58	19.82
Sspon.01G0004460-2B	4.98667	5.49333	5.71667	6.21667	7.39667	8.14	8.89667	9.44333	11.8033	12.1833	13.0933	11.415	14.4267	12.7467	12.91
Sspon.01G0004460-3C	9.45	9.61333	11.2633	12.6667	15.1667	14.3367	17.2133	16.94	21.1	20.8067	22.3967	24.305	26.32	24.6633	25.4
Sspon.01G0004470-1A	0.253333	0.49	0.326667	0.223333	0.143333	0.186667	0	0	0.21	0.1	0.136667	0	0.216667	0.32	0.213333
Sspon.01G0004480-1A	560.243	566.477	656.62	653.04	630.773	621.023	587.023	664.99	641.667	670.45	816.053	818.505	773.877	742.56	536.293
Sspon.01G0004480-2B	361.167	365.243	423.01	409.017	437.237	426.83	396.003	434.787	445.527	446.623	518.023	523.23	485.233	464.223	342.47
Sspon.01G0004480-3C	554.543	588.227	678.163	669.937	616.503	569.817	540.177	588.393	630.537	665.707	805.637	781.755	711.583	679.907	486.833
Sspon.01G0004480-4D	470.977	482.897	563.907	542.087	524.78	502.463	474.16	547.603	538.363	553.263	660.803	672.41	653.583	627.86	463.697
Sspon.01G0004490-1A	0.523333	0.156667	0.0766667	0.0133333	0.0533333	0.0366667	0	0.0166667	0	0	0.01	0	0.00666667	0	0.0366667
Sspon.01G0004490-2B	0.24	0.0966667	0.01	0.0866667	0.04	0	0	0.01	0	0	0	0	0	0	0
Sspon.01G0004490-3D	0.83	0.22	0.01	0.0366667	0.05	0.106667	0.123333	0.01	0.0433333	0	0.0133333	0.055	0.0233333	0.00666667	0.0433333
Sspon.01G0004500-1A	119.293	194.037	169.717	172.93	197.107	105.84	69.34	50.3167	40.0133	33.65	31.8733	31.345	30.0467	29.7833	33.1467
Sspon.01G0004500-2B	148.767	188.78	151.837	167.753	202.647	124.287	89.3933	67.4633	47.0833	47.67	40.0433	43.9	40.38	41.52	41.2267
Sspon.01G0004500-3C	78.9333	117.467	108.763	124.66	146.81	93.8967	68.8367	46.9933	32.55	31.8233	24.8633	21.96	23.3867	22.0167	20.56
Sspon.01G0004500-4D	217.29	285.643	230.31	247.263	260.13	163.93	112.38	94.1533	76.0633	68.9033	62.41	69.995	61.9867	63.4067	64.1567
Sspon.01G0004510-1A	0.72	0.48	0.356667	0.406667	0.59	0.513333	0.59	0.533333	0.65	0.353333	0.263333	0.22	0.303333	0.41	0.323333
Sspon.01G0004510-2C	2.74	2.05333	1.48	1.64667	1.61	1.63333	1.9	1.56333	1.83333	1.58	1.47667	1.735	1.27333	1.38667	1.79333
Sspon.01G0004510-3D	1.33333	0.976667	0.84	0.686667	1	0.85	0.976667	0.87	0.896667	0.653333	0.59	0.45	0.776667	0.633333	0.643333
Sspon.01G0004520-1A	11.3433	15.23	15.3433	12.8833	13.74	10.3133	10.3133	8.31333	9.36333	6.02	6.45333	4.72	5.98333	5.4	3.47333
Sspon.01G0004520-2C	54.2967	77.6167	82.02	82.95	88.5933	80.07	76.41	58.9433	49.5133	30.6467	33.5467	27.13	28.93	27.4933	20.1933
Sspon.01G0004520-3D	37.8067	53.7733	52.6733	52.7833	61.8	55.6733	52.4667	42.4867	37.89	26.35	30.2367	25.56	29.2633	25.03	17.5633
Sspon.01G0004530-1A	0.03	0.0966667	0	0.00666667	0	0	0	0	0	0	0	0	0	0	0.00666667
Sspon.01G0004530-2B	0.0333333	0.0333333	0	0	0	0	0	0	0	0	0	0	0	0	0
Sspon.01G0004530-3C	0.00333333	0.0766667	0.0166667	0.00666667	0	0	0	0	0	0	0	0	0	0.0166667	0
Sspon.01G0004530-4D	0	0.0366667	0.0333333	0	0	0	0	0	0	0	0	0	0	0.01	0
Sspon.01G0004540-1A	8.39	10.58	8.11	8.85333	11.0233	11.8333	12.8167	12.4967	16.0433	15.62	17.21	19.875	24.01	23.5833	24.11
Sspon.01G0004540-2B	17.6567	19.1067	19.1533	18.3467	23.34	23.08	26.1133	27.13	29.6367	31.01	32.3833	40.16	45.5867	48.6267	51.5933
Sspon.01G0004540-3C	0.3	0.526667	0.563333	0.433333	0.753333	0.92	1.01667	1.18	0.76	0.73	0.986667	1.13	1.85667	1.40333	1.40333
Sspon.01G0004540-4D	9.07	10.1333	9.93	9.49333	10.26	10.28	10.7767	10.88	14.4067	12.28	14.9233	15.425	19.9367	18.2767	21.26
Sspon.01G0004550-1A	9.22667	9.70667	8.86667	6.23333	9.07	10.66	12.42	12.27	17.4	17.93	18.8833	27.415	29.76	28.43	32.7067
Sspon.01G0004550-2B	6.75	7.08	6.58	8.42333	9.56667	8.48667	9.27333	8.33667	10.8333	9.57333	9.89667	11.465	12.42	11.9967	13.3633
Sspon.01G0004560-1A	25.0467	15.5567	6.64667	4.95333	5.73	5.32667	5.3	4.74333	2.95667	2.10333	1.31333	1.38	1.89333	1.94333	3.28333
Sspon.01G0004560-1P	39.8567	24.9767	10.5433	8.32667	7.72667	10.6067	9.67333	7.38	4.11333	3.47667	2.25	2.7	2.7	3.53333	5.52333
Sspon.01G0004560-2B	70.5533	45.17	19.7267	15.2	16.04	18.5767	17.3433	13.99	7.66667	5.34667	4.07	4.29	4.81667	6.27333	8.76
Sspon.01G0004560-3C	70.5533	45.17	19.7267	15.2	16.04	18.5767	17.3433	13.99	7.66667	5.34667	4.07	4.29	4.81667	6.27333	8.76
Sspon.01G0004570-1A	0.0233333	0.416667	0.113333	0	0.38	1.11333	1.47667	0.853333	0.9	0.91	0.14	1.365	0.746667	0.17	0.39
Sspon.01G0004570-2B	2.86333	1.7	0.923333	1.81	1.55333	1.63667	1.94333	2.1	2.23333	1.89	1.93667	1.62	1.96667	2.20667	2.45667
Sspon.01G0004570-3C	2.42667	1.4	0.453333	0.796667	1.06667	1.12333	1.37	1.24667	0.99	0.896667	1.28667	0.475	1.41667	1.52333	0.996667
Sspon.01G0004580-1A	0.0166667	1.16	2.46667	1.66667	0.596667	1.25667	1.32667	0.896667	0.166667	0.776667	0.883333	0.895	0.416667	1.24667	1.84333
Sspon.01G0004580-2B	0.336667	1.07667	2.04333	1.09333	0.773333	0.336667	0.31	0.313333	0.45	0.49	1.05667	1.19	1.7	1.28333	1.44
Sspon.01G0004580-3C	0.503333	1.63667	3.75	2.83667	1.69333	1.5	1.41333	1.41	1.24333	1.9	2.51	2.79	2.97	3.85667	4.38667
Sspon.01G0004590-1A	25.9733	14.9167	7.94667	8.73667	10.4367	11.2333	10.1033	9.06667	6.24333	3.81333	3.12	2.3	3.89333	4.7	6.3
Sspon.01G0004590-1P	8.16333	5.53333	3.25333	3.64667	3.41333	4.22333	3.40333	3.18333	1.88667	1.32333	1.02333	0.73	1.25667	1.45333	2.24333
Sspon.01G0004590-2B	23.5633	18.1833	10.0633	9.06333	12.49	13.2267	12.7833	11.98	6.01667	4.01333	3.85	3.495	3.95333	5.48667	8.31667
Sspon.01G0004590-3C	16.8433	10.7467	10.28	9.75333	8.69	11.59	12.3467	7.75333	5.03	3.67333	1.84333	3.36	2.76333	3.69667	6.42
Sspon.01G0004600-1A	40.96	15.7267	5.94667	5.63	8.99667	27.6667	21.64	27.1733	32.0067	31.9033	42.6733	48.265	38.9933	28.38	11.2333
Sspon.01G0004600-1T	32.3233	15.13	5.24667	5.55333	11.4833	30.2367	31.74	41.94	43.97	40.05	53.5833	57.405	45.8533	39.6067	18.74
Sspon.01G0004600-2B	114.643	67.5133	50.5833	49.4333	67.7167	112.273	105.197	114.637	101.73	103.027	134.17	158.92	125.657	91.5	41.6467
Sspon.01G0004600-3C	2.19	3.62	2.82667	1.99333	1.77	0.913333	0.653333	0	0.943333	0.713333	0	0	0	0	0
Sspon.01G0004600-4D	65.4267	34.8767	24.52	24.4367	34.91	63.26	55.1033	62.2867	58.47	56.31	77.5067	82.89	72.37	53.4667	24.4733
Sspon.01G0004610-1A	6.26667	5.92667	1.97667	0.256667	0.236667	0.506667	0.74	0.883333	0.59	0.45	0.1	0.105	0.03	0	0
Sspon.01G0004610-2B	4.85333	5.12333	1.43667	0.14	0.156667	0.346667	0.5	0.68	0.296667	0.103333	0.103333	0.095	0.13	0.0833333	0.0566667
Sspon.01G0004620-1A	39.6	39.8533	32.07	40.5633	68.5933	79.6167	85.52	82.1633	62.28	41.8667	32.4433	28.15	21.29	18.2867	17.1533
Sspon.01G0004620-2C	9.42	6.38	3.31667	7.14	21.8533	20.4133	27.7067	24.7467	15.4067	9.22667	4.88333	6.08	5.96	3.44333	4.18667
Sspon.01G0004620-3D	5.14667	5.37333	4.55667	4.92	5.71	9.12667	9.67	7.92	5.70667	4.29333	2.82	3.43	2.15	2.73333	3.23333
Sspon.01G0004630-1A	1.76667	1.99	1.74	2.59667	2.7	3.00667	3.20667	3.43333	5.42667	4.55	4.18333	3.85	3.58333	3.72	3.16
Sspon.01G0004630-2D	0.646667	0.916667	1.53	1.52667	2.22333	2.06333	2.82	3.37	3.85667	3.20333	3.05	3.13	3.51333	2.97667	3.00333
Sspon.01G0004640-1A	0.423333	0.633333	0.443333	0.57	0.593333	0.596667	0.51	0.46	0.346667	0.363333	0.29	0.335	0.43	0.55	0.603333
Sspon.01G0004640-2B	0.756667	1.12	1.3	1.4	1.29	0.676667	0.98	0.916667	1.09	0.696667	0.923333	0.96	1.49333	1.11	1.25
Sspon.01G0004640-3C	0.146667	0.2	0.07	0.253333	0.09	0.33	0.366667	0.22	0.396667	0.353333	0.336667	0.37	0.25	0.466667	0.246667
Sspon.01G0004640-4D	0.0266667	0.173333	0	0	0.25	0.15	0	0	0	0.16	0	0	0	0	0.21
Sspon.01G0004650-1A	0	0	0	0	0	0	0	0	0	0	0	0	0.503333	0	0
Sspon.01G0004660-1A	1.7	1.42667	1.61667	1.89667	1.66667	1.60667	1.57333	1.35	1.71333	1.57	1.54667	1.545	1.69333	1.52667	1.69
Sspon.01G0004660-2B	0.676667	0.243333	0.0933333	0.0733333	0.0933333	0.0533333	0.0333333	0.0366667	0.0433333	0.0466667	0.0833333	0.135	0.19	0.2	0.293333
Sspon.01G0004670-1A	2.46	14.77	58.6267	114.493	136.08	140.987	135.437	123.403	100.27	74.1	45.7833	36.43	19.0433	14.6633	10.5
Sspon.01G0004670-2C	2.14667	9.31333	33.9833	61.65	68.2367	71.8533	66.7333	61.2933	50.0067	35.8467	21.54	16.345	8.19	6.34	6.00667
Sspon.01G0004670-3D	0	0	0	0	0	0.15	0.17	0.256667	0	0.113333	0	0	0	0.153333	0
Sspon.01G0004680-1A	0.0466667	0.0833333	0.0666667	0.05	0.0466667	0.0666667	0.07	0.04	0.05	0.0266667	0.0333333	0.01	0.01	0	0
Sspon.01G0004680-2B	0	0.0266667	0.0166667	0.0433333	0.02	0	0.0366667	0.0333333	0	0.0333333	0.0166667	0.01	0.0166667	0	0.00666667
Sspon.01G0004690-1A	3.97667	0.02	0.0866667	0.0533333	0	0	0.0166667	0	0	0	0	0.02	0	0	0
Sspon.01G0004690-2B	10.0867	0.463333	0.0266667	0.116667	0.143333	0.0433333	0.0266667	0	0	0	0	0	0.0166667	0.0166667	0
Sspon.01G0004690-3D	5.53333	0.216667	0.0666667	0.0766667	0.06	0	0.07	0.0366667	0	0	0	0	0	0	0
Sspon.01G0004700-1A	11.4433	10.21	10.1467	10.06	11.7167	12.7867	12.4467	13.27	8.14667	6.72	6.42	5.97	7.3	7.58333	9.74
Sspon.01G0004700-2B	1.4	1.7	1.22667	1.53333	1.47333	1.99667	2.1	1.96667	1.81667	1.41333	1.06	1.585	1.49	1.51667	1.96667
Sspon.01G0004700-3D	1.51667	1.55667	1.28	1.56667	1.14667	1.12	1.27667	1.15	0.65	0.62	0.68	0.685	0.64	0.94	1.23
Sspon.01G0004710-1A	1.6	1.12333	1.13667	1.33333	1.8	1.92667	1.85	1.98333	1.59	1.55667	1.50333	1.34	1.67	1.44	1.72333
Sspon.01G0004710-2C	1.41667	1.27	1.40667	1.53667	1.86333	1.72	1.86667	1.7	2.12667	1.43	1.62	1.615	1.59333	1.63333	1.64667
Sspon.01G0004710-3D	0.713333	0.716667	0.583333	0.796667	1.17667	0.983333	1.59667	1.15667	1.22667	0.886667	1	1.105	1.14333	1.13333	1.00333
Sspon.01G0004720-1A	17.04	11.9767	15.7567	13.6033	14.3867	12.4967	11.54	11.2333	8.51333	8.88333	12.4533	9.47	12.8567	9.98333	12.9033
Sspon.01G0004720-1P	38.4967	37.19	31.6	30.4033	34.0067	34.6733	31.2833	30.1633	33.9667	29.7733	31.3333	31.45	31.5333	34.98	29.1867
Sspon.01G0004720-2B	2.22667	2.68667	2.35667	2.88667	1.89	3.37333	2.54667	4.86333	2.16667	2.86333	2.2	2.38	2.23333	3.21	3.68333
Sspon.01G0004720-2P	0	1.20333	0	0	0	0	0	0	0	0	0	0	0	0	0
Sspon.01G0004720-3C	16.27	13.8633	13.03	11.8867	17.04	13.7867	17.3267	11.4067	14.6733	10.85	13.3833	12.78	14.53	12.36	12.42
Sspon.01G0004720-4D	0	0	0	0	0	0	0	0	0	0	0	0	0	0	0
Sspon.01G0004730-1A	97.9	230.327	175.96	74.5767	28.8433	11.4967	5.48333	3.05667	1.49	0.88	0.503333	0.46	0.263333	0.143333	0.326667
Sspon.01G0004730-2C	2.42667	4.99667	3.77333	1.07667	0.646667	0.506667	0.52	0.396667	0	0.136667	0	0	0	0.0233333	0
Sspon.01G0004730-3D	85.0933	170.297	127.33	55.9033	20.8967	8.27333	4.50667	2.51667	0.593333	0.32	0.14	0.14	0.256667	0.326667	0.206667
Sspon.01G0004740-1A	31.9067	37.23	32.0233	29.6767	30.2333	27.6533	24.4267	19.9667	17.5733	17.1567	12.6767	13.8	14.7667	15.2233	17.3
Sspon.01G0004740-1T	5.81333	5.60333	4.32333	3.52667	3.80333	3.67333	3.35667	3.05333	2.06	2.16333	2.01333	2.15	2.42	2.02	2.31667
Sspon.01G0004740-2C	0.936667	0.843333	0.806667	0.603333	0.593333	0.54	0.87	0.693333	0.496667	0.646667	0.356667	0.39	0.456667	0.383333	0.48
Sspon.01G0004740-3D	9.31333	11.2733	12.47	12.1767	12.7367	11.07	10.84	8.56667	7.10333	6.23	6.43	6.11	4.96333	6.33	7.08667
Sspon.01G0004750-1A	0.05	0	0.0333333	0	0	0	0	0	0	0	0	0	0	0	0
Sspon.01G0004750-1T	0.05	0	0.0333333	0	0	0	0	0	0	0	0	0	0	0	0
Sspon.01G0004750-2C	30.6133	37.8567	36.7467	37	41.82	40.3433	35.8033	32.55	20.27	14.2667	11.1767	9.965	7.51	7.63333	8.85
Sspon.01G0004750-3D	4.98333	6.47	5.83333	6.34333	6.06	6.24333	5.89	5.92	3.65	2.03667	1.63	0.9	1.62667	1.39333	1.29667
Sspon.01G0004760-1A	26.6433	12.1067	2.87	2.63333	5.74	6.19	2.48	5.52	1.66	0.93	0.603333	0.885	0.883333	1.50667	1.81667
Sspon.01G0004760-1P	0	0	0.88	2.63333	0	4.19333	4.92333	0.63	1.66	0.93	0.603333	0.445	0.883333	0.916667	1.81667
Sspon.01G0004760-2C	0	0	0	0	0	0	0	0	0	0	0	0	0	0	0
Sspon.01G0004760-3D	0	0	0	0	0	0	0	0	0	0	0	0	0	0	0
Sspon.01G0004770-1A	10.45	8.43667	7.64333	9.28	9.44667	10.05	10.6167	9.93	8.33667	7.06	7.75	7.15	8.13333	7.91333	8.82
Sspon.01G0004770-2C	5.89	5.38	5.29	4.70667	6.23	5.2	5.85	5.91	5.28333	4.24333	4.46333	4.31	4.72	4.81667	4.75
Sspon.01G0004770-3D	5.52	5.21667	4.64667	4.66	4.57667	4.27333	3.69333	3.82333	4.03667	3.35333	3.61667	4.245	4.01667	2.90333	3.89667
Sspon.01G0004780-1A	0.0633333	0.293333	0	0	0.16	0.0633333	0.19	0.0666667	0.06	0.0566667	0.366667	0.16	0.206667	0.103333	0.256667
Sspon.01G0004780-2C	22.74	15.2933	8.82333	7.03333	4.77	4.36	4.89	5.66	3.52667	3.63	4.22667	5.06	6.15333	5.28333	9.14
Sspon.01G0004780-3D	4.69333	4.31333	0.6	0.616667	0.76	1.5	0.493333	1.05667	0.886667	0.913333	2.31667	1.295	1.11333	3.35333	2.44333
Sspon.01G0004790-1A	2.99	1.58667	0.516667	0.716667	0.146667	0.39	0.05	0.23	0.226667	0.0666667	0.176667	0.085	0.126667	0	0.143333
Sspon.01G0004790-2D	6.65	3.21	1.53	0.876667	1.09	0.516667	0.616667	0.173333	0.236667	0.413333	0.386667	0.5	0.47	0.64	0.61
Sspon.01G0004800-1A	2.82	3.72667	3.65	4.15667	5.06667	6.20667	7.56333	8.31	10.39	10.6133	12.0067	10.175	10.3833	9.50333	8.15
Sspon.01G0004800-2C	0.513333	0.653333	1.14667	0.85	0.686667	0.636667	0.853333	0.88	1.46	1.26	1.45	1.5	1.51667	1.64333	1.58667
Sspon.01G0004810-1A	1.51333	5.58667	10.0533	15.25	13.9233	12.14	13.9567	10.8633	16.4733	20.6733	31.0667	30.22	40.9133	46.8867	42.2767
Sspon.01G0004810-2C	0.476667	1.48667	3.33667	3.79667	3.13	3.28	5.02667	5.41333	8.78	13.4033	20.5133	19.235	26.43	30.2333	28.5433
Sspon.01G0004810-3D	0.57	1.60667	3.13	3.99333	4.11333	4.56667	6.16333	6.48	10.5667	13.9533	20.5367	20.075	26.8833	32.2633	27.7867
Sspon.01G0004820-1A	0	0	0	0	0	0	0	0	0	0	0	0	0	0	0
Sspon.01G0004830-1A	1.72667	3.60667	6.46	5.27667	4.40667	2.66	1.31333	1.11	0.213333	0.296667	0.153333	0.17	0.11	0.09	0.03
Sspon.01G0004830-2B	2.65	4.60667	9.00667	6.96333	6.06	4.52	2.71333	2.33333	0.156667	0.47	0.363333	0.35	0.233333	0.14	0.0366667
Sspon.01G0004830-3C	2.53	5.38667	6.24333	5.2	4.19	3.24333	2.24333	1.42	0.27	0.296667	0.213333	0.325	0.2	0.0166667	0
Sspon.01G0004830-4D	2.27667	3.35	2.91	2.30333	1.18	0.853333	0.563333	0.396667	0.17	0.0433333	0.206667	0.125	0	0.0333333	0
Sspon.01G0004840-1A	5.75333	7.89667	14.8767	15.1867	16.9	18.5533	16.8033	14.37	8.87333	7.66667	6.52	4.67	5.24333	6.30333	5.45333
Sspon.01G0004840-2C	4.12333	8.12333	13.29	13.26	12.13	12.0633	12.4933	8.12333	7.34333	4.09	3.41	3.465	2.39333	2.74333	4.1
Sspon.01G0004840-3D	12.89	27.3433	47.2967	47.6567	43.29	40.0267	33.8233	25.0567	17.6067	11.3567	10.1533	6.44	7.04	8.38333	9.02667
Sspon.01G0004850-1A	15.82	21.7467	36.55	54.1833	64.8	71.35	82.4633	95.3067	90.7933	108.963	122.94	112.275	130.89	135.41	114.153
Sspon.01G0004850-2D	11.8267	14.9	27.9233	44.7233	46.8	57.9	71.64	74.9133	77.32	84.8733	97.65	81.765	89.35	93.6433	78.8633
Sspon.01G0004860-1A	0.0133333	0	0	0.02	0.0533333	0.0533333	0.06	0.143333	0.13	0.0866667	0.0866667	0.09	0.15	0.26	0.586667
Sspon.01G0004860-2D	0.0433333	0.15	0.06	0.156667	0.196667	0.183333	0.233333	0.14	0.243333	0.266667	0.223333	0.29	0.263333	0.396667	0.456667
Sspon.01G0004870-1A	0	0	0	0	0	0	0	0	0	0	0	0	0	0	0
Sspon.01G0004880-1A	0	0	0	0	0	0	0	0	0	0	0	0	0	0	0
Sspon.01G0004890-1A	0.99	0.946667	1.57333	1.34	0.74	0.64	0.75	0.613333	0.883333	0.9	1.34667	1.065	1.32667	1.62667	1.79667
Sspon.01G0004890-1P	8.48667	10.37	14.5667	12.7733	12.4133	9.46333	11.4867	9.01333	8.53667	9.34	8.25667	10.895	9.75667	11.9933	11.2
Sspon.01G0004890-2D	0	0.686667	0	0	0	0	0.163333	0	0	0	0	0	0	0	0
Sspon.01G0004900-1A	3.75333	6.70667	8.51	10.45	12.41	13.09	13.3967	13.6533	14.5067	12.57	10.2433	9.81	6.33333	5.26333	3.85667
Sspon.01G0004900-2B	0.77	1.06667	1.46667	2.27	2.74	3.06	2.81667	3.55667	3.44667	2.87	2.07667	1.565	1.43	0.823333	0.69
Sspon.01G0004900-3D	10.4533	17.1867	22.18	28.98	38.03	41.5167	43.4133	43.5533	45.43	41.6933	32.0033	30.425	19.7833	15.3967	12.5633
Sspon.01G0004910-1A	0	0	0	0	0	0	0	0	0	0	0	0	0	0	0
Sspon.01G0004910-2D	75.44	96.47	85.6567	58.3133	45.9733	20.5933	9.6	5.71333	3.30667	2.46667	2.31667	2.435	2.23333	2.40333	2.92667
Sspon.01G0004920-1A	7.95667	8.53	7.16333	6.71333	6.10333	4.22333	2.60333	1.43667	0.403333	0.27	0.296667	0.19	0.243333	0.246667	0.246667
Sspon.01G0004920-2B	1.42	1.44333	1.24333	1.42333	1.72	1.42667	0.77	0.286667	0.136667	0.0666667	0.0633333	0.08	0.0366667	0.136667	0.133333
Sspon.01G0004920-3D	14.27	14.0433	7.11667	4.37667	3.61667	2.79	2.61667	1.49333	0.403333	0.34	0.346667	0.345	0.396667	0.5	0.586667
Sspon.01G0004930-1A	0	0	0	0	0	0	0	0	0	0	0	0	0	0	0
Sspon.01G0004930-2D	0	0	0	0	0	0	0.02	0.0166667	0	0	0.0133333	0	0	0	0
Sspon.01G0004940-1A	0	0	0	0	0	0	0	0	0	0	0	0	0	0	0
Sspon.01G0004940-2D	0	0	0.0433333	0.0166667	0	0.0366667	0	0	0.0266667	0	0	0	0	0	0
Sspon.01G0004950-1A	0	0	0	0	0	0.00333333	0	0	0	0	0	0	0	0	0.00333333
Sspon.01G0004960-1A	5.43667	4.94333	3.59333	3.61	5.08	3.88667	3.25333	4.62667	3.85667	4.42667	4.79667	6.52	6.46333	6.48333	8.47667
Sspon.01G0004960-2B	1.58	2.32333	1.90333	1.25	1.83667	2.01333	2.12667	1.39333	1.28667	1.23333	1.58667	1.57	2.34667	2.87	2.63667
Sspon.01G0004960-3D	7.17333	8.18667	5.13667	4.55	5.73667	5.05	5.21	5.71667	5.65	5.06	5.69667	8.38	8.69667	7.93	11.0933
Sspon.01G0004970-1A	0.616667	0.576667	0.553333	0.61	0.623333	0.553333	0.576667	0.473333	0.75	0.633333	0.64	0.66	0.68	0.61	0.653333
Sspon.01G0004980-1A	0	0	0	0	0	0	0	0	0	0	0	0	0	0	0
Sspon.01G0004980-2D	0	0	0	0	0	0	0	0	0	0	0	0	0	0	0
Sspon.01G0004990-1A	6.42667	5.09	2.95	2.68667	3.02	3.12	3.70667	4.17667	4.22333	4.62	4.79667	5.34	5.5	5.63667	5.31333
Sspon.01G0004990-2B	7.78667	6.83667	4.65333	3.81667	4.30667	4.07333	4.59667	4.78667	5.58	5.45	6.61333	7.08	8.47	7.70333	8.67667
Sspon.01G0004990-3D	6.42667	5.09	2.95	2.68667	3.02	3.12	3.70667	4.17667	4.22333	4.62	4.79667	5.34	5.5	5.63667	5.31333
Sspon.01G0005000-1A	6.83	10.8167	11.0767	9.17667	7.07	5.59667	5.07667	4.75333	5.45667	5.14	5.36667	6.275	6.42667	6.56333	8.11
Sspon.01G0005000-2B	3.17667	6.36333	5.88	4.62667	3.55667	2.74667	2.59333	2.42	2.72333	2.42	2.47	2.975	3.44	3.47667	3.94
Sspon.01G0005000-3D	0.233333	0.336667	0.596667	0.43	0.26	0.31	0.793333	0.28	0.216667	0.403333	0.206667	0.265	0.34	0.43	0.4
Sspon.01G0005010-1A	6.08	7.22667	4.19333	4.10667	4.49667	4.30333	4.98667	4.53	5.08667	5.34	5.18	6.21	6.49667	5.98667	6.3
Sspon.01G0005010-2B	3.21333	4.17333	1.99667	1.99667	2.28333	2.47	2.84667	2.59333	2.32	3.22667	2.9	2.35	2.63667	2.81333	3.07
Sspon.01G0005010-3D	11.2933	11.84	7.2	6.40333	6.62333	6.73667	7.70333	7.69	8.18333	7.03333	8.14667	8.44	8.88667	8.76	9.27
Sspon.01G0005020-1A	18.85	21.0167	15.4567	10.4433	8.57667	6.06333	5.96333	4.20667	3.43333	3.27667	3.09	3.105	3.92667	4.24	5.14333
Sspon.01G0005020-2B	15.7067	18.5533	13.51	8.84667	7.97333	6.32667	5.32667	3.94667	3.1	3.29	3.18	3.68	3.56333	3.69333	4.34
Sspon.01G0005020-3D	11.0633	13.6967	8.73667	6.99	4.63	3.96	3.17333	2.73667	2.16	2.03333	1.65	2.055	2.09333	2.53	3.36333
Sspon.01G0005030-1A	0.52	0.95	0.983333	0.536667	0.443333	0.426667	0.453333	0.34	0.27	0.223333	0.1	0.26	0.246667	0.35	0.296667
Sspon.01G0005030-2D	0	0	0.04	0.226667	0.26	0.0933333	0.0866667	0.143333	0	0	0	0	0	0	0
Sspon.01G0005040-1A	9.28	20.29	16.3867	10.3633	5.62667	3.61	2.4	3.43667	4.32333	4.44667	3.99667	5.145	3.94667	4.19667	5.22
Sspon.01G0005040-2B	5.68	10.6867	9.19	5.92333	3.75667	2.22333	2.22	2.04	2.22333	2.49333	2.80667	4.3	2.00333	2.96	3.09
Sspon.01G0005040-3D	7.53333	17.8033	13.41	10.42	3.48333	3.55333	2.99333	2.39333	3.11333	4.91	3.51667	3.62	3.57333	3.10667	4.25
Sspon.01G0005050-1A	0	0.01	0.0266667	0.02	0.01	0	0.00666667	0	0	0.0133333	0	0.02	0.00666667	0.0166667	0.00666667
Sspon.01G0005050-2B	0.42	1.18	1.44667	1.56667	1.20667	1.46	1.23333	1.25333	0.796667	0.73	0.873333	0.825	0.813333	0.886667	1.14333
Sspon.01G0005050-3C	0.42	1.18	1.44667	1.56667	1.20667	1.46	1.23333	1.25333	0.796667	0.73	0.873333	0.825	0.813333	0.886667	1.14333
Sspon.01G0005050-4D	0.42	1.18	1.44667	1.56667	1.20667	1.46	1.23333	1.25333	0.796667	0.73	0.873333	0.825	0.813333	0.886667	1.14333
Sspon.01G0005060-1A	0.00666667	0	0.00666667	0.00666667	0	0	0	0	0.00333333	0	0	0	0	0	0
Sspon.01G0005060-2C	0	0	0.00333333	0	0	0	0	0	0	0	0	0	0	0	0.00333333
Sspon.01G0005060-3D	0	0	0.00333333	0	0	0	0	0	0	0	0	0	0	0	0.00333333
Sspon.01G0005070-1A	0.0166667	0.00666667	0.0266667	0.0433333	0.0566667	0.226667	0.14	0.423333	0.676667	1.27667	1.52333	2.315	2.10333	2.02333	1.87333
Sspon.01G0005070-2B	0.0833333	0.146667	0.06	0	0.0966667	0.133333	0.223333	0.373333	0.933333	1.56667	2.21333	2.79	2.75333	2.67667	1.06667
Sspon.01G0005080-1A	3.83	3.48667	2.29667	1.97333	3.00667	2.14667	3.08	2.17	3.72667	2.42	2.78667	2.815	3.46333	2.47667	3.87667
Sspon.01G0005080-1P	2.97	1.76667	2.26333	2.22667	2.04667	1.86333	1.97	1.9	2.03	2.22333	1.68	1.61	0.943333	1.82667	2.01
Sspon.01G0005080-2B	6.16333	5.85	4.72333	4.09333	3.72667	4.06333	4.58	4.15333	4.24667	3.76	3.74333	3.835	4.28667	4.14	4.54667
Sspon.01G0005080-2P	5.84667	4.33333	3.54	3.42333	3.9	3.74333	3.95667	3.60667	4.31333	3.46667	4.31	3.915	3.8	4.19667	4.1
Sspon.01G0005080-3D	4.87333	3.92333	2.91	3.47667	3.27	3.27667	3.23333	3.23	2.73	3.03	3.04	2.225	2.66	3.14667	3.17333
Sspon.01G0005090-1A	1.77	0.903333	0.706667	0.53	0.466667	0.423333	0.443333	0.193333	0.28	0.246667	0.16	0.27	0.21	0.25	0.38
Sspon.01G0005090-1P	1.96333	0.886667	0.303333	0.233333	0.133333	0.133333	0.256667	0.23	0.433333	0.57	0.61	0.89	0.783333	0.83	0.726667
Sspon.01G0005090-2B	1.50667	0.706667	0.536667	0.24	0.193333	0.393333	0.206667	0.206667	0.166667	0.346667	0.346667	0.54	0.396667	0.843333	0.653333
Sspon.01G0005090-3D	0.716667	0.173333	0.48	0.506667	0.36	0.523333	0.353333	0.283333	0.34	0.116667	0.143333	0.11	0.226667	0.11	0.176667
Sspon.01G0005100-1A	5.94333	3.16333	1.87667	1.57	1.62333	1.22667	1.38333	1.14	0.86	0.736667	0.71	1.03	1.04667	1.31667	1.18667
Sspon.01G0005100-2D	4.49667	2.07667	0.88	0.863333	0.756667	0.843333	0.66	0.77	0.51	0.416667	0.506667	0.39	0.72	0.653333	1.19
Sspon.01G0005110-1A	0.0133333	0.01	0.04	0	0	0	0	0	0	0	0	0	0	0	0
Sspon.01G0005110-1P	0.03	0	0.01	0	0	0	0	0	0	0	0	0	0	0	0
Sspon.01G0005110-2B	0.02	0.0266667	0.06	0	0	0	0	0	0	0	0	0	0	0	0
Sspon.01G0005110-3D	0	0	0	0	0	0	0	0	0	0	0	0	0	0	0
Sspon.01G0005120-1A	4.92	6.16333	3.21	3.88667	4.12333	5.95333	7.26667	5.93	3.16333	3.64667	2.39	3.845	3.48667	4.46667	5.15667
Sspon.01G0005120-2B	2.87667	3.73	3.22333	5.2	8.14	12.84	13.4033	10.6533	6.96333	6.99	5.85667	9.195	8.27667	11.39	14.98
Sspon.01G0005120-3C	3.85333	3.70333	2.25667	2.06333	2.99667	5.03	5.12333	3.62	1.98	2.51333	1.73	2.605	2.05333	2.98333	4.22
Sspon.01G0005120-4D	11.9	11.0267	9.3	10.56	12.5767	15.8833	17.8633	15.3	9.77	10.5233	8.84667	13.49	10.6533	15.15	19.3867
Sspon.01G0005130-1A	2.00333	4.36	9.88	13.18	16.59	17.1233	17.2	13.42	12.06	9.71	9.37667	10.64	12.0333	12.25	12.3167
Sspon.01G0005130-1P	3.2	8.74	27.4133	45.4167	59.4367	61.53	62.04	51.9267	38.8333	29.5767	27.4067	27.98	28.5467	30.01	29.0767
Sspon.01G0005130-2B	2.24333	5.29667	9.71	14.65	20.6333	23.7967	26.7333	19.68	18.1533	16.0167	11.6133	12.88	15.8067	15.1867	18.3633
Sspon.01G0005130-3D	5.32333	12.92	31.07	45.7167	62.6033	62.7033	65.2667	52.44	43.2133	36.2833	35.9067	39.27	43.89	44.9267	47.3233
Sspon.01G0005140-1A	0.0966667	0.18	0.07	0.09	0.15	0.133333	0.12	0.09	0.14	0.0566667	0.07	0.06	0.103333	0.0966667	0.156667
Sspon.01G0005140-2B	0.223333	0.193333	0.17	0.22	0.2	0.0666667	0.116667	0.12	0.0633333	0.116667	0.0766667	0.115	0.196667	0.203333	0.223333
Sspon.01G0005150-1A	0	0	0	0.00333333	0	0	0	0	0	0	0.01	0	0	0	0
Sspon.01G0005150-1P	81.7333	85.25	41.0467	25.6767	25.17	29.31	40.9933	42.54	107.017	169.613	235.233	340.775	425.6	403.237	474.083
Sspon.01G0005150-2B	21.4533	15.0233	5.64333	4.24333	6.09667	8.18333	9.39667	7.71	16.9067	27.4567	39.4	57.025	67.24	68.9433	88.8733
Sspon.01G0005150-3D	71.6433	67.7567	31.1333	19.25	24.93	26.8367	30.92	31.2133	86.04	150.723	210.933	310.515	402.503	438.727	539.547
Sspon.01G0005160-1A	5.72667	5.13333	4.03667	4.59333	4.67667	5.01667	5.02333	4.99	3.97	3.72333	3.65	4.495	5.28667	5.77667	7.46667
Sspon.01G0005160-1P	2.34333	1.55333	1.63	1.85	1.27	2.06	2.07667	1.70667	1.46667	1.56667	1.29667	1.685	1.65333	2.61667	1.86333
Sspon.01G0005160-1T	1.40667	1.21667	1.28	0.703333	1.18333	0.916667	1.26333	1.01667	0.473333	0.836667	0.956667	0.74	1.04667	0.996667	1.32
Sspon.01G0005160-2B	0.2	0.46	0.0166667	0.0633333	0.476667	0.303333	0.0666667	0.34	0.276667	0.196667	0.15	0.125	0.26	0.156667	0.87
Sspon.01G0005160-3D	0	0	0.216667	0	0	0	0	0	0	0	0	0	0	0	0
Sspon.01G0005170-1A	0.573333	20.7567	104.643	256.287	432.6	522.797	483.557	408.507	152.19	66.97	27.9167	15.365	9.84667	17.3267	17.15
Sspon.01G0005170-2B	0.0633333	2.3	14.9233	35.6967	74.09	121.897	129.067	132.633	62.3767	43.9567	24.7633	18.52	15.94	21.5467	19.7067
Sspon.01G0005180-1A	1.84	3.16333	4.82	5.72667	5.93667	7.12667	9.04	6.27	5.00333	4.61	2.38333	2.955	3.04	2.55667	2.71667
Sspon.01G0005180-1T	6.02667	3.84	4.55333	8.49	11.7233	11.0967	7.4	11.1067	7.07333	4.03333	3.2	3.42	4.54667	3.41333	4.69
Sspon.01G0005180-2B	12.1667	16.1367	22.6	30.59	35.0933	46.9467	44.03	41.6867	28.3767	21.59	17.2667	15.27	13.1033	14.6433	17.62
Sspon.01G0005180-3C	2.85667	4.49333	6.78	9.80333	12.46	9.05667	11.7167	9.98667	6.44667	6.51	3.98333	3.555	2.56	3.26	5
Sspon.01G0005190-1A	2.37333	1.96667	1.27667	1.43667	1.12667	1.11333	1.09333	1.29	1.45	1.29333	1.57333	1.85	1.64	1.68333	2.25667
Sspon.01G0005200-1A	0.656667	0.77	0.503333	0.423333	0.586667	0.54	0.68	0.763333	0.766667	0.766667	1.01	1.06	1.14	1.32	1.24
Sspon.01G0005200-2B	0	0	0	0	0	0	0	0	0	0	0	0	0	0	0
Sspon.01G0005200-3D	0.01	0	0	0	0	0	0	0	0	0	0	0	0	0	0
Sspon.01G0005210-1A	0.583333	1.56667	2.29667	2.28333	1.88667	2.04333	1.41667	0.983333	0.833333	1.06	0.463333	0.495	0.613333	0.613333	0.626667
Sspon.01G0005210-2B	0.393333	0.47	1.35333	1.14	0.566667	0.723333	0.433333	0.453333	0.51	0.413333	0.223333	0.25	0.416667	0.416667	0.563333
Sspon.01G0005210-3D	0.0466667	0.186667	0.863333	0.65	0.13	0.123333	0.186667	0.213333	0.09	0.176667	0.213333	0.19	0.33	0.0933333	0.116667
Sspon.01G0005220-1A	8.96333	5.07667	3.12333	3.28333	3.45	4.17333	3.92	3.38667	3.40667	1.65	1.68	2.635	3.25333	3.25667	4.59333
Sspon.01G0005220-2B	8.57333	4.87333	3.07333	2.53	3.03333	3.01333	4.34333	4.11667	3.55333	2.65333	2.45	2.765	4.05333	3.67667	7.43333
Sspon.01G0005220-3D	5.93	2.98	1.42667	1.14667	1.38667	2.43333	1.98667	2.82667	1.49	2.07667	1.45	1.895	1.67333	2.3	3.41667
Sspon.01G0005230-1A	0	0	0	0	0	0	0	0	0	0	0	0	0	0	0.406667
Sspon.01G0005230-2B	0	0	0	0	0	0	0	0	0	0	0	0	0	0	0.01
Sspon.01G0005230-3D	0	0.00666667	0.01	0.00666667	0	0.00666667	0	0	0.00666667	0	0	0	0.0133333	0	0
Sspon.01G0005240-1A	3.59	4.27333	3.54333	3.32	4.16	4.11333	5.27667	4.73	7.26	7.65333	9.18667	9.84	12.38	10.72	12.1133
Sspon.01G0005240-2B	7.99	10.4767	8.04333	7.99333	10.12	10.42	12.9867	14.4333	19.6067	20.1433	23.32	24.435	29	29.9867	29.9367
Sspon.01G0005240-3D	6.38	7.95	6.12667	5.33	5.91333	6.78333	9.95333	11.1567	17.96	21.0967	24.9967	25.93	30.9133	30.2367	31.8767
Sspon.01G0005250-1A	0	0.113333	0.0633333	0.19	0.353333	0.366667	0.273333	0.33	0.456667	0.696667	0.993333	1.01	1.31667	1.62	1.99667
Sspon.01G0005250-2B	0.533333	0.756667	1.07333	1.38333	1.7	1.41333	1.78	1.83667	2.71	2.30667	3.77	3.85	5.64333	5.21	7.25
Sspon.01G0005250-3D	0.19	0.273333	0.466667	0.586667	0.763333	0.823333	0.7	1.06333	1.26333	1.29	2.58	2.2	3.65	4.17333	5.81
Sspon.01G0005260-1A	0.32	0.946667	0.716667	0.586667	0.656667	0.883333	1.17333	1.67667	2.74	4.48	6.62333	8.89	12.2033	16.3833	17.64
Sspon.01G0005260-2B	2.14	1.48333	0.983333	0.823333	0.733333	1.06667	0.963333	2.04333	2.63	5.28333	7.49667	10.81	15.1267	15.6067	19.62
Sspon.01G0005260-3D	2.48667	1.66333	1.60333	0.863333	0.936667	1.23333	2.47333	3.23667	5.26	9.69333	11.9167	16.245	22.82	24.9333	28.4833
Sspon.01G0005270-1A	50.4767	97.85	184.867	260.197	347.063	387.2	383.317	359.173	270.867	220.813	177.447	171.225	143.133	134.42	133.72
Sspon.01G0005280-1A	3.21667	2.96667	2.28	2.50333	2.46333	2.36333	2.73333	2.33	2.83	2.97	2.84	3.325	3.57333	3.65	3.91
Sspon.01G0005280-2B	6.08333	5.24667	3.52333	3.73	3.86333	3.6	3.96	3.14	4.39667	4.70667	4.41	6.335	6.32667	6.30333	7.65667
Sspon.01G0005290-1A	1.25333	1.59333	1.31667	2.03667	1.63667	2.95	3.41	5.81	8.85667	8.53667	6.52	11.595	7.62667	9.43333	10.97
Sspon.01G0005290-1T	2.38667	3.82333	4.67333	6.45	7.95667	10.0233	16.1267	17.4267	26.5233	26.4667	24.21	29.02	28.26	30.3567	35.1167
Sspon.01G0005290-2B	2.38667	3.82333	4.67333	6.45	7.95667	10.0233	16.1267	17.4267	26.5233	26.4667	24.21	29.02	28.26	30.3567	35.1167
Sspon.01G0005290-3D	3.7	3.23333	4.11	3.85	6.72333	10.8367	12.5033	17.39	29.4	33.41	28.99	32.4	33.5867	29.9533	37.15
Sspon.01G0005300-1A	0.846667	1.17333	0.863333	0.98	0.826667	0.903333	1.12	1.12333	0.92	0.883333	0.916667	1.2	1.24333	1.25667	1.59333
Sspon.01G0005300-2B	2.61	2.66	1.84333	1.76667	1.84667	1.81667	1.71	1.63333	1.85	1.90333	2.07	2.46	2.56333	2.62	3.10667
Sspon.01G0005310-1A	0	0.00666667	0	0	0.04	0	0.0266667	0	0	0.0633333	0	0	0.163333	0	0.42
Sspon.01G0005310-2B	0	0	0	0	0.0766667	0	0	0	0.02	0.1	0	0.16	0.09	0.0866667	0.246667
Sspon.01G0005320-1A	10.0033	6.46667	3.79333	4.05	4.42333	4.04667	3.38	3.78667	2.55333	2.29	2.02	2.09	2.35333	2.52333	2.74333
Sspon.01G0005320-2B	48.35	30.2733	19.4167	18.2533	16.5667	16.5667	16.86	13.7433	11.69	9.86333	8.39667	10.205	10.63	11.61	13.3033
Sspon.01G0005320-3D	0.00333333	0.453333	0.02	0	4.44667	1.26333	0.0966667	1.23	0.81	0	1.57333	0.24	0.583333	0.236667	0.933333
Sspon.01G0005330-1A	7.87667	8.01	10.29	7.90667	5.02667	3.26333	3.27667	2.52667	2.32	3.15	2.73667	2.675	3.01333	3.42667	4.79
Sspon.01G0005330-1T	2.56	2.58667	2.95667	2.59667	1.53	0.816667	1	0.703333	0.45	0.696667	0.64	0.425	0.626667	0.716667	0.88
Sspon.01G0005330-2B	1.39667	1.51	1.98	1.48333	0.553333	0.51	0.37	0.42	0.27	0.276667	0.233333	0.135	0.223333	0.0966667	0.51
Sspon.01G0005330-3D	1.79667	1.85	1.43667	1.19333	0.65	0.296667	0.22	0.416667	0.496667	0.306667	0.493333	0.605	0.496667	0.866667	1.09667
Sspon.01G0005340-1A	0	0.00666667	0.0166667	0	0	0	0	0	0	0	0.00333333	0	0	0	0
Sspon.01G0005340-2B	0	0	0	0	0	0	0	0	0	0	0.05	0	0	0	0
Sspon.01G0005350-1A	0	0	0	0	0	0	0	0	0	0	0	0	0	0	0
Sspon.01G0005350-2B	0	0	0	0	0	0	0	0	0	0	0	0	0	0	0
Sspon.01G0005360-1A	0	0	0	0	0	0	0	0	0	0	0	0	0	0	0
Sspon.01G0005370-1A	0.0966667	0.04	0.4	0.586667	0.163333	0.0933333	0.02	0	0.0133333	0.0233333	0	0	0	0	0
Sspon.01G0005370-2B	0.646667	0.39	0.17	0.343333	0.653333	0	0	0	0.0133333	0.0233333	0	0	0.0466667	0	0
Sspon.01G0005370-3D	0.136667	0.0633333	0.3	0.276667	0.426667	0.08	0.05	0.0133333	0.0133333	0.0233333	0	0	0	0	0
Sspon.01G0005380-1A	0	0	0	0	0	0	0	0	0	0	0	0	0	0	0
Sspon.01G0005380-2B	0	0	0	0	0	0	0	0	0	0	0	0	0	0	0
Sspon.01G0005390-1A	0	0	0	0	0	0	0	0	0	0	0	0	0	0	0
Sspon.01G0005390-2B	0	0	0	0	0	0	0	0	0	0	0	0	0	0	0
Sspon.01G0005400-1A	2.64333	3.33667	5.36667	8.42667	10.72	13.4867	17.3067	19.7967	24.63	24.3233	25.4667	27.005	27.5633	26.8067	23.8733
Sspon.01G0005400-2B	0.386667	0.633333	0.986667	1.05667	1.31667	2.04	2.37667	2.66	4.04333	3.56667	3.64333	3.825	3.42667	3.28667	2.97333
Sspon.01G0005400-3D	3.04	3.54333	5.27333	6.98	11.0733	13.65	17.79	19.9267	25.57	24.9233	26.1433	27.03	26.63	25.7467	24.61
Sspon.01G0005410-1A	34.5467	28.6967	17.8567	17.2167	20.43	23.08	22.7333	20.2633	13.1533	10.4133	9.13667	9.92	10.2033	11.49	14.9267
Sspon.01G0005410-2B	9.30667	6.73667	4.74333	4.44	5.22	5.94	5.78	4.87333	3.24667	2.84333	2.49667	2.185	2.40333	2.76	3.31333
Sspon.01G0005410-3D	30.4667	22.29	13.2667	12.88	15.5733	17.77	17.2667	16.2267	10.0433	7.72	6.17333	6.75	7.3	8.06	11.3567
Sspon.01G0005420-1A	25.9533	18.5367	6.43333	3.19333	1.95	1.47	1.74667	1.61667	1.21	1.31	0.82	0.825	0.73	0.77	0.593333
Sspon.01G0005420-2B	25.9533	18.5367	6.43333	3.19333	1.95	1.47	1.74667	1.61667	1.21	1.31	0.82	0.825	0.73	0.77	0.593333
Sspon.01G0005420-3D	7.26667	5.14333	2.29333	1.08333	0.393333	0.293333	0.18	0.32	0.32	0.15	0.233333	0.155	0.193333	0.116667	0.196667
Sspon.01G0005430-1A	1	0.856667	0.336667	0.326667	0.23	0.236667	0.13	0.253333	0.306667	0.263333	0.256667	0.215	0.113333	0.1	0.31
Sspon.01G0005430-2B	0.333333	0.41	1.06667	0.613333	0.51	0.68	0.34	0.153333	0.626667	0.57	0.31	0.895	0.463333	0.673333	1.01667
Sspon.01G0005440-1A	30.7667	21.8233	9.53333	3.89	2.51333	1.81333	1.89667	1.61667	1.44333	1.93	1.04	1.605	0.79	1.17667	1.04333
Sspon.01G0005440-2D	3.87	2.88	1.24	0.87	0.363333	0.453333	0.31	0.336667	0.31	0.38	0.213333	0.09	0.0833333	0.11	0.15
Sspon.01G0005450-1A	10.01	9.07333	4.29333	2.07333	0.48	0.0833333	0.596667	0	0.0333333	0	0.05	0.025	0.0133333	0	0.0433333
Sspon.01G0005450-2B	6.10333	8.10667	8.33667	5.96667	4.14	2.22667	1.02667	0.53	0.233333	0.116667	0.126667	0.025	0.0133333	0	0.0433333
Sspon.01G0005450-3D	6.10333	8.10667	8.33667	5.96667	4.14	2.22667	1.02667	0.53	0.233333	0.116667	0.126667	0.025	0.0133333	0	0.0433333
Sspon.01G0005460-1A	0	0	0	0	0	0	0	0	0	0	0	0	0	0	0
Sspon.01G0005470-1A	0	0.00666667	0.0166667	0	0	0	0	0	0	0	0.00666667	0	0	0.0266667	0
Sspon.01G0005470-2D	0	0	0	0.01	0	0	0	0	0	0	0	0	0	0	0
Sspon.01G0005480-1A	0.723333	1.44	3.81333	2.56667	1.14	0.286667	0.11	0.17	0.14	0.133333	0.103333	0.1	0.106667	0.15	0.0733333
Sspon.01G0005480-1P	0	0.0166667	0	0.0166667	0	0	0	0	0	0	0	0	0	0	0
Sspon.01G0005480-2B	0.746667	2.73	5.18667	3.76667	1.44333	0.403333	0.27	0.196667	0.1	0.176667	0.08	0.045	0.133333	0.146667	0.223333
Sspon.01G0005480-3D	0.483333	2.12	4.89667	3.77	1.09333	0.253333	0.123333	0.09	0.0933333	0.02	0.0466667	0.04	0.0566667	0.03	0.123333
Sspon.01G0005490-1A	5.78333	11.7967	31.92	46.82	54.9633	55.9733	51.1967	41.69	44.8933	36.3767	38.7067	29.52	26.2967	29.5767	20.8433
Sspon.01G0005490-2B	0.523333	1.01667	3.29333	7.55333	8.51333	7.39667	6.69	5.88667	5.30667	4.85667	5.21	3.095	3.59667	3.69667	2.65667
Sspon.01G0005490-3C	0.536667	0.85	3.45	4.91	5.66667	5.15667	3.73667	3.20667	3.92667	2.53	1.80333	2.615	2.10667	2.34	2.03333
Sspon.01G0005500-1A	0	0	0	0	0	0	0	0	0	0	0	0	0	0	0
Sspon.01G0005510-1A	0	0	0.0766667	0.0333333	0	0.0766667	0.08	0.0333333	0	0.03	0.03	0.09	0	0	0
Sspon.01G0005520-1A	381.403	214.967	103.897	92.68	99.9533	120.37	105.043	86.6033	43.75	27.84	19.6333	19.675	24.2067	30.68	50.0267
Sspon.01G0005520-1P	68.37	37.2267	17.3333	13.7067	19.1833	18.6133	17.2733	14.5367	6.82333	5.07333	3.42667	4.46	3.35667	4.83667	7.33
Sspon.01G0005520-2D	381.403	214.967	103.897	92.68	99.9533	120.37	105.043	86.6033	43.75	27.84	19.6333	19.675	24.2067	30.68	50.0267
Sspon.01G0005530-1A	19.02	14.76	8.30667	4.57	4.26667	3.13	2.65333	1.84333	0.886667	0.66	0.616667	0.555	0.44	0.36	0.56
Sspon.01G0005530-2D	16.1133	16.5433	7.58333	4.97333	3.90333	2.92333	2.56667	1.69	1.58333	0.663333	0.493333	0.255	0.403333	0.46	0.446667
Sspon.01G0005540-1A	4.28333	3.59667	2.06	1.86	1.51667	1.17333	1.74	1.25667	1.16	0.946667	1.07333	1.145	1.31	1.30667	2.06667
Sspon.01G0005540-2B	0.25	0.27	0.163333	0.0866667	0.223333	0.296667	0.246667	0.18	0.113333	0.08	0.0933333	0.135	0.253333	0.276667	0.26
Sspon.01G0005540-3D	3.87333	2.60667	1.70667	1.47667	1.03667	1.10333	0.713333	1.1	1.01	0.973333	0.813333	1.135	1.40667	1.40667	1.84667
Sspon.01G0005550-1A	21.03	26.9167	28.2133	19.4567	12.94	12.03	11.7733	9.03333	8.71333	8.21	6.63667	7.665	6.11667	5.71333	7.32667
Sspon.01G0005550-2B	69.9433	111.633	99.9	59.2367	46.0433	37.0367	37.4433	33.96	32.8067	26.56	23.9667	25.54	22.8467	23.5033	29.38
Sspon.01G0005550-3D	0	0	0	0	0	0	0	0	0	0	0	0	0	0.0866667	0
Sspon.01G0005560-1A	6.42	11.1367	12.4667	10.5	10.14	7.60667	7.5	6.04333	5.28667	4.77	4.11667	4.885	5.32	5.25	7.29
Sspon.01G0005560-2D	6.42	11.1367	12.4667	10.5	10.14	7.60667	7.5	6.04333	5.28667	4.77	4.11667	4.885	5.32	5.25	7.29
Sspon.01G0005570-1A	19.6033	16.6867	9.98667	7.4	6.66667	6.20667	5.88333	5.62667	4.19333	3.71	3.64	4.185	5.03	5.29667	6.83667
Sspon.01G0005580-1A	1.58333	0.863333	0.35	0.476667	0.513333	0.53	0.47	0.566667	0.296667	0.37	0.23	0.115	0.166667	0.366667	0.353333
Sspon.01G0005590-1A	0.0566667	0.103333	0.09	0.136667	0.00333333	0.00333333	0	0	0	0	0.00333333	0	0	0	0
Sspon.01G0005590-1P	0.01	0.02	0.00333333	0.02	0	0	0	0	0.0233333	0	0	0	0	0	0
Sspon.01G0005590-2B	0	0.15	0.06	0.06	0.0266667	0.02	0.0166667	0.00666667	0	0	0.00333333	0	0	0	0
Sspon.01G0005590-3D	0.01	0.0366667	0.00666667	0	0	0.0133333	0.0533333	0.00666667	0	0	0	0	0.00666667	0.00666667	0
Sspon.01G0005600-1A	1.90667	1.31	0.883333	1.94333	3.38333	3.23	3.74667	4.26333	2.14667	1.71333	1.75333	1.365	1.88	1.61667	2.66667
Sspon.01G0005600-2B	0.46	0.54	0.663333	0.723333	0.676667	1.01667	0.853333	1.02	0.54	0.383333	0.266667	0.32	0.303333	0.396667	0.51
Sspon.01G0005600-3D	0.09	0.123333	0.0566667	0.0833333	0.283333	0.403333	1.10333	0.0633333	0.186667	0	0.323333	0.245	0.566667	0.06	0.226667
Sspon.01G0005610-1A	9.08	5.41333	2.98667	3.78	4.63333	4.66333	4.54333	4.87333	3.41667	2.77	2.38667	2.89	3.54	3.61667	5.86333
Sspon.01G0005620-1A	11.54	20.1167	26.1633	27.9767	37.6533	45.8833	41.9767	44.9	38.9	33.1633	33.3333	34.3	32.8233	26.7667	30.3967
Sspon.01G0005620-2B	6.89	10.6633	14.1067	15.2967	18.65	24.2667	23.4	24.5967	23.0567	19.5167	19.47	20.065	18.1733	17.0267	17.4533
Sspon.01G0005630-1A	44.2233	44.97	26.9667	15.19	9.96	8.55667	9.02333	9.66	10.09	10.08	10.2267	12.69	13.8867	13.9533	16.7133
Sspon.01G0005630-1P	48.56	44.3867	29.3733	14.6167	10.57	9.54667	9.60667	11.0333	12.0667	11.7067	12.85	15.585	16.4067	16.9867	19.3767
Sspon.01G0005630-2B	34.42	32.8467	17.8833	8.02	11.1833	7.62333	9.53	8.71333	8.99333	8.72333	11.2567	11.62	11.7967	14.1367	15.2333
Sspon.01G0005630-3D	44.2233	44.97	26.9667	15.19	9.96	8.55667	9.02333	9.66	10.09	10.08	10.2267	12.69	13.8867	13.9533	16.7133
Sspon.01G0005640-1A	0.0366667	0.0366667	0	0.0333333	0	0	0.0333333	0	0	0	0	0	0.03	0	0.0633333
Sspon.01G0005650-1A	1.05333	1.28	2.03	2.20667	2.75667	2.88333	3.01	2.64667	2.03667	1.41333	1.32333	1.465	1.10667	1.05333	1.11
Sspon.01G0005650-2B	2.11	2.14667	2.75	3.85333	5.02	4.89667	5.01	4.52333	3.93667	3.18333	2.35	2.45	2.23667	2.38333	2.55
Sspon.01G0005650-3D	8.88	10.0067	14.5833	20.2333	23.9867	24.0267	23.1933	19.6967	15.43	12.2733	9.91	9.76	8.79	9.25	10.4933
Sspon.01G0005660-1A	3.61333	2.89667	1.97	1.38	0.993333	0.776667	0.706667	0.303333	0.906667	0.773333	0.353333	0.235	0.333333	0.45	0.38
Sspon.01G0005660-1P	2.24667	2.31333	1.78333	1.35	0.596667	0.563333	0.66	0.426667	0.913333	0.57	0.49	0.24	0.14	0.256667	0.11
Sspon.01G0005660-2B	2.24667	2.31333	1.78333	1.35	0.596667	0.563333	0.66	0.426667	0.913333	0.57	0.49	0.24	0.14	0.256667	0.11
Sspon.01G0005660-3D	6.70333	9.23667	8.30667	3.58	3.45	3.23667	1.76	1.75	4.01	2.10667	3.12667	1.58	0.926667	0.816667	0.383333
Sspon.01G0005670-1A	0	0	0	0	0	0	0	0	0	0	0	0	0	0	0
Sspon.01G0005670-2B	7.73667	5.31	3.22667	4.55667	3.78	2.67667	1.67667	1.39333	0.946667	0.77	1.53	1.14	1.07333	0.76	0.926667
Sspon.01G0005670-3C	23.5533	14.1267	10.2967	10.8667	12.38	9.59	5.64	4.63667	5.70667	4.86333	4.83333	4.355	3.75	4.11667	4.10667
Sspon.01G0005670-4D	31.3867	17.72	14.34	12.01	14.5933	12.47	10.0533	6.84333	7.61333	6.98667	7.13	5.265	5.4	4.68667	3.86
Sspon.01G0005680-1A	13.6333	8.16667	4.65333	4.48667	5.35667	4.56667	4.28333	3.17	3.61667	3.15	3.45667	1.795	2.9	1.82667	1.96
Sspon.01G0005690-1A	3.40333	3.60667	3.38333	3.76	4.66667	4.78	4.48333	3.56667	2.29333	1.62	0.926667	0.83	0.696667	0.493333	0.713333
Sspon.01G0005690-2B	1.32333	1.52333	1.28	1.91	2.06	2.15667	2.15	1.54667	0.8	0.57	0.406667	0.415	0.256667	0.176667	0.393333
Sspon.01G0005690-3D	1.72	2.31	2.32	2.34667	3.15667	2.76667	2.47	2.14333	0.94	0.546667	0.356667	0.385	0.263333	0.226667	0.363333
Sspon.01G0005700-1A	2.02	1.67667	0.926667	0.89	0.84	1.06333	0.923333	0.79	0.64	0.566667	0.703333	0.655	0.37	0.623333	0.656667
Sspon.01G0005700-1P	2.74333	2.40333	1.48333	1.36333	1.38667	0.796667	1.62333	1.20667	1.21	1.05	0.736667	0.36	0.776667	1.12	1.26333
Sspon.01G0005700-2D	5.21667	3.18667	2.45333	2.21667	2.45	1.95	1.90667	2.09	1.51667	1.60667	1.53	1.675	1.54	1.37	1.44
Sspon.01G0005710-1A	0	0.01	0	0.0166667	0	0	0	0.01	0	0	0	0	0	0	0
Sspon.01G0005720-1A	17.5267	26.07	11.9333	6.14333	4.93333	3.97	3.16	3.1	2.20333	2.11	1.60667	1.505	1.29	1.34333	1.75
Sspon.01G0005720-2B	8.33667	12.3267	6.8	3.24667	2.01	1.82667	1.59667	1.71	1.48333	1.65	1.10667	1.195	0.6	0.876667	0.7
Sspon.01G0005730-1A	30.3167	66.6067	130.21	162.257	108.397	110.397	127.737	126.29	149.753	206.11	188.633	162.15	163.703	187.5	228.323
Sspon.01G0005730-1P	19.9067	36.8033	53.7033	59.9033	40.5133	39.39	48.21	54.7867	50.2267	71.2433	71.07	67.835	67.9333	71.9267	85.67
Sspon.01G0005730-2B	24.0833	50.3	81.7	98.4933	114.997	122.357	141.227	138.48	124.687	150.867	138.34	134.3	153.243	167.083	202.65
Sspon.01G0005730-2P	0	0	0	0	0	0	0	0.19	0	0	0	0	0	0.153333	0
Sspon.01G0005730-3D	25.97	52.35	95.9733	120.863	97.9833	104.477	117.523	121.503	108.387	150.417	136.213	134.845	149.09	153.7	193.96
Sspon.01G0005740-1A	383.49	275.017	268.453	255.443	282.49	240.957	208.787	152.14	140.13	98.6833	107.63	77.665	90.9033	80.4633	55.42
Sspon.01G0005740-1P	484.643	359.927	344.477	307.753	319.56	268.497	241.88	178.13	158.41	115.85	121.46	89.81	104.543	94.26	67.8633
Sspon.01G0005740-2B	134.92	87.4533	79.5233	73.53	72.1233	60.47	49.77	35.6867	38.1333	24.8133	28.33	20.52	24.51	17.64	12.6767
Sspon.01G0005740-2P	84.65	58.3633	50.3	44.4233	42.4967	34.2533	28.8267	20.89	19.2367	13.6367	12.07	12.135	13.5467	14.2867	8.91333
Sspon.01G0005740-3D	0	0	0.44	0	0	0	0	0	0	0.133333	0	0	0	0	0
Sspon.01G0005750-1A	0.816667	1.22333	0.93	0.626667	1.04	0.656667	0.65	0.666667	0.526667	0.26	0.346667	0.15	0.31	0.0666667	0.183333
Sspon.01G0005750-1P	1.87667	2.83667	3.67	4.41	5.81333	5.09	4.15667	2.55	1.94333	1.04	0.963333	0.64	0.603333	0.376667	0.523333
Sspon.01G0005750-2B	5.95333	7.71	9.66667	9.80667	9.68	8.57667	6.72333	6.03667	5.08	3.60333	2.52333	2.515	1.71	1.77	1.66
Sspon.01G0005750-3D	4.30667	5.77667	6.72667	7.73	9.35	8.24333	7.22333	4.76	3.02	1.81	1.27667	0.885	0.823333	0.663333	0.7
Sspon.01G0005760-1A	0	0	0	0.246667	0.07	0	0.116667	0	0	0.05	0	0.145	0	0.116667	0.0566667
Sspon.01G0005760-1T	4.76	3.88	4.28333	4.70667	4.28667	3.50333	3.37333	2.59667	2.18333	1.85333	1.74667	1.615	1.97667	1.62333	1.97333
Sspon.01G0005760-2B	5.81333	5	4.43667	3.87333	4.87	3.46	3.46333	2.56667	2.62	1.66	1.64	1.84	1.60667	1.53333	2.12333
Sspon.01G0005770-1A	7.51333	7.25667	7.17667	6.77333	7.21667	5.11333	4.92667	3.94667	3.45667	3.09	2.96667	2.85	3.08333	3.48	4.24
Sspon.01G0005770-2B	4.19	3.92	2.91333	3.00667	2.69	2.85667	2.42667	2.11333	1.69	1.5	1.56333	1.32	1.76	1.47333	2.27
Sspon.01G0005780-1A	0	0	0	0.0733333	0.14	0.16	0.146667	0.16	0.213333	0.07	0.0966667	0.07	0.113333	0.07	0.03
Sspon.01G0005780-2B	0	0	0.01	0.01	0	0.0166667	0.0133333	0.03	0.0166667	0.00666667	0.00666667	0	0	0	0.01
Sspon.01G0005780-3D	0	0	0.01	0.01	0.0466667	0.103333	0.05	0.0466667	0.0666667	0.00666667	0.06	0.035	0	0.103333	0.04
Sspon.01G0005790-1A	1.47	1.31667	1.01333	1.46667	1.69667	1.59333	1.51333	1.51	1.33	1.31333	1.42	1.51	1.68333	1.47667	1.74333
Sspon.01G0005790-1T	1.71	1.18	1.5	1.45	1.50333	1.57333	1.73	1.6	1.70667	1.45	1.41	1.675	1.60333	1.73	1.88333
Sspon.01G0005790-2B	1.25	1	1.16	1.32667	1.21333	1.12	1.08	1.01	1.00667	0.883333	1.00333	1.065	1.35	1.17667	1.43667
Sspon.01G0005800-1A	0.846667	6.49333	8.18333	8.52667	2.15333	0.92	0.413333	0	0	0.343333	0	0	0	0.38	0
Sspon.01G0005800-2B	0.256667	1.38667	2.67667	2.82	0.723333	0.12	0.27	0	0	0	0	0	0	0.1	0
Sspon.01G0005810-1A	15.2867	18.7633	21.8067	20.3867	17.5033	15.22	15.43	15.09	11.32	9.46333	9.46667	10.97	10.5433	12.37	14.27
Sspon.01G0005810-1P	0.196667	0	0	0	0.123333	0	0	0	0.24	0	0	0	0.496667	0.03	0
Sspon.01G0005810-2B	0.196667	0	0	0	0.123333	0	0	0	0.24	0	0	0	0.496667	0.03	0
Sspon.01G0005820-1A	10.1467	7.16	4.85	4.43667	5.67333	5.55	3.54	2.18333	2.13667	1.10667	1.13333	0.965	0.583333	0.543333	0.563333
Sspon.01G0005820-1P	7.71333	6.41333	4.1	2.37	2.79	3.26667	2.81667	1.91667	1.85333	1.53333	1.21667	1.3	1.05667	1.25	1.15333
Sspon.01G0005820-2B	4.81667	3.44667	3.73667	2.64	3.93333	2.64	2.11667	1.05333	1.1	0.766667	0.646667	0.78	0.47	0.553333	0.633333
Sspon.01G0005830-1A	1.16667	3.15333	4.49	4.02667	3.23667	3.04333	2.52667	2.08333	1.60333	1.62333	1.65667	1.52	1.31	1.53	1.40667
Sspon.01G0005830-1P	1.75667	3.43333	4.01333	5.34	4.23333	3.79667	2.45333	1.47333	1.83	2.12667	1.67	1.695	1.67333	0.713333	1.75667
Sspon.01G0005830-2B	0	0	1.90667	0	0	0	0	0.62	0	0	0	0	0.0266667	1.50667	0.65
Sspon.01G0005840-1A	7.39333	8.22	9.67333	9.89	5.79	3.69667	2.49667	1.60667	0.92	0.723333	0.356667	0.515	0.243333	0.38	0.333333
Sspon.01G0005840-1P	18.5933	23.9333	26.5167	27.7567	17.5367	10.35	6.7	4.39667	3.41	1.89	1.23667	1.185	0.743333	0.833333	0.793333
Sspon.01G0005840-2B	6.81333	7.89333	10.3733	9.92333	7.93333	3.37667	2.87333	1.74	1.41	0.656667	0.61	0.29	0.296667	0.236667	0.233333
Sspon.01G0005840-2P	4.13667	4.45	3.75667	4.23667	2.89	1.91	1.47667	0.8	0.47	0.323333	0.29	0.1	0.206667	0.0833333	0.05
Sspon.01G0005850-1A	2.04333	1.72333	2.01667	3.09	3.85	5.88333	5.85667	5.17333	5.10667	5.39	4.72	4.905	4.81333	4.36333	3.94667
Sspon.01G0005860-1A	0	0	0	0	0	0	0	0	0	0	0	0	0	0.07	0.0633333
Sspon.01G0005860-1P	3.51333	4.17333	4.49667	4.49	4.79	4.03333	4.17	4.14	7.60667	9.16333	10.5567	14.56	23.11	28.4	37.6767
Sspon.01G0005860-2B	9.23333	10.99	11.09	11.0233	11.55	11.37	14.1333	14.7133	20.66	22.8867	27.07	36.315	49.6167	58.5767	75.7267
Sspon.01G0005870-1A	0	0	0	0	0	0	0	0	0	0	0	0	0.2	0.54	0
Sspon.01G0005870-1P	34.35	37.9767	23.2167	16.8567	10.6367	9.00333	5.02333	4.49667	3.36667	2.65333	1.90667	1.265	0.936667	1.01667	0.553333
Sspon.01G0005870-2B	32.3533	28.27	20.02	13.2467	6.99667	5.92	7.37	6.9	4.97667	4.11	3.16	2.245	1.27	0.636667	0.87
Sspon.01G0005880-1A	3.55333	7.19333	14.3133	17.48	15.75	15.11	17.8667	18.9133	28.6733	34.0533	31.36	36.85	37.6	37.39	37.9933
Sspon.01G0005880-2B	4.94333	7.97	16.72	20.36	21.4467	20.6733	22.9367	26.9467	37.43	44.4233	42.51	51.415	55.3667	55.5667	54.0933
Sspon.01G0005890-1A	20.52	20.5733	17.2	15.1167	17.9333	14.65	15.8867	12.2167	9.33333	10.0367	9.30667	10.97	12.1	11.57	11.4667
Sspon.01G0005890-1P	25.6467	25.05	20.7367	22.1467	22.09	20.25	15.2367	15.97	10.6	11.1867	14.1667	14.555	16.4867	15.9033	17.1067
Sspon.01G0005890-2B	62.5733	70.5533	66.8433	59.47	63.1167	53.5633	51.7633	48.9733	41.0067	39.71	37.4933	47.99	48.7367	46.4833	44.27
Sspon.01G0005890-2P	0	0	0.0666667	0.06	0.09	0.2	0.0266667	0.0633333	0.06	0	0.02	0.13	0.12	0	0.1
Sspon.01G0005900-1A	1.93667	1.84	1.29667	1.17667	1.70333	2.08667	2.37	2.23667	3.24333	2.98667	4.3	3.75	4.48333	4.54667	4.14
Sspon.01G0005900-2B	32.0667	27.18	19.55	18.66	20.84	33.1733	42.89	49.65	61.3333	60.9033	69.6333	66.885	83.2067	80.7567	74.5033
Sspon.01G0005910-1A	14.7433	22.77	29.7367	29.32	12.6633	10.96	12.7533	12.06	8.11667	9.29	8.74333	9.605	11.27	15.6433	15.4333
Sspon.01G0005910-1P	16.82	29.6533	35.8767	29.3533	13.7333	11.1033	11.4533	11.57	9.39	8.41	8.90667	8.285	10.9767	11.4667	12.5333
Sspon.01G0005910-1T	6.04	10.4167	18.41	13.1933	6.58667	4.80333	6.48	5.70667	4.90333	5.73	4.93667	4.57	5.46333	6.98667	8.19667
Sspon.01G0005910-2B	6.04	10.4167	18.41	13.1933	6.58667	4.80333	6.48	5.70667	4.90333	5.73	4.93667	4.57	5.46333	6.98667	8.19667
Sspon.01G0005920-1A	0.04	0.03	0.00666667	0.00666667	0.0233333	0.00666667	0.02	0.0166667	0	0.00666667	0	0.005	0	0.00666667	0.0166667
Sspon.01G0005920-1T	0	0.0933333	0.07	0.0766667	0.0133333	0.0133333	0	0	0	0	0	0	0	0	0
Sspon.01G0005920-2B	0.0633333	0	0	0	0	0	0	0	0	0	0	0	0	0	0
Sspon.01G0005930-1A	17.0667	10.3767	7.43333	7.51	6.51333	6.00667	4.74333	3.78667	3.49333	2.79333	2.52333	2.85	2.95	3.34	3.64
Sspon.01G0005930-1P	18.5067	12.0233	9.90667	9.30667	9.19667	6.78333	6.66	5.65333	4.78667	3.48667	3.36	3.31	3.37667	3.78667	5.10333
Sspon.01G0005930-2B	0	0.353333	0	0.2	0	0	0	0	0	0.143333	0	0	0.0366667	0	0
Sspon.01G0005940-1A	0.253333	0.0566667	0.0633333	0.1	0.0333333	0.0233333	0.03	0.0233333	0.0333333	0.04	0.02	0.095	0.0633333	0.05	0.0833333
Sspon.01G0005940-1P	0.1	0.0266667	0	0.00666667	0.0433333	0.0466667	0	0.0166667	0	0.07	0.04	0.045	0.0433333	0.09	0
Sspon.01G0005940-2B	0.42	0.0766667	0.0433333	0.0533333	0.0766667	0.173333	0.333333	0.186667	0.183333	0.163333	0.203333	0.285	0.29	0.266667	0.573333
Sspon.01G0005950-1A	0.783333	0.236667	0.163333	0.123333	0.18	0.136667	0.33	0.07	0.176667	0.156667	0.0733333	0.1	0.0866667	0.126667	0.153333
Sspon.01G0005950-1P	13.6133	12.7	10.2767	8.49	9.43333	9.86667	8.74667	9.18667	9.06	8.01	8.49333	8.52	8.86	9.40333	9.48667
Sspon.01G0005950-2B	14.1333	12.13	9.48	8.6	8.69667	8.47333	8.77667	8.50333	8.09	7.84	7.96	7.545	8.30333	8.81333	8.53
Sspon.01G0005960-1A	41.9733	45.7167	45.7867	41.6533	33.9667	26.39	25.1867	18.38	14.0033	11.1933	12.1833	9.21	12.35	8.69667	10.0267
Sspon.01G0005960-1T	19.7833	21.47	30.8567	17.3733	13.1633	10.5533	12.2033	8.41333	7.84	7.79	5.02667	6.635	4.80667	6.60333	5.88667
Sspon.01G0005960-2B	15.1433	5.29	14.8533	11.2667	9.17	6.04333	5.19667	7.02333	2.64667	5.08	1.09333	3.835	1.60333	2.70333	3.46667
Sspon.01G0005970-1A	0	0	0	0	0	0	0.37	0	0	0.256667	0.443333	0	0.256667	0	0
Sspon.01G0005970-1P	4.98667	6.45	5.15	3.91333	4.73667	5.76	3.71667	2.43667	3.92667	3.10333	3.30333	5.35	4.22333	4.19667	5.9
Sspon.01G0005970-2B	32.65	32.6333	27.55	24.3667	24.99	20.7067	22.58	23.2	20.42	20.95	18.7967	17.965	22.9467	22.7133	27.51
Sspon.01G0005970-2P	6.16	5.78333	3.81	4.23333	3.33667	4.03667	4.22667	4.01333	3.04	2.75	3.09333	2.46	3.74333	3.79	4.87333
Sspon.01G0005980-1A	1.93	0.976667	0.31	0.18	0.32	0.356667	0.843333	1.15	0.773333	0.75	0.94	1.135	0.756667	0.826667	0.753333
Sspon.01G0005980-1P	5.21333	3.17333	0.87	0.796667	1.11	1.74	3.33	2.76333	2.51667	2.35	1.69	1.83	1.27667	0.793333	0.683333
Sspon.01G0005980-1T	10.8667	5.99333	2.29	1.93	2.08333	2.89333	6.46667	7.13333	5.44667	6.35	4.55333	3.93	2.98333	2.04667	1.79
Sspon.01G0005980-2B	8.40333	4.33	1.33667	0.8	1.6	1.85	2.81	5.14	4.90333	3.59	3.12667	2.88	1.45	1.88333	1.61
Sspon.01G0005990-1A	6.7	3.32667	1.32333	0.956667	0.39	1.04	2.27	2.9	2.88667	2.64667	2.74333	2.695	2.18667	1.89667	1.89333
Sspon.01G0005990-2B	0.03	0.323333	0.266667	0.24	1.02333	0.7	0.6	1.12667	0.503333	0.33	0	0.635	0.04	0	0
Sspon.01G0006000-1A	0	0	0.01	0	0	0	0	0	0	0	0	0	0	0	0.04
Sspon.01G0006000-1P	0	0	0.01	0	0	0	0	0	0	0	0	0.02	0	0.00333333	0.0133333
Sspon.01G0006000-2D	0	0	0.01	0	0	0	0	0	0	0	0	0.005	0.02	0.00333333	0.0133333
Sspon.01G0006010-1A	9.04333	12.2533	12.5733	9.71333	11.93	8.75	9.12667	6.59333	4.81667	3.24333	3.23667	2.315	1.94	2.29667	2.47667
Sspon.01G0006010-1P	30.6133	42.2533	39.97	28.85	31.7567	29.4333	27.74	22.74	17.5533	11.9767	9.44667	8.99	7.13667	5.92667	6.21333
Sspon.01G0006010-2B	3.08333	3.58	3.40333	3.15667	2.78333	2.25333	2.7	1.54	1.51333	0.843333	0.763333	0.69	0.696667	0.516667	0.42
Sspon.01G0006010-2P	0	0	0	0	0	0	0	0	0	0	0	0.11	0	0	0
Sspon.01G0006010-3D	4.59	5	4.59667	2.93333	2.46	2.27333	2.16667	1.99	2.01667	1.11	1.24333	1.2	0.93	0.883333	1.16667
Sspon.01G0006010-3P	0.02	0	0	0	0.0533333	0	0.466667	0	0	0	0	0	0.0666667	0	0
Sspon.01G0006020-1A	9.81333	9.99333	8.45667	5.40333	5.68333	5.15667	5.29	4.02333	2.75667	2.07333	1.78667	1.795	1.40667	1.13	1.31
Sspon.01G0006020-1P	4.08	4.92333	3.61	3.12333	2.91	3.38667	2.47667	2.17667	1.87	1.24	0.87	0.605	0.636667	0.59	0.61
Sspon.01G0006020-2B	5.86667	7.44	6.1	4.89	4.30333	4.29	3.82667	3.53	2.59333	1.59	1.40333	1.53	0.893333	0.596667	1.17333
Sspon.01G0006020-2P	3.26	3.16667	2.26667	0.76	0.73	0.14	0.296667	0	0.3	0.37	0.1	0.015	0.46	0.423333	0.273333
Sspon.01G0006030-1A	1.06	1.27667	1.65	2.30333	2.50667	2.33333	2.45333	2.08333	1.56667	1.45667	0.88	0.725	0.95	0.673333	1.21667
Sspon.01G0006030-2B	0.48	0.973333	1.23	1.72333	1.82667	1.96	2.03333	1.83333	1.28	1.14333	0.656667	0.64	0.58	0.67	1.02667
Sspon.01G0006040-1A	1.1	0.263333	0	1.91333	0.82	0.413333	0.08	0.173333	0.123333	0.0966667	0.00666667	0.03	0.0566667	0.05	0.0466667
Sspon.01G0006040-1P	1.36	4.26667	4.60667	1.55333	1.46333	1.57333	0.863333	0.166667	0.0333333	0.0933333	0.12	0.14	0.256667	0.183333	0.263333
Sspon.01G0006040-1T	0.7	2.05333	1.97	1.06333	0.833333	0.83	0.19	0.0266667	0.02	0.05	0.01	0.065	0.0833333	0.0266667	0.06
Sspon.01G0006040-2B	1.36	4.26667	4.60667	1.55333	1.46333	1.57333	0.863333	0.166667	0.0333333	0.0933333	0.12	0.14	0.256667	0.183333	0.263333
Sspon.01G0006050-1A	88.0967	113.65	86.09	41.4133	33.2133	22.84	17.91	12.77	9.34	6.73333	7.51	5.865	6.24667	6.79333	7.89
Sspon.01G0006050-2B	0	0	0	0	0	0	0	0	0	0	0	0	0	0	0
Sspon.01G0006050-3D	61.0733	79.0967	59.38	28.3367	23.7333	16.8067	12.83	8.39667	6.45667	4.63	4.17667	4.47	4.05333	4.02667	5.81333
Sspon.01G0006060-1A	6.03	7.10667	6.03333	2.93667	3.02333	3.11333	2.65667	2.28	1.12	0.71	0.87	0.25	0.536667	0.37	0.286667
Sspon.01G0006060-2B	10.8167	13.7733	11.17	7.86333	9.07667	8.69333	7.96667	5.64667	3.68	2.15667	1.77333	1.375	0.946667	1.07667	1.36
Sspon.01G0006070-1A	4.48	5.12333	5.48333	3.17667	4.52667	3.59333	3.60667	2.87333	2.37	2.75667	3.09333	3.12	3.75333	4.08333	4.28
Sspon.01G0006070-2B	1.21333	1.17667	0.283333	2.31333	0.0566667	1.01667	0.593333	0.89	1.27667	0	0	0.305	0.366667	0.28	0.993333
Sspon.01G0006070-3D	3.97667	3.4	3.26333	2.41	2.94667	2.53	2.28667	2.65	1.77667	2.05667	2.19	2.165	2.34	2.91667	3.66
Sspon.01G0006080-1A	0	0	0	0	0	0	0	0	0	0	0	0	0	0	0
Sspon.01G0006080-2B	0	0	0	0	0	0	0	0	0	0	0	0	0	0	0
Sspon.01G0006080-3D	0	0	0	0	0	0	0	0	0	0	0	0	0	0	0
Sspon.01G0006090-1A	0	0	0.06	0.19	0	0.16	0	0.0633333	0.02	0	0	0	0	0	0.0133333
Sspon.01G0006090-1P	0	0	0.0266667	0	0	0	0	0.00666667	0	0	0	0	0	0	0
Sspon.01G0006090-2B	0	0	0	0	0.0733333	0	0.08	0	0	0	0	0	0	0	0
Sspon.01G0006090-3D	0	0.05	0.04	0	0.0633333	0.0266667	0.0433333	0.01	0.0133333	0.00666667	0.0133333	0	0.0133333	0.00666667	0.00666667
Sspon.01G0006100-1A	0.12	0.03	0	0	0.0366667	0	0.0166667	0	0	0.0166667	0.0166667	0	0	0	0.0733333
Sspon.01G0006110-1A	0	0	0	0	0	0	0	0	0	0	0	0	0	0	0
Sspon.01G0006110-1P	49.63	49.7033	39.2433	31.8	32.6067	27.8067	27.9667	23.5333	19.26	18.43	18.1067	17.61	20.0533	18.0067	20.5267
Sspon.01G0006110-2B	39.03	47.5467	35.5933	27.6	45.9267	41.4633	35.6267	35.49	24.3633	19.1867	17.72	23.635	26.28	31.84	32.4133
Sspon.01G0006110-2P	75.9233	75.9233	63.2633	50.8867	51.89	48.35	46.2767	40.55	36.1867	32.2167	31.0267	31.09	31.4033	34.8333	38.8933
Sspon.01G0006110-3D	43.3267	47.67	39.3733	31.6567	26.1467	24.1733	25.88	21.97	20.3367	19.2167	17.4067	18.89	16.5167	17.27	21.4467
Sspon.01G0006120-1A	7.25333	1.23333	0.06	0.0466667	0.03	0	0.0433333	0.08	0.0233333	0.0366667	0.01	0.035	0.0533333	0.07	0.0566667
Sspon.01G0006120-2B	10.3233	5.19333	3.17	2.81	2.94333	2.54333	2.41333	2.48	2.44333	1.94	1.77667	2.21	2.28667	2.25	2.65667
Sspon.01G0006130-1A	9.08	5.25333	2.17333	0.953333	0.773333	0.65	0.476667	0.536667	0.323333	0.283333	0.233333	0.23	0.126667	0.143333	0.28
Sspon.01G0006130-1P	1.35667	0.49	0.286667	0.196667	0.04	0.0333333	0.206667	0.09	0.0433333	0.12	0.0233333	0.095	0.0333333	0.13	0.0833333
Sspon.01G0006130-2B	9.08	5.25333	2.17333	0.953333	0.773333	0.65	0.476667	0.536667	0.323333	0.283333	0.233333	0.23	0.126667	0.143333	0.28
Sspon.01G0006140-1A	73.7567	63.19	42.4667	36.0067	34.5767	32.51	33.3733	28.4567	26.78	22.77	21.51	23.06	23.9033	24.7967	31.4633
Sspon.01G0006140-1P	47.92	38.7167	27.75	21.27	21.3333	19.4267	19.3067	17.3467	13.72	13.1467	12.2233	12.46	13.03	13.97	16.3367
Sspon.01G0006140-2B	47.92	38.7167	27.75	21.27	21.3333	19.4267	19.3067	17.3467	13.72	13.1467	12.2233	12.46	13.03	13.97	16.3367
Sspon.01G0006150-1A	10.17	20.2733	18.2533	10.6467	4.06	0.816667	0.216667	0.173333	0.11	0.183333	0.166667	0.05	0.08	0.02	0.02
Sspon.01G0006150-1P	4.43333	9.69	8.44667	5.08	1.54333	0.27	0.11	0.07	0.0966667	0.08	0.0366667	0.03	0.01	0	0
Sspon.01G0006150-2B	2.84667	4.96333	4.3	2.48	1.02	0.29	0.0433333	0	0.0366667	0.05	0.0566667	0.04	0	0	0.01
Sspon.01G0006150-2P	1.94667	3.11	4.31	4.26	3.63667	2.88	1.74667	0.87	0.433333	0.56	0.663333	0.775	0.493333	0.58	0.81
Sspon.01G0006150-3D	5.32667	7.80333	9.03333	9.02333	7.62333	5.16	3.1	1.92	1.43333	1.36667	1.27667	1.4	1.25333	1.22	1.17333
Sspon.01G0006160-1A	1	0.986667	1.29667	1.02	0.58	0.493333	0.39	0.12	0.326667	0.3	0.25	0.21	0.25	0.383333	0.423333
Sspon.01G0006160-2B	1.15333	2.59667	2.69333	1.92667	1.71667	1.17333	0.416667	0.426667	0.24	0.206667	0.15	0.12	0.293333	0.136667	0.06
Sspon.01G0006170-1A	3.48667	2.68333	1.48333	0.746667	1.12667	1.08667	0.89	0.763333	0.453333	0.65	0.636667	0.575	0.846667	0.676667	0.716667
Sspon.01G0006170-2B	80.8	77.91	40.0433	24.6067	18.9367	16.4933	15.7933	14.4467	13.9233	10.84	14.2367	12.395	14.9467	15.0733	16.13
Sspon.01G0006180-1A	42.73	37.73	21.4933	13.3067	13.2233	11.3733	11.7533	10.0067	8.55667	7.75667	8.80667	8.315	11.2233	11.1233	11.8733
Sspon.01G0006180-1P	143.193	115.507	58.71	38.75	33.3167	29.9067	24.3867	22.1533	17.2367	16.0167	19.7933	17.21	24.0367	25.95	29.0133
Sspon.01G0006180-2B	63.15	75.99	43.3667	27.17	26.0233	15.7267	21.5467	15.7133	15.5867	15.7767	14.1633	16.93	19.5967	19.7767	18.3
Sspon.01G0006180-2P	21.58	16.2967	9.84667	7.66333	7.77	5.06667	4.75333	4.89333	3.95667	4.08667	4.92	5.57	6.28667	6.86333	7.01
Sspon.01G0006180-3D	21.58	16.2967	9.84667	7.66333	7.77	5.06667	4.75333	4.89333	3.95667	4.08667	4.92	5.57	6.28667	6.86333	7.01
Sspon.01G0006190-1A	1.76667	1.30333	0.846667	0.97	0.94	1.29333	1.00333	1.21667	1.54667	1.42667	0.956667	1.35	1.13667	1.40667	1.26667
Sspon.01G0006190-1P	5.24333	1.92	1.30667	1.42333	1.66333	2.48667	3.54667	2.93	2.08	2.24333	2.35333	3.94	2.59667	3.01333	2.17
Sspon.01G0006190-2B	1.2	1.09	0.44	0.643333	0.68	0.616667	0.996667	0.78	0.833333	0.806667	0.663333	0.86	0.646667	0.786667	1.37667
Sspon.01G0006200-1A	0.436667	0.283333	0.436667	0.406667	0.526667	0.39	0.233333	0.226667	0.29	0.0833333	0.0866667	0.06	0.0566667	0.0333333	0.03
Sspon.01G0006200-1P	0	0.0766667	0.153333	0.136667	0	0.0766667	0.11	0	0.0766667	0.0833333	0	0.08	0	0	0.04
Sspon.01G0006200-2B	0.66	0.496667	0.49	0.573333	0.636667	0.64	0.683333	0.31	0.56	0.14	0.21	0.045	0.0766667	0.0933333	0.05
Sspon.01G0006210-1A	1.21333	0.31	0.11	0.08	0.316667	0.233333	0.196667	0.0533333	0.116667	0.0133333	0.06	0.03	0.07	0.0666667	0.126667
Sspon.01G0006210-1P	3.48333	1.84667	0.803333	1.07	1.22	1.18	1.05333	1.37	0.986667	0.886667	0.906667	0.74	0.863333	0.966667	1.36
Sspon.01G0006210-2B	1.42667	0.503333	0.193333	0.21	0.22	0.306667	0.303333	0.173333	0.103333	0.153333	0.116667	0.1	0.14	0.123333	0.183333
Sspon.01G0006220-1A	36.31	32.86	25.6533	20.6867	21.94	19.8167	19.3167	17.39	12.6033	10.3967	9.5	10.995	11.8133	12.05	14.5433
Sspon.01G0006220-1P	327.587	314.023	263.163	219.717	204.523	179.573	172.847	151.717	108.423	89.03	86.72	90.55	95.1333	97.22	119.87
Sspon.01G0006220-2B	1.14667	1.43	1.14	1.73333	2.07	2.01333	1.83	1.32	1.20333	0.76	0.446667	0.49	0.68	0.453333	0.813333
Sspon.01G0006220-2P	0.306667	17.86	0	1.67	0	0	0.546667	0.196667	0	5.21	0	3.105	0.63	7.73667	1.15667
Sspon.01G0006230-1A	3.39667	3.84667	3.55333	3.67	4.59333	4.82667	5.03	5.25667	6.11333	6.18	6.05667	5.775	6.62667	6.35667	5.88667
Sspon.01G0006230-1P	11.09	12.7767	12.4667	12.7867	18.8367	18.27	23.5667	21.7633	24.13	23.8233	25.6267	25.975	23.79	22.29	22.72
Sspon.01G0006230-2B	7.67	7.29	6.6	7.43667	8.94667	9.58667	11.0433	8.62667	11.8867	11.0533	11.4967	12.675	12.7867	12.35	12.1733
Sspon.01G0006240-1A	6.27667	7.62333	9.39333	9.63	11.8833	10.7167	11.2967	11.1833	13.9467	11.7	11.6167	15.16	13.56	12.4467	12.3467
Sspon.01G0006240-2B	10.0667	14.63	17.3733	17.0333	20.6133	19.2467	19.28	18.98	23.3967	21.0067	20.1167	22.835	22.3633	22.1333	22.18
Sspon.01G0006250-1A	1.50333	0.99	2.72	5.58	13.2933	12.85	8.05333	7.96	3.17333	2.12333	2.44333	1.83	2.96333	2.03667	1.82333
Sspon.01G0006250-1P	6.19	5.45	7.31333	8.79	7.14333	8.40333	9.64333	6.83	2.92333	3.02667	3.11333	2.84	2.87667	2.65667	2.55
Sspon.01G0006250-2B	0.916667	1.08	1.42667	1.55333	1.20333	1.18333	1.47	1.28	1.30667	0.623333	0.5	1.075	1.01	0.326667	0.183333
Sspon.01G0006250-2P	4.1	3.31333	4.27667	4.19667	4.85	5.62333	5.77333	4.99	2.39333	1.51667	1.58667	1.57	1.57667	1.71333	1.20333
[truncated: 81,829 more rows]

## Sheet: diurnal cycles
	First Cycle												Second Cycle
gene_id	06:00:00	08:00:00	10:00:00	12:00:00	14:00:00	16:00:00	18:00:00	20:00:00	22:00:00	1900-01-01	1900-01-01 02:00:00	1900-01-01 04:00:00	06:00:00	10:00:00	14:00:00	18:00:00	22:00:00	1900-01-01 02:00:00	1900-01-01 06:00:00
Sspon.01G0000010-1A	0	0	0	0	0	0	0	0	0	0	0	0	0	0	0	0	0	0	0
Sspon.01G0000010-2B	0	0	0	0	0	0	0	0	0	0	0	0	0	0	0	0	0	0	0
Sspon.01G0000010-3D	0	0	0	0	0	0	0	0	0	0	0	0	0	0	0	0	0	0	0
Sspon.01G0000020-1A	0	0	0	0	0	0	0	0	0	0	0	0	0	0	0	0	0	0	0
Sspon.01G0000030-1A	0	0	0	0	0	0	0	0	0	0	0	0	0	0	0	0	0	0	0
Sspon.01G0000030-1P	0	0	0	0	0	0	0	0	0	0	0	0	0	0	0	0	0	0	0
Sspon.01G0000030-1T	0	0	0	0	0	0	0	0	0	0	0	0	0	0	0	0	0	0	0
Sspon.01G0000030-2B	0	0.07	0.186667	0.0533333	0.0533333	0.136667	0.173333	0	0.0766667	0	0.166667	0	0.07	0.0533333	0.08	0	0.06	0	0
Sspon.01G0000030-2P	0	0	0	0	0	0	0	0	0	0	0	0	0	0	0	0	0.03	0	0
Sspon.01G0000030-3C	0.373333	4.37667	2.64333	0.183333	1.33667	0	0.09	0.0533333	0.416667	0.416667	0	1.88333	2.32333	5.02	0.04	0.176667	0.356667	0.693333	0.0766667
Sspon.01G0000030-3P	0	0	0	0	0	0	0	0	0	0	0	0	0	0	0	0	0	0	0
Sspon.01G0000030-4D	0	0	0	0	0	0	0	0	0	0	0	0	0	0	0	0	0	0	0
Sspon.01G0000030-4P	0	0	0	0	0	0	0	0	0	0	0	0	0	0	0	0	0	0	0
Sspon.01G0000030-5P	0.606667	1.24	0.266667	0	0.453333	0	0.09	0.0533333	0.14	0.17	0	0.89	0	1.29667	0.636667	0.0933333	0.176667	0.296667	0.0766667
Sspon.01G0000040-1A	0	0.123333	0	0	0	0.0766667	0.0433333	0	0	0	0	0.113333	0	0	0.0533333	0	0.0666667	0.0366667	0.06
Sspon.01G0000040-2B	0.03	0	0	0.0266667	0.0333333	0.0533333	0	0	0	0	0	0	0.14	0	0	0	0.0233333	0	0
Sspon.01G0000050-1A	0.373333	0.98	1.33	1.75	0.166667	1.23333	1.27	1.58333	1.52333	1.22667	0.846667	0.573333	1.18333	0.773333	0.543333	0.706667	1.62667	1.38667	1.66333
Sspon.01G0000050-1P	22.7133	21.82	20.9167	26.91	26.2233	26.92	29.55	33.2067	28.1633	30.3167	32.84	20.2867	28.1	17.0633	23.0367	25.9533	28.0867	27.9833	22.2733
Sspon.01G0000050-2B	6.44333	7.38667	6.34667	7.42667	6.85667	7.6	8.75333	11.14	9.54	9.73333	12.6133	7.64	8.65	7.11	4.51	8.72667	10.8567	12.32	8.59333
Sspon.01G0000060-1A	4.06333	4.30333	2.95333	3.43667	3.68333	5.13333	5.26333	4.83	4.32	4.47667	6.07667	3.04333	5.20333	3.59333	4.34667	5.24667	7.02	6.31	3.29333
Sspon.01G0000060-1P	17.9633	16.38	12.2	17.1333	14.9833	17.3167	17.4867	20.6733	15	18.1133	21.7433	15.0233	21.6033	13.66	15.7333	16.92	19.6367	18.3	20.1867
Sspon.01G0000060-2B	12.9133	10.6867	7.87	12.23	9.83333	12.7267	15.53	16.6267	16.95	16.3633	19.26	9.83667	16.2033	9.00667	12.1967	15.9767	18.2567	18.06	11.5733
Sspon.01G0000060-3C	3.45667	3.09667	2.53	3.3	2.89333	3.42	3.57333	6.35333	4.12	4.37667	5.96667	3.59333	2.62667	2.81333	1.98333	4.01	5.76667	5.88667	4.01333
Sspon.01G0000060-4D	0.7	1.04	0.716667	0.81	0.843333	1.07333	0.916667	0.636667	0.693333	0.866667	1.35667	0.48	1.09667	0.616667	1.26	1.39333	2.01667	1.76	1.22667
Sspon.01G0000070-1A	67.72	36.98	25.63	65.8533	64.81	90.7	115.02	94.9333	138.933	136.243	110.623	82.3367	51.0133	48.9233	61.77	137.103	144.85	117.07	56.4667
Sspon.01G0000070-2C	15.9667	9.83	4.28667	11.99	9.75333	13.5367	19.3067	16.1233	27.09	22.9667	22.2933	15.4433	10.3467	10.0933	3.61	21.9333	23.5267	22.5733	12.2367
Sspon.01G0000080-1A	2.64667	1.25	0.39	3.15333	1.52	3.93667	3.01333	2.47	3.05	4.35333	2.45333	1.17667	1.84	0.783333	3.23667	1.91333	1.88667	3.96667	1.69
Sspon.01G0000080-1P	0.496667	0.18	0.183333	0.436667	0.706667	0.98	0.486667	1.81	1.63333	1.29667	0.793333	0.78	0.436667	0.633333	1.23	1.16333	2.25667	1.45333	1
Sspon.01G0000080-2C	0.426667	0.443333	0.86	1.15667	0.586667	0.786667	0.983333	0.87	1.29667	1.17667	1.89333	1.29667	1.87	0.196667	0.426667	1.14667	1.40333	0.956667	0.966667
Sspon.01G0000090-1A	5.21333	3.50333	3.25667	6.16667	5.6	6.76	10.0067	10.09	8.64667	8.66333	7.58	4.94667	6.19	3.15333	3.44	10.7167	9.26667	9.62667	5.42667
Sspon.01G0000090-1P	0.936667	0.556667	0.693333	1.24667	1.13333	3.14333	3.27	3.60667	2.8	2.02333	2.40667	0.803333	1.34667	0.44	0.696667	3.08	2.83667	2.34667	1.04
Sspon.01G0000090-2D	3.44333	2.22667	2.05	3.67667	1.96	4.47667	5.33333	7.19333	4.96	5.94333	5.26333	3.46	3.99667	1.83	1.53667	5.96333	6.32667	5.29667	2.91
Sspon.01G0000100-1A	29.27	26.3967	20.49	32.3467	31.4633	29.7767	27.87	48.66	43.1467	35.7867	36.1233	28.3067	31.35	37.7067	24.2067	38.8567	50.9233	47.5467	39.34
Sspon.01G0000100-1P	9.27667	10.18	10.4433	9.85333	8.40667	7.54667	11.02	14.1867	12.9367	11.0033	11.03	9.15667	6.88333	7.61333	5.11667	10.1867	14.6867	11.43	6.49
Sspon.01G0000100-2D	28.3367	28.2233	26.6467	34.27	31.7133	36.1533	36	46.1267	36.8633	46.7567	35.1667	28.0267	30.89	21.6733	32.29	29.75	41.7633	36.8067	22.92
Sspon.01G0000110-1A	3.55	6.19	13.5033	11.4567	6.77333	8.51	6.10667	5.21667	4.03333	4.4	8.95333	6.29333	4.68667	6.59333	10.1167	6.72667	6.85	3.28	5.80667
Sspon.01G0000110-1P	3.57333	5.42	7.93333	6.92667	6.23667	5.75	6.09667	4.54667	3.88	5.62	5.66667	6.01333	3.70667	5.33	6.65667	4.73667	3.91667	3.49667	3.89
Sspon.01G0000110-2D	0	0	0	0	0	0.18	0.196667	0.176667	0	0	0	0	0	0	0	0.106667	0	0	0
Sspon.01G0000120-1A	2.4	1.17333	1.74333	7.82667	5.68	11.0233	12.12	14.65	10.83	8.75333	9.78333	2.19	3.04333	1.55333	5.15333	13.0633	12.5767	6.25667	2.4
Sspon.01G0000120-2C	1.12333	0.38	1.10333	3.86	3.71	6.63	5.93333	10.5233	7.16667	7.14333	4.97	2.24667	1.16	0.97	4	7.92667	6.73333	5.05667	1.58333
Sspon.01G0000130-1A	1.39667	1.04	0.66	3.73333	1.67667	4.42	5.81667	8.38667	5.36667	4.13667	4.95	1.95	2.37667	1.21667	2.63	5.24	4.60333	2.3	1.77333
Sspon.01G0000140-1A	5.75	4.49667	5.35667	5.97667	6.54	8.14	10.83	5.85667	8.77333	9.10333	7.30667	4.41667	4.11667	4.03333	5.35	10.7867	8.43333	6.76	3.71333
Sspon.01G0000140-2D	9.55	6.27333	6.52667	10.5433	8.7	12.4833	12.4967	14.66	14.49	13.32	9.93	9.92	8.97667	5.55333	10.1	14.2533	13.9433	11.28	7.99
Sspon.01G0000150-1A	12.1633	14.2167	9.53333	7.91	14.72	13.1533	5.46333	5.19333	6.10333	4.22333	5.65333	14.3467	10.0467	8.49333	13.17	7.91667	6.15667	7.79333	8.82
Sspon.01G0000150-2B	13.78	32.76	12.7233	11.78	26.79	32.43	18.3133	7.97	11.18	8.62667	8.43	24.4567	9.67	13.5667	21.7233	12.97	8.92667	11.4733	6.64333
Sspon.01G0000150-3D	21.7867	60.77	28.37	26.5633	43.7633	48.25	23.0733	18.4833	18.6367	17.8933	18.36	37.44	17.5133	33.12	45.0833	26.3233	18.0933	23.2067	13.0567
Sspon.01G0000160-1A	86.9433	72.0833	74.13	152.64	169.223	196.887	178.503	216.087	221.353	200.697	166.527	106.153	93.44	82.7667	101.353	185.517	221.3	167.12	95.0067
Sspon.01G0000160-2D	14.5433	13.3367	24.26	31.99	30.4733	37.0833	43.6533	37.0967	41.5433	39.4233	31.54	19.7267	17.9067	15.2867	24.5267	33.8433	31.97	27.6767	15.8067
Sspon.01G0000170-1A	1.80333	1.55667	1.35667	2.84667	3.05	3.64333	3.54333	5.01	3.45667	2.87667	3.08333	2.24333	2.42	2.01667	3.58667	3.36	2.92333	2.84	1.71667
Sspon.01G0000170-2D	2.90333	3.16	3.18333	5.73333	6.89	5.92667	7.33333	7.80333	8.24333	7.08667	5.66667	3.71667	3.7	4.51667	6.20667	6.12333	6.72667	5.76333	3.01333
Sspon.01G0000180-1A	0	0	0	0	0	0	0	0	0	0	0	0	0	0	0	0	0	0	0
Sspon.01G0000180-1P	27.91	19.7167	13.9633	26.4267	25.7867	26.7	31.49	38.18	40.6733	43.8467	35.3767	29.1967	30.8467	17.6967	26.4133	28.1267	36.0167	36.95	24.8433
Sspon.01G0000190-1A	0	0.193333	0	0.72	0.406667	0.63	0.18	0.203333	0	0	0.253333	0.17	0.273333	0	0	0.606667	0.44	0.153333	0.5
Sspon.01G0000190-1P	8.97333	5.15333	4.12	4.22	4.47333	4.70333	7.19	7.83667	6.83333	6.19333	6.16667	4.59333	4.45	3.10333	7.32	8.22333	6.72667	5.56333	5.31667
Sspon.01G0000190-2D	1.91333	3.77333	0.74	1.14333	1.84	0.87	3.65667	1.83	2.66333	1.11	2.58667	2.11333	0.78	0.86	2.68	3.73667	2.82	0.96	1.88667
Sspon.01G0000200-1A	10.09	9.78	2.87	5.51	5.65	9.89667	4.75	8.56667	4.65	8.26	10.5233	1.44	13.74	5.74667	4.33333	7.50333	4.69667	6.54333	5.25667
Sspon.01G0000200-2D	21.42	16.6333	19.4533	23.3833	22.0833	17.9933	17.5467	25.8667	22.6933	23.2167	27.1767	16.36	22.6833	15.37	21.5767	20.9733	26.5667	28.5367	21.98
Sspon.01G0000210-1A	0	0.0866667	0	0	0	0.08	0.123333	0.193333	0	0	0	0	0	0	0	0.163333	0.676667	0	0.0566667
Sspon.01G0000210-1P	0	0.28	0	0	0.67	0.833333	0.833333	0.866667	1.38667	1.99	2.28333	0	0	0	3.19	0.22	1.22667	0.77	0.166667
Sspon.01G0000210-2B	0.486667	0.293333	0.05	0.866667	0.39	1.13333	1.91333	1.22	1.27333	0.616667	0.9	0.626667	0.29	0.0533333	0.273333	1.26667	1.22667	0.276667	0.296667
Sspon.01G0000210-3D	0	0.0733333	0	0.273333	0.506667	0.32	0.29	0.533333	0.55	0.51	0	0.0966667	0	0	0	0.71	1.04	0.203333	0.176667
Sspon.01G0000220-1A	5.96667	6.00333	7.07	9.52333	8.91	7.03	7.12667	5.5	4.92667	5.95667	6.22333	1.94667	3.61	6.34333	6.03667	5.68667	2.97	7.11667	4.91667
Sspon.01G0000230-1A	0	0	0	0	0	0	0	0	0	0	0	0	0	0	0	0	0	0	0
Sspon.01G0000230-1P	0.276667	7.71667	6.94667	1.77333	2.52333	0.586667	0.313333	0.2	0.36	0.63	0.64	4.07333	0.47	3.83333	1.89	0.41	0.483333	1.05333	1.06
Sspon.01G0000230-2B	0	0.0966667	0	0.04	0	0.0566667	0.0833333	0.246667	0.0866667	0.0433333	0.0333333	0.08	0.0333333	0.0933333	0	0.0333333	0.0566667	0.0333333	0.0733333
Sspon.01G0000230-2P	0	0.03	0	0	0	0	0	0	0	0	0	0	0	0	0	0	0	0	0.0233333
Sspon.01G0000230-3C	1.08333	8.38	12.6467	4.10667	6.25	0.71	0.53	0.46	1.08667	0.38	0.453333	9.01	0.45	5.60667	6.83	0.88	1.88333	1.30667	0.943333
Sspon.01G0000230-3P	0.556667	8.91333	4.94	2.36333	4.37333	0.496667	0.0766667	0.653333	0.31	0.763333	1.09667	4.28	0.873333	4.21	1.86	0.403333	1.28667	1.46667	0.693333
Sspon.01G0000230-4D	0	0	0	0	0	0	0	0	0	0	0	0	0	0	0	0	0	0	0
Sspon.01G0000240-1A	0.213333	0.0766667	0.253333	0.296667	0.606667	0.453333	0.173333	0.0733333	0.103333	0.09	0.1	0.05	0.0266667	0.373333	0.246667	0.0566667	0.153333	0.293333	0.0366667
Sspon.01G0000240-1P	2.18667	3.46667	3.34	2.55667	2.76333	2.72667	2.65667	2.39	2.06333	2.06	2.30667	2.79333	2.17333	2.64	2.53667	1.99	2.50333	2.74	1.76667
Sspon.01G0000240-2B	0.35	0	0	0	0	0.09	0	0.126667	0	0	0	0.06	0.116667	0	0	0	0	0	0
Sspon.01G0000240-2P	2.52667	2.82333	2.07	2.07667	2.64	2.38	1.93	3	3.07	3.32333	4.62333	2.01667	3.60667	1.93	1.28667	2.14	2.57	3.05	2.44333
Sspon.01G0000240-3D	0	0	0.0433333	0	0.166667	0.06	0.0533333	0	0	0	0.05	0	0	0	0	0.0366667	0	0	0
Sspon.01G0000250-1A	0	0.0633333	0	0	0.0966667	0	0	0	0	0	0	0	0	0.156667	0	0.15	0	0.0633333	0
Sspon.01G0000250-1P	0	0	0	0	0	0	0	0	0	0	0	0	0	0	0	0	0	0	0
Sspon.01G0000250-2B	0	0.0633333	0	0	0.0966667	0	0	0	0	0	0	0	0	0.156667	0	0.15	0	0.0633333	0
Sspon.01G0000250-2P	0.1	0.176667	0.316667	0	0.426667	1.18	2.16333	0.12	0	0.143333	0.12	0.176667	0	0.623333	0.39	0.473333	0	0.19	0.0933333
Sspon.01G0000250-3D	0.1	0.176667	0.316667	0	0.426667	1.18	2.16333	0.12	0	0.143333	0.12	0.176667	0	0.623333	0.39	0.473333	0	0.19	0.0933333
Sspon.01G0000250-3P	0	0	0	0	0	0	0	0	0	0	0	0	0	0	0	0	0	0	0
Sspon.01G0000250-4P	0	0	0	0	0.273333	0	0	0	0	0	0	0	0	0	0	0	0	0	0
Sspon.01G0000250-5P	0	0	0	0	0.273333	0	0	0	0	0	0	0	0	0	0	0	0	0	0
Sspon.01G0000250-6P	0	0	0	0	0	0	0	0	0	0	0	0	0	0	0	0	0	0	0
Sspon.01G0000260-1A	15.76	11.4	4.14667	4.64333	3.93	3.87333	3.28	3.98667	6.94	9.68333	9.00333	14.1567	15.16	3.90333	2.98667	3.89	5.07333	6.95	10.6633
Sspon.01G0000260-1P	3.27333	3.73333	2.7	3.40667	2.73	2.01667	3.84	4.6	4.02333	5.02	5.12333	5.04333	3.83333	3.14	2.61667	2.18333	5.15667	2.65667	3.60667
Sspon.01G0000260-2B	19.6533	14.02	5.01667	5.10667	5.07333	4.43	2.61667	3.58333	6.37	8.21667	9.5	17.1467	15.64	5.09333	3.54667	3.29	4.62	8.26333	14.83
Sspon.01G0000260-2P	0	0	0	0	0	0	0	0.116667	0	0.116667	0	0	0	0	0	0.08	0	0	0
Sspon.01G0000260-3C	10.02	6.32333	3.46	4.35	3.56667	3.63333	2.34333	2.11333	5.18333	6.69667	6.09	9.08667	9.04667	2.96667	2.23333	2.73333	3.70333	5.77	7.9
Sspon.01G0000260-3P	6.11	4.91667	3.65	6.42	4.01667	5.78667	10.84	11.75	10.5967	14.58	15.9067	9.60333	7.38333	2.42667	8.41333	2.68667	5.8	4.81333	4.04667
Sspon.01G0000260-4D	12.74	18.4267	6.07333	7.02	7.28667	5.91	2.33333	0.99	6.75	10.37	5.38333	17.0433	12.6167	5.94333	2.36	2.90667	2.08333	10.6433	7.25
Sspon.01G0000260-4P	12.9533	25.2933	15.04	16.61	12.76	15.93	16.0967	17.97	21.7933	20.1533	18.7833	22.07	14.36	19.98	15.78	21.6433	26.3367	17.4333	22.4867
Sspon.01G0000270-1A	42.5867	40.4133	33.4733	32.0033	33.6967	25.4567	29.0267	35.4233	34.43	39.28	36.85	31.2767	36.2233	32.6433	27.2833	27.4467	40.1867	42.68	35.62
Sspon.01G0000270-1T	57.38	53.4367	40.9	48.2633	50.3867	34.71	35.1833	42.04	47.1633	45.15	48.0367	56.89	56.4733	40.98	71.8567	37.6933	37.6767	52.8033	42.1833
Sspon.01G0000270-2B	22.64	20.78	17.4567	14.7533	18.6067	13.7667	13.97	16.99	17.9333	20.6533	17.8133	19.42	23.1467	14.3467	9.08	14.93	19.8867	23.98	21.9967
Sspon.01G0000270-3C	54.69	52.5133	44.3933	52.3833	47.2233	37.0433	38.9867	43.61	44.3467	50.9167	52.3633	50.6367	57.0967	38.4133	52.9133	38.4833	50.2367	54.2333	46.77
Sspon.01G0000270-4D	9.74333	22.49	22.61	31.8867	23.27	45.3067	48.7267	38.59	39.8367	45.4567	35.66	41.71	43.0967	24.27	16.3167	9.44333	15.1033	42.41	26.7967
Sspon.01G0000280-1A	0.206667	1.91333	0.73	0.736667	0.86	0.3	0.97	0.42	1.93333	1.46667	1.4	1.19	0.673333	0.876667	0.656667	1.39667	1.26333	1.12	0.44
Sspon.01G0000280-2B	1.51	0.593333	0.366667	0.17	0.103333	0.19	0.296667	1.39333	0.146667	0.443333	1.07333	0.72	0.76	0.586667	0.113333	0.593333	0.773333	1.53667	0.52
Sspon.01G0000280-3D	1.30333	0.173333	0.52	0.516667	0.716667	0.61	0.6	0.196667	0.303333	1.19	0.283333	1.05	1.57667	0.316667	7.88333	0.276667	0.35	0.24	0.823333
Sspon.01G0000290-1A	19.5767	19.4633	14.2967	18.0533	16.22	15.5467	16.22	17.8733	18.26	19.53	21.01	18.0067	21.8667	17.65	18.37	16.5833	18.16	21.31	19.4733
Sspon.01G0000290-2C	7.33667	8.24333	5.99333	6.86	6.84333	6.01333	5.69	6.69333	6.30333	7.88333	7.48667	5.9	7.99	6.07667	6.35667	6.08667	6.55333	8.45333	6.68
Sspon.01G0000290-3D	11.6067	12.3733	9.77667	9.00667	8.33333	9.95667	9.71333	8.78	7.84667	10.14	10.62	8.27	14.34	12.04	11.4667	10.4733	11.4967	12.9767	10.2067
Sspon.01G0000300-1A	1.20333	1.07667	0.0933333	0.36	0.203333	0.0866667	0.246667	1.07	0.696667	0.666667	1.04333	0.51	1.44667	0.206667	0.606667	0.0733333	0.7	1.12333	0.503333
Sspon.01G0000300-1P	13.7767	8.85667	3.27	6.84	2.42667	3.98	6.07667	9.86	14.3867	18.82	22.4333	13.97	15.48	3.21667	7.25667	5.24333	12.5433	18.3267	10.4233
Sspon.01G0000300-2C	15.1733	10.7567	5.45667	7.05333	3.65667	3.49	6.98667	11.3967	14.5767	19.0933	24.5133	10.81	16.8933	4.28333	6.00667	6.32667	16.2533	21.9233	14.2
Sspon.01G0000310-1A	0	1.85667	2.81333	0	0	0	0	0	4.79333	0	0	0	0	2.12667	0	0	0	0	0
Sspon.01G0000320-1A	15.2767	11.6833	9.48	13.01	12.7233	14.7333	14.7367	21.2367	19.9467	20.99	18.58	11.8	12.1367	8.18667	6.80333	20.6867	25.78	18.2567	15.5133
Sspon.01G0000320-1P	32.45	21.8467	20.5633	24.8033	26.75	30.4933	35.5	37.8967	42.6533	40.5733	41.6567	30.4467	26.69	16.14	16.67	35.6733	42.4533	39.32	32.7267
Sspon.01G0000320-2B	16.0967	10.5567	9.36	15.7067	13.8867	16.37	17.0633	19.32	22.77	23.2067	22.99	15.79	17.1967	7.46	9.88	19.68	20.24	20.1533	14.4733
Sspon.01G0000320-3C	3.60333	2.33667	1.06667	3.47667	3.74	6.51667	6.45333	6.29667	8.04	7.36	4.83	4.35667	2.42333	2.41	2.21	9.22333	8.82333	6.47333	4.39667
Sspon.01G0000330-1A	0.0466667	0.0533333	0.06	0.213333	0.283333	0.42	0.253333	0.303333	0.313333	0.286667	0.266667	0.0633333	0.15	0.0366667	0.333333	0.273333	0.263333	0.31	0.0866667
Sspon.01G0000330-1T	0.123333	0.07	0.253333	0.483333	0.256667	0.246667	0.673333	0.263333	0	0	0.366667	0.0533333	0.0933333	0.206667	0.32	0.17	0.25	0	0.0666667
Sspon.01G0000330-2C	0.0466667	0.0533333	0.06	0.213333	0.283333	0.42	0.253333	0.303333	0.313333	0.286667	0.266667	0.0633333	0.15	0.0366667	0.333333	0.273333	0.263333	0.31	0.0866667
Sspon.01G0000330-3D	0.0466667	0.0533333	0.06	0.213333	0.283333	0.42	0.253333	0.303333	0.313333	0.286667	0.266667	0.0633333	0.15	0.0366667	0.333333	0.273333	0.263333	0.31	0.0866667
Sspon.01G0000340-1A	1.53667	0.973333	1.25	1.97667	1.95667	4.14	4.35333	5.92667	3.46333	3.65	4.06333	2.07	2.01	1.18667	1.89667	3.84667	3.19333	2.15	0.756667
Sspon.01G0000340-2C	0.456667	0.653333	0.416667	0.3	0.193333	1.63333	3.18	1.37	1.31	1.23	0.743333	0.796667	0.633333	0.18	0.796667	2.46	0.843333	0.593333	0.166667
Sspon.01G0000340-3D	2.27333	1.50333	1.13333	1.64667	1.64667	1.56333	2.06	2.3	2.18667	1.25333	2.45	1.09333	1.85	0.713333	3.65	1.57	1.87	1.26	0.996667
Sspon.01G0000350-1A	0.113333	0	0.106667	0.35	0.28	0.28	0.42	0.193333	0.196667	0.16	0.16	0.0733333	0.143333	0.183333	0.1	0.38	0.156667	0.326667	0.166667
Sspon.01G0000350-2D	0	0	0	0	0	0	0	0	0	0	0	0	0	0	0	0	0	0	0
Sspon.01G0000360-1A	0	0	0	0	0	0	0	0	0	0	0	0	0	0	0	0	0	0	0
Sspon.01G0000370-1A	0	0	0	0	0	0	0	0	0	0	0	0	0	0	0	0	0	0	0
Sspon.01G0000370-1P	0	0	0	0	0	0	0	0	0	0	0	0	0	0	0	0	0	0	0
Sspon.01G0000370-1T	0	0	0	0	0	0	0	0	0	0	0	0	0	0	0	0	0	0	0
Sspon.01G0000370-2B	0	0	0	0	0	0	0	0	0	0	0	0	0	0	0	0	0	0	0
Sspon.01G0000370-2P	0	0	0	0	0	0	0	0	0	0	0	0	0	0	0	0	0	0	0
Sspon.01G0000370-2T	0	0	0	0	0	0	0	0	0	0	0	0	0	0	0	0	0	0	0
Sspon.01G0000370-3C	0	0	0	0	0	0	0	0	0	0	0	0	0	0	0	0	0	0	0
Sspon.01G0000370-4D	0	0	0	0	0	0	0	0	0	0	0	0	0	0	0	0	0	0	0
Sspon.01G0000380-1A	0	0	0	0	0	0	0	0	0	0	0	0	0	0	0	0	0	0	0
Sspon.01G0000390-1A	4.95667	4.65333	5.42333	11.8067	7.56	14.44	15.2733	12.7933	15.7133	10.6767	15.8367	9.09	4.46667	4.19333	19.4333	13.1433	12.3033	9.06	5.57
Sspon.01G0000390-2C	16.3067	13.1033	12.4567	22.6767	23.4933	24.88	34.44	39.1233	29.8967	32.37	34.1667	18.9833	17.59	15.36	16.5833	34.2233	24.06	26.1733	15.0033
Sspon.01G0000390-3D	0.896667	0.723333	0.82	0.816667	0.473333	1.08667	0.743333	2.80667	0.86	0.953333	2.62	0.08	1.49667	0.736667	0.43	1.71	1.76	1.56	0.643333
Sspon.01G0000400-1A	0	0	0	0	0.04	0.106667	0	0.0333333	0.0466667	0.04	0	0.0266667	0.0466667	0	0	0	0.0266667	0	0
Sspon.01G0000400-2D	0.363333	0.186667	0.193333	0.113333	0.53	0.176667	0.423333	0.303333	0.336667	0.406667	0.65	0.213333	0.133333	0.323333	0.216667	0.45	0.29	0.306667	0.27
Sspon.01G0000410-1A	0.786667	0.713333	0.0333333	0.493333	0.463333	0.263333	0.92	0.763333	0.893333	0.423333	0.376667	0.453333	1.16	0.84	0.233333	0.443333	1.18333	1.38333	0.243333
Sspon.01G0000410-1P	0.893333	0.973333	0.766667	0.273333	0	1.26667	0.52	0.303333	1.34333	0.193333	0.923333	0.676667	0.273333	0.286667	0.38	0.186667	0	0.236667	0
Sspon.01G0000410-2C	0.806667	3.64333	2.06	2.47333	1.85667	2.48333	2.71333	1.53667	2.73	3.59333	2.52	5.23	2.03	2.53333	5.53667	2.06667	2.61667	3.52667	1.11
Sspon.01G0000410-2P	0	0	0	0	0	0	0	0	0	0	0	0	0	0	0	0	0	0	0
Sspon.01G0000410-3D	1.36	4.9	2.01667	2.49667	1.62	0.776667	2.12667	1.83333	3.21333	3.6	3.65333	2.90667	3.79	3.64	2.14	2.19667	2.63667	4.57	0.84
Sspon.01G0000410-3P	0	0	0	0	0	0	0	0	0	0	0	0	0	0	0.156667	0	0	0	0
Sspon.01G0000420-1A	9.50333	8.14667	6.13667	17.67	12.4033	15.2667	13.7567	20.3833	20.3267	18.46	15.5967	12.9733	11.8733	5.48	16.3833	15.7733	20	15.1033	10.01
Sspon.01G0000420-2B	1.55333	1.46	1.27667	2.28667	0.66	1.99	2.83667	1.62	2.49667	2.06667	3.83333	1.53667	1.06333	0.796667	1.35667	1.62333	3.07333	1.76667	1.48333
Sspon.01G0000420-3C	5.12	6.37333	3.94	10.5033	7.65	7.23333	10.6867	10.1467	15.4633	9.82667	10.0667	7.74667	9.29	3.43667	9.91333	6.78	11.58	8.71333	7.41
Sspon.01G0000430-1A	7.19333	7.61	3.16667	5.81667	3.86	7.48667	5.19	3.53	14.2633	10.6933	6.87	6.15	7.72	9.7	3.01667	7.34	8.11333	7.47667	5.58667
Sspon.01G0000430-2B	5.22667	3.23667	3.45	3.11333	3.41333	8.86333	9.50667	6.09667	13.0333	10.2867	3.58667	1.87	6.83	2.64	2.35667	6.17333	6.41667	7.63333	0.646667
Sspon.01G0000430-3C	5.19	2.19333	3.87667	3.11333	0.786667	3.19333	3.32333	2.91333	4.14	1.09333	1.78667	5.35	2.09667	3.87333	2.26667	2.38	4.13667	2.37	3.01
Sspon.01G0000430-4D	10.47	9.18667	6.37	14.11	11.5567	16.8333	17.9467	13.7433	23.3933	21.1233	7.26667	11.61	8.2	11.8233	15.8167	15.84	21.0833	12	8.41
Sspon.01G0000440-1A	0	0	0	0	0	0	0	0	0	0	0	0	0	0	0	0	0	0	0
Sspon.01G0000440-2B	0	0	0	0	0	0	0	0	0	0	0	0	0	0	0.0733333	0	0	0	0
Sspon.01G0000440-3C	0	0	0	0	0	0	0	0	0	0	0	0	0	0	0	0	0	0	0
Sspon.01G0000440-4D	0	0	0	0	0	0	0	0	0	0	0	0	0	0	0.0366667	0	0	0	0
Sspon.01G0000450-1A	1.98667	3.62333	3.26333	3.93667	1.28	0.646667	0	0	0	3.94333	0.393333	1.68667	0.343333	0.896667	3.13667	0	0.406667	0	1.23667
Sspon.01G0000450-2B	5.53	8.93333	6.46333	7.48667	3.77333	0.31	0.64	1.45333	2.53	0.796667	3.89333	6.27	8.87333	9.12667	4.84667	0.96	3.23333	0.65	6.94
Sspon.01G0000450-3C	0	0	0	0	0	0	0	0	0	0	0	0	0	0	0	0	0	0	0
Sspon.01G0000460-1A	4.95	1.24	2.47333	20.3133	33.22	75.9867	91.9667	74.2533	43.7267	28.0433	28.9633	9.45667	7.4	1.41333	20.19	82.2733	49.7367	19.8833	3.25333
Sspon.01G0000460-1P	19.55	10.8667	16.7167	75.9033	123.413	242.467	300.43	234.42	153.063	106.43	84.2867	34.9433	26.5233	16.16	103.03	252.413	135.673	71.5867	18.15
Sspon.01G0000460-1T	3.07333	2.75667	1.53333	7.61333	13.03	9.33667	13.1267	14.4133	11.8	8.37	10.9167	4.15	4.44333	2.48	7.15	16.7167	20.68	6.77	4.05
Sspon.01G0000460-2B	17.3267	10.86	11.8867	52.9533	106.837	199.677	242.767	165.407	105.233	72.5633	69.2433	33.11	24.67	11.6633	98.3867	182.61	92.03	52.51	12.06
Sspon.01G0000460-3C	0.483333	0	0	0.706667	1.14333	2.79	4.52333	1.00333	1.77333	1.50333	0.933333	0.393333	0.88	0	0.4	1.81	1.62	1.18667	0.46
Sspon.01G0000460-4D	4.5	2.66333	2.95	16.51	36.69	56.0967	71.7767	59.22	37.2367	29.0867	25.5233	10.0733	7.90667	5.70667	18.4433	55.3767	37.4967	18.8667	7.55
Sspon.01G0000470-1A	3.29667	2.43667	2.15333	3.95333	3.50667	5.29667	4.71333	4.33	3.61333	4.06667	4.95667	3.45	4.53	1.69333	2.39667	4.04333	4.48333	4.93667	3.47667
Sspon.01G0000470-1P	2.84	2.73667	3.48	3.95333	3.39333	3.34333	2.94333	2.86333	3.39667	2.44667	2.75	1.64667	3.54667	1.29333	1.76	3.41667	2.8	4.79667	2.34667
Sspon.01G0000470-2B	6.61667	5.53333	5.01667	9.8	8.24333	13.1233	12.32	13.81	8.5	9.94667	12.5333	6.95	8.12333	5.22667	10.5867	8.3	7.68667	10.19	4.95667
Sspon.01G0000470-3C	0.526667	2.02667	1.84667	0.463333	1.98333	2.21	1.17333	0.176667	0.66	0.666667	0.0566667	0.356667	0.86	0.31	1.86667	1.34667	1.81333	1.07333	0.413333
Sspon.01G0000480-1A	5.71	5.18	4.63	7.46333	7.20333	7.37667	8.03333	7.04	6.28	7.30667	6.61667	4.50333	7.6	5.41333	8.05667	5.16667	7.14	6.23667	4.71667
Sspon.01G0000480-2B	4.8	4.4	4.60667	7.50667	7.20333	5.7	5.89	5.69667	4.13333	4.64	5.74333	3.37333	5.37	4.66333	8.65667	5.89	7.28667	7.38667	6.18333
Sspon.01G0000490-1A	0.286667	0.333333	0.07	0	0.313333	0	0	0	0	0	0	0.0833333	0	0	0	0.08	0	0	0
Sspon.01G0000490-2B	1.27667	1.22	1.00333	2.50333	1.17667	1.78667	2.60333	2.72	1.94	2.15	3.4	2.17333	2.21333	1.29	1.69	2	2.34333	2.69	2.04
Sspon.01G0000490-3C	1.36667	1.97667	1.52667	1.69	1.41333	1.46667	2.26	2.40333	2.1	2.43667	1.94	1.87667	1.66667	1.87333	1.18	1.89333	2.59333	1.78667	2.05333
Sspon.01G0000500-1A	0	0	0	0	0	0	0	0	0	0	0	0	0	0	0	0	0	0	0
Sspon.01G0000500-1P	0	0	0	0	0	0	0	0	0	0	0	0	0	0	0	0	0	0	0
Sspon.01G0000500-2B	0	0	0	0.0933333	0	0	0	0	0.0866667	0	0.0766667	0	0	0	0	0	0	0	0
Sspon.01G0000500-3D	0	0	0	0	0.103333	0	0	0	0	0	0	0	0	0	0.08	0	0.0266667	0	0
Sspon.01G0000510-1A	34.4667	25.3333	16.9933	33.3867	31.92	42.4367	60.8767	79.0367	56.3233	51.1733	45.8667	29.4533	25.5467	16.94	48.6433	68.63	60.2033	47.9067	23.6167
Sspon.01G0000510-1P	0	0	0	0	0	0	0	0	0	0.373333	0	0	0	0	0	0	0	0	0
Sspon.01G0000510-2B	7.78	6.52	5.02667	10.44	8.55333	10.41	16.38	25.2767	17.36	16.63	15.1367	8.7	6.76333	4.12333	5.04667	19.22	19.1467	11.2867	7.46667
Sspon.01G0000510-3C	46.6767	28.3233	22.27	39.6767	36.5933	45.46	69.3867	101.203	61.8767	57.52	61.9167	33.47	30.8167	19.9033	28.2367	80.9767	72.84	48.7933	38.6767
Sspon.01G0000520-1A	8.62667	9.64333	6.96333	9.8	7.07	7.83	8.63667	12.81	10.3133	10.7233	12.3867	9.10333	10.6533	9.46667	8.92	8.29333	10.59	10.9667	8.66667
Sspon.01G0000520-1P	1.77	0	3.83667	3.09	2.39667	0	0	3.75333	0	1.79667	2.62333	0	0	2.69333	2.16	0.943333	4.22667	1.07667	1.54
Sspon.01G0000520-2B	0	0	0	0	0	0	0	0	0	0	0	0	0	0	0	0	0	0	0
Sspon.01G0000520-3C	5.68	9.80333	3.33	5.57333	4.97333	7.53	10.42	7.31	9.14667	7.66	8.23333	10.74	11.1833	5.85667	4.66667	7.66333	7.28333	8.83333	6.79667
Sspon.01G0000530-1A	25.1967	18.2367	19.2833	28.0267	26.8833	27.9933	32.3	32.4733	31.8833	33.9467	34.3867	21.1033	32.2233	17.38	23.98	27.75	34.6533	34.6133	23.2633
Sspon.01G0000530-2B	0.106667	0.27	0.26	0.08	0.27	0.176667	0.4	1.32	0.513333	0.633333	1.47667	0.293333	0.513333	0.113333	0.123333	0.366667	0.293333	0.18	0.336667
Sspon.01G0000530-3C	0	0	0	0	0.11	0	0	0	0	0	0	0	0	0	0	0	0	0	0
Sspon.01G0000530-4D	0	0	0	0	0.11	0	0	0	0	0	0	0	0	0	0	0	0	0	0
Sspon.01G0000540-1A	7.86667	8.59667	7.37	7.72333	6.34667	3.83333	4.21333	5.98667	5.29333	6.31667	6.41	5.08	8.46	6.95667	6.38	4.55	7.88333	8.34667	7.41667
Sspon.01G0000540-1P	12.2167	15.0833	12.1967	12.0067	10.9967	8.43667	7.12333	10.27	10.9633	11.7533	11.3467	10	15.8533	13.9467	13.36	8.23333	14.05	15.5733	11.3867
Sspon.01G0000540-2C	14.15	15.1	11.7133	14.47	12.1567	10.5767	9.27667	18.0167	19.6767	16.3067	18.13	18.3867	15.2767	10.9533	9.09	8.48	11.64	15.79	16.4567
Sspon.01G0000550-1A	25.09	11.8767	10.62	18.2867	12.1	23.4867	33.4	33.2933	38.9333	41.6733	47.16	27.3433	26.82	14.7067	11.17	38.1967	43.0533	43.89	21.63
Sspon.01G0000550-1T	4.31	2.01333	1.89	6.28	6.28667	9.21333	9.15333	11.0567	8.67333	8.19333	8.38333	3.62	4.1	2.72667	4.88	8.38667	7.64	6.47667	2.70667
Sspon.01G0000550-2B	2.94	1.47333	1.26	1.35667	1.31333	2.59333	3.63333	2.65667	3.96667	4.56333	3.98333	2.86	2.12333	1.70667	1.84	4.36667	4.59667	3.91333	2.16
Sspon.01G0000550-3C	43.9867	21.82	16.5367	27.6467	17.6867	43.6567	61.3767	61.15	60.8467	70.1933	90.3767	54.0033	48.7367	22.7833	22.3533	57.7	56.7733	75.43	35.6833
Sspon.01G0000550-4D	1.14	0.92	1.03	1.79	1.16667	3.13333	3.71	2.70333	2.95	3.24333	3.21667	1.22667	0.956667	0.516667	1.47	5.28667	3.43	3.02667	0.95
Sspon.01G0000560-1A	16.26	6.87667	7.22667	7.01	7.23333	5.75333	7.65	11.3133	12.1333	10.6033	11.6733	9.54	9.44333	7.52333	2.22	8.58	9.63333	10.3467	9.4
Sspon.01G0000560-2B	0.46	0.183333	1.34333	0.18	0.56	0	0	0.266667	0.266667	0.14	0.0833333	0.203333	0.0666667	0.55	0.776667	0	0.18	0.21	0.323333
Sspon.01G0000560-3C	26.95	17.9433	11.4967	20.4533	14.7367	18.1567	19.9033	27.1533	26.8567	29.1467	32.82	23.0567	28.7667	12.7467	12.8933	20.94	24.16	28.24	28.5167
Sspon.01G0000560-4D	38.3667	14.9933	24.82	22.63	17.53	25.9833	33.4833	34.6933	28.6167	39.6933	42.6233	28.8133	36.6967	17.8533	10.4867	23.9967	31.75	37.9367	27.48
Sspon.01G0000570-1A	14.0533	12.9067	9.58333	12.67	10.8533	16.4933	14.62	19.2167	12.5	17.36	16.1633	11.2733	16.3767	10.2667	10.12	13.1233	14.7967	15.1333	12.7367
Sspon.01G0000570-1P	8.5	11.2933	6.85	10.8333	8.12333	11.0933	13.9333	15.6467	14.08	11.7067	17.8867	9.33333	11.8433	6.80333	6.98667	11.93	10.6667	14.48	10.9133
Sspon.01G0000570-2B	2.65667	2.51	2.09	3.60333	2.93667	3.13333	4.17	4.7	4.41333	4.18667	4.38333	4.21	3.06667	2.22667	2	2.90333	3.47667	3.09	3.43333
Sspon.01G0000570-3C	0	0	0	0	0.283333	0	0	0.333333	0.5	0.163333	0.113333	0.373333	0	0	0	0	0	0.113333	0
Sspon.01G0000580-1A	13.05	13.4667	7.74667	6.32333	5.07	3.88667	5.81	3.75333	7.72667	8.51333	10.4267	15.1233	11.5933	9.50667	4.55333	5.18333	7.3	9.05	9.79667
Sspon.01G0000580-2B	10.4633	4.91	3.45	5.98667	0	0	3.44333	4.06667	2.22	6.37667	6.29	12.6967	8.01667	4.77333	1.12333	3.00333	4.56333	2.95667	12.41
Sspon.01G0000580-3C	6.43333	5.94333	4.30667	2.76667	2.31333	2.01	2.07333	2.3	3.02667	3.23333	5.15333	8.07	6.55333	4.49	3.33667	2.26333	2.70667	5.2	6.10667
Sspon.01G0000580-4D	4.28	15.4733	5.22333	0	3.94	0	1.73667	0.923333	2.17667	1.61333	4.33333	0	1.85333	3.37667	0.77	0	3.57667	8.05	5.76
Sspon.01G0000590-1A	0	0.723333	1.13333	0.703333	1.12333	0.77	0.25	0.163333	0.103333	0.54	0.4	0.326667	0.456667	1.19	0.313333	0.313333	0.576667	0.873333	0.496667
Sspon.01G0000590-2C	0	0	0	0	0	0	0	0	0	0	0	0	0	0	0	0	0	0	0
Sspon.01G0000600-1A	2.01	0.446667	1.59333	1.50667	0.903333	1.74667	2.20667	1.66333	1.62	3.5	1.27333	2.8	1.09333	0.89	0.763333	1.36333	0.78	1.03667	0.76
Sspon.01G0000600-2B	1.86333	1.78667	1.10333	1.9	2.04667	1.91333	3.56667	3.69333	3.51333	3.00667	2.94333	1.62333	2.64	1.35	1.62333	3.93667	2.46	2.08333	1.98
Sspon.01G0000610-1A	0.456667	0.903333	0.146667	0.713333	0.116667	0	0.69	1.04	0.47	0.75	0.293333	0.696667	1.15333	0.733333	1.36	0.13	0.113333	1.01333	1.03667
Sspon.01G0000610-2B	1.13	0.696667	0.16	0.863333	0.513333	0.27	0.356667	0.793333	1.01667	0.566667	0.833333	0.756667	0.82	0.453333	2.34	0.35	0.533333	0.0766667	1.22
Sspon.01G0000610-3C	1.56667	1.46	0.703333	0.803333	0.96	0.713333	1.00333	1.71	2.06667	1.44333	1.35	1.54667	1.12667	0.64	0.713333	0.926667	1.90667	1.89	1.19333
Sspon.01G0000610-4D	1.56667	1.46	0.703333	0.803333	0.96	0.713333	1.00333	1.71	2.06667	1.44333	1.35	1.54667	1.12667	0.64	0.713333	0.926667	1.90667	1.89	1.19333
Sspon.01G0000620-1A	0	0	0	0	0	0	0	0	0	0	0	0	0	0	0	0.01	0	0	0
Sspon.01G0000620-2B	10.5633	6.62333	5.32333	13.4067	14.4833	21.0667	24.04	28.34	24.2533	23.5533	26.9267	13.4133	12.7333	5.75667	14.2333	22.9333	23.6433	21.6133	9.37
Sspon.01G0000620-3C	6.03333	3.45667	4.14667	10.63	10.3733	12.9167	9.45333	13.47	13.7667	11.8167	14.6733	6.45333	9.71667	5.26333	4.61667	17.1333	18.1233	13.5867	6.12667
Sspon.01G0000630-1A	0	0	0.686667	1.27333	0	0	5.77	0.203333	1.29667	1.60667	0	0	1.13333	0	0.336667	0.83	0	0	0
Sspon.01G0000630-2B	0	0.09	0.0966667	0.236667	0.576667	0.176667	0.203333	0.12	0.0966667	0.22	0.58	0.333333	0	0.136667	1.34333	0.0833333	0.413333	0.173333	0.22
Sspon.01G0000630-3C	0	0	0.856667	0.506667	0.876667	0	0.686667	0.203333	0	0.883333	1.41	0	0	0	1.27333	0.64	0	0	0
Sspon.01G0000630-4D	0	0.09	0.0966667	0.236667	0.576667	0.176667	0.203333	0.12	0.0966667	0.22	0.58	0.333333	0	0.136667	1.34333	0.0833333	0.413333	0.173333	0.22
Sspon.01G0000640-1A	11.7233	6.92333	6.26667	14.2733	12.1767	18.6467	21.1167	22.6067	18.07	20	17.67	10.5333	14.7033	5.6	13.58	18.8233	21.9533	18.38	10.4167
Sspon.01G0000640-2B	15.5	10.9767	8.05333	17.1367	13.4067	19.7133	24.58	30.6333	23.1833	24.4267	28.7367	13.9433	16.8733	9.02667	14.5833	20.12	24.5967	26.0067	14.3633
Sspon.01G0000640-3C	1.17333	1.42333	1.30667	1.22667	1.19	1.80333	1.72	3.22667	2.1	2.55333	1.96	1.30667	1.47667	0.976667	0.426667	1.39667	2.06333	1.66333	1.50333
Sspon.01G0000650-1A	0	0	0	0	0	0	0	0	0	0	0	0	0	0	0	0	0	0	0
Sspon.01G0000650-2B	15.59	20.96	22.8033	23.66	26.21	22.44	21.6	11.19	10.3233	14.8267	21.7167	21.1033	13.7	19.15	26.2667	16.66	13.6367	16.9067	12.5567
Sspon.01G0000650-3C	23.6567	32.4233	31.7833	34.1833	25.12	23.4667	22.21	17.58	15.1633	19.4367	29.74	34.74	21.9367	27.5867	21.2267	19.5967	18.3133	28.2233	20.45
Sspon.01G0000660-1A	1.52	1.68	1.73	2.24667	1.61667	2.21667	1.47333	1.72667	1.16	1.07	2.55	1.38667	1.76667	1.61667	2.18667	2.15667	1.39	1.60333	1.18667
Sspon.01G0000660-1P	1.54667	1.92	1.64333	1.13	0.676667	1.22333	1.43333	2.32	0.696667	1.32	1.34333	1.99667	1.46333	0.873333	1.92667	0.91	1.47333	3.77	1.03667
Sspon.01G0000660-1T	0.76	0	0	0	0	0	0	0	0	0	0	0	0	0	3.91667	0	0	0	0
Sspon.01G0000660-2B	5.21333	4.13667	6.39	7.76	7	6.73333	6.78333	8	5.67667	6.57667	5.24667	6.48333	11.3667	5.27333	6.78	5.57667	7.62333	11.29	6.29667
Sspon.01G0000660-3C	9.76	6.45667	7.56333	11.18	12.6767	10.7967	11.6467	10.2333	10.2633	11.73	8.43333	9.57333	13	9.01333	21.05	8.09667	12.3967	12.8833	8.66667
Sspon.01G0000670-1A	0	0	0	0	0	0	0	0	0	0	0	0	0	0	0	0	0	0	0
Sspon.01G0000670-1P	0	0	0	0	0	0	0	0	0	0	0	0	0	0	0	0	0	0	0
Sspon.01G0000670-2B	0	0	0	0	0	0	0	0	0	0	0	0	0	0	0	0	0	0	0
Sspon.01G0000670-3C	0	0	0	0	0	0	0	0	0	0	0	0	0	0	0	0	0	0	0
Sspon.01G0000680-1A	17.7233	23.16	33.4833	73.7133	67.33	67.6167	54.0333	51.6333	33.9133	30.26	34.88	41.0833	14.4267	40.4267	67.1633	81.6133	78.3867	38.8933	15.3633
Sspon.01G0000680-1P	5.85667	2.93333	11.0133	2.28333	20.35	6.50667	8.04	2.77333	2.03333	1.92	7.56333	2.52667	7.17667	21.73	5.14	7.05667	14.34	1.71333	4.57333
Sspon.01G0000680-2C	0	0	5.91667	3.98667	9.53667	10.13	1.04333	15.2733	7.71333	2.74333	1.51333	4.72	3.92333	11.87	4.66	4.52333	7.09333	3.04667	4.32667
Sspon.01G0000690-1A	0	0	0.293333	0.89	0.71	0	1.1	1.42667	0.76	0.363333	0.603333	1.39	0	1.32667	0	1.04667	0.613333	0.636667	0.24
Sspon.01G0000690-1P	0	0.136667	0.39	0.156667	0	0.313333	0.28	0.133333	0.143333	0.433333	0.14	0.396667	0	0	0	0	0.2	0.276667	0.14
Sspon.01G0000690-2C	0	0.136667	0.39	0.156667	0	0.313333	0.28	0.133333	0.143333	0.433333	0.14	0.396667	0	0	0	0	0.2	0.276667	0.14
Sspon.01G0000700-1A	0	0	0	0	0	0	0	0	0	0	0	0	0	0	0	0	0	0	0
Sspon.01G0000710-1A	39.9933	33.3667	34.9167	41.1633	35.7067	43.31	46.9367	51.0333	43.34	48.6333	54.99	35.3933	47.2067	31.1567	41.6233	42.2533	51.41	52.8767	37.9633
Sspon.01G0000710-2C	8.27333	7.27333	7.53333	7.94333	7.24	9.94667	8.69	11.4167	7.96	7.57	9.52333	7.29667	9.65333	7.81333	6.08667	8.8	12.2667	9.95333	7.52
Sspon.01G0000720-1A	0.996667	0.0433333	0.426667	0.886667	1.38333	4.94	3.75667	1.31	6.02667	2.34333	2.16667	3.17	0	1.98	3.35333	3.67667	1.81	2.06	2.34333
Sspon.01G0000720-1P	0.746667	1.08333	1.19	1.71667	1.86	2.26333	2.86	2.76333	2.54333	2.13667	2.38667	1.04333	1.60333	0.903333	4.36667	2.63333	3.05667	2.54	1.03667
Sspon.01G0000720-2B	2.66667	1.97333	1.77	2.94	1.97333	3.52667	3.57667	3.40333	4.32333	3.16	2.95	1.69333	2.31333	1.32333	1.52333	2.47667	0	2.05	0.84
Sspon.01G0000720-3C	3.15	1.97333	1.77	5.52667	3.64	3.52667	3.57667	4.65667	4.32333	5.88667	5.18333	1.69333	4.07	1.32333	1.52333	5.69667	10.1167	4.51667	3.25
Sspon.01G0000720-4D	1.65333	1.59	1.37	2.17	1.67	2.23667	3.15333	4.41333	2.83	2.84333	2.48667	2.91667	1.88333	1.44	1.80667	1.94	3.5	2.68333	2.76
Sspon.01G0000730-1A	0	0.133333	0	0	0	0	0	0	0	0	0	0	0	0	0	0	0	0	0
Sspon.01G0000730-2C	0	0	0	0	0	0	0	0	0	0	0	0	0	0	0	0	0	0	0
Sspon.01G0000740-1A	0.0333333	0.16	0	0.0433333	0.0433333	0.0566667	0.13	0	0.0633333	0	0.176667	0.15	0.126667	0.126667	0	0.16	0.276667	0	0
Sspon.01G0000740-2B	0.206667	0.626667	0.18	0.0566667	0.116667	0.303333	0.06	0.14	0	0.0633333	0.136667	0.0633333	0.286667	0.283333	0.38	0.08	0.196667	0.0533333	0.0566667
Sspon.01G0000740-3D	0	0.273333	0.0933333	0	0	0.13	0.2	0.07	0.0633333	0.0633333	0.07	0.253333	0.0633333	0.21	0.276667	0.0933333	0.173333	0	0
Sspon.01G0000750-1A	0.2	0.1	0	0.163333	0.27	0.0833333	0.103333	0.226667	0.356667	0.343333	0.33	0.153333	0.14	0.02	0.266667	0.413333	0.223333	0.406667	0.306667
Sspon.01G0000750-2B	1.17667	1.47667	0.77	1.20333	1.20667	1.63	0.63	1.57667	2.16667	1.53	1.25667	1.38667	1.86667	1.57667	1.75667	1.86	2.35	2.31333	1.14333
Sspon.01G0000750-3C	0.363333	0.323333	0.0466667	1.03667	0.196667	0.636667	0.583333	0.823333	1.27333	0.583333	0.913333	0.35	0.703333	0.5	0.156667	0.83	0.816667	1.05333	0.686667
Sspon.01G0000760-1A	0.62	0.603333	0.296667	0.376667	0.203333	0.376667	0.1	0.596667	0.643333	0.166667	0.433333	0.58	0.216667	0.296667	0.34	0.526667	0.41	0.32	0.106667
Sspon.01G0000760-2D	0.19	0.203333	0.0433333	0.166667	0.28	0.11	0.243333	0.123333	0.466667	0.526667	0.333333	0.523333	0.483333	0.213333	0.2	0.343333	0.336667	0.436667	0.12
Sspon.01G0000770-1A	0.456667	0.33	0.0933333	0.346667	0.296667	0.366667	0.763333	0.703333	0.696667	0.7	0.72	0.273333	0.193333	0.2	0.836667	0.803333	0.453333	0.456667	0.166667
Sspon.01G0000770-2D	0	0	0	0.54	0.0733333	0.726667	0.736667	0.48	0.383333	0.333333	0.186667	0.363333	0	0	0.333333	1.65	1.48	0.473333	0
Sspon.01G0000780-1A	0	0	0	0	0	0	0	0	0	0	0	0	0	0	0	0	0	0	0
Sspon.01G0000780-2B	0	0	0	0	0	0	0	0	0	0	0	0	0	0	0	0	0	0	0
Sspon.01G0000780-3C	1.88667	1.74667	4.71667	4.72333	4.01333	8.05333	9.97667	6.97667	9.84667	7.06667	4.12667	2.31667	2.56333	2.40333	7.73333	9.88	8.35333	5.13667	2.36667
Sspon.01G0000780-4D	6.91667	3.62333	5.24	6.31	6.61333	8.14667	11.9367	9.73333	11.6733	11.06	5	4.16667	4.08	2.38333	5.94333	8.79667	11.74	8.23333	3.95333
Sspon.01G0000790-1A	2.95667	4.6	3.04333	3.53	2.23667	2.20667	2.63667	3.65	3.16333	4.58	3.71	3.46333	4.19667	2.28333	1.49	3.16	3.88667	5.51	3.57667
Sspon.01G0000790-2B	21.1233	20.23	16.58	16.99	12.1767	12.1633	10.3767	17.2967	15.0733	17.8133	18.79	17.46	19.5533	14.3133	12.3067	11.5367	16.7333	23.8	18.0933
Sspon.01G0000790-3C	0.873333	0.773333	0.746667	0.636667	0.566667	0.726667	0.736667	1.40667	0.793333	1.12333	0.77	0.926667	0.936667	0.763333	1.26333	0.553333	1.00333	0.906667	0.87
Sspon.01G0000790-4D	16.87	15.98	13.9033	15.0667	9.93333	9.81333	9.92	10.7267	11.0567	14.6233	15.0533	14.43	23.0233	15.6067	16.9933	10.4467	16.6633	21.5233	15.3233
Sspon.01G0000800-1A	23.2833	25.1167	19.5467	21.7633	15.06	12.8167	15.0667	23.4533	22.7533	22.32	24.9767	21.32	28.05	15.5967	19.6533	13.8367	21.64	30.1233	25.7067
Sspon.01G0000800-2C	4.05333	4.01333	1.65	3.09	2.64	3.31333	3.02	4.46333	4.58333	4.58667	4.46	3.31667	3.69	2.42667	2.08667	2.60667	3.89667	3.48333	3.55333
Sspon.01G0000810-1A	0.2	0.136667	0.146667	0.1	0.19	0.17	0.306667	0.256667	0.163333	0.203333	0.163333	0.0466667	0.136667	0.0633333	0.193333	0.206667	0.0366667	0.196667	0
Sspon.01G0000810-2B	1.55333	2.17	1.19333	3.11333	3.46667	3.17333	4.76333	3.62667	3.61	2.96667	2.26667	1.87333	1.46	2.36333	3.51667	4.83667	4.2	2.8	1.73
Sspon.01G0000810-3C	1.49333	2.48667	0.486667	1.33667	2.31333	2.80667	3.13	1.58667	1.80667	1.12333	1.87	1.16333	1.23333	1.83333	1.73667	2.34667	1.34	1.18667	0.78
Sspon.01G0000810-4D	0.766667	1.26333	1.00333	2.10333	3.19333	4.00667	1.77333	0.826667	1.15	1.07	0.603333	0.806667	0.393333	0.853333	3.80667	1.94	1.2	1.16333	0.613333
Sspon.01G0000820-1A	0	0	0	0	0	0	0	0	0	0	0	0	0	0	0	0	0	0	0
Sspon.01G0000820-1T	0.0466667	4.63667	3.27333	10.5767	10.35	3.85	15.6467	16.5233	17.1633	4.18333	15.0967	4.02	0	3.27	9.78667	19.2067	14.1	31.7167	3.61333
Sspon.01G0000820-2B	10.5033	0	0	3.86667	3.56	6.32	2.84333	13.1767	11.7433	15.2167	8.77	8.45667	4.64333	0	2.97333	13.98	4.18	8.19667	2
Sspon.01G0000820-3C	0	0	0	0	0	0	0.756667	0	0.183333	0	0.85	0	0.423333	0	0	0.516667	0.306667	0	0
Sspon.01G0000820-4D	66.9967	30.51	28.8167	75.08	47.9567	71.0467	84.2267	86.3967	109.473	108.043	67.5933	57.1567	58.6267	19.2467	44.2733	94.7167	141.543	90.6567	49.0033
Sspon.01G0000830-1A	2.24333	3.09	3.22667	4.95	4.40667	5.09	4.54	3.90667	2.46	2.27333	2.59	2.83333	2.05333	3.08667	9.73333	5.28	2.64667	2.87333	1.70333
Sspon.01G0000830-2C	3.88	4.16667	5.37667	7.97	6.14333	6.39333	3.61667	4.23667	3.64667	6.69667	4.89333	4.62333	3.49	6.35	6.54667	8.98667	6.11667	3.55	2.51333
Sspon.01G0000830-3D	3.19667	4.81	4.51	3.5	6.41667	5.37667	5.04667	4.12667	2.77	3.12333	2.37333	3.39667	3.48333	3.57667	4.45667	4.66333	3.03	4.02667	2.89667
Sspon.01G0000840-1A	14.9233	20.5133	28.4267	14.95	15.2167	9.65667	8.57	6.41333	10.49	11.0633	7.11333	15.4433	10.71	17.7867	16.3	8.03	9.26333	9.13	10.6133
Sspon.01G0000840-1P	4.4	6.63	8.13667	5.22333	4.34	1.92	2.43	1.75333	3.15667	2.25	2.5	2.63	2.53667	7.16333	3.03	1.07667	2.34333	2.43667	4.07667
Sspon.01G0000840-2C	8.15667	15.8867	18.8967	10.61	9.47	6.45	4.49333	5.05333	5.84667	4.9	7.09667	11.0433	8.90333	17.5833	10.91	5.30667	6.30667	4.79333	7.53
Sspon.01G0000840-3D	4.4	6.63	8.13667	5.22333	4.34	1.92	2.43	1.75333	3.15667	2.25	2.5	2.63	2.53667	7.16333	3.03	1.07667	2.34333	2.43667	4.07667
Sspon.01G0000850-1A	0.06	0.123333	0.233333	0	0.0566667	0.626667	0.183333	0.176667	0.433333	0	0.273333	0.15	0.243333	0.45	0.42	0.693333	0.746667	0	0.133333
Sspon.01G0000850-2C	0.346667	0.51	0.116667	0.973333	0.523333	1.22	1.69667	0.31	1.86333	0.936667	0.556667	0.49	0	0.36	0.413333	3.54667	1.15333	0.826667	0
Sspon.01G0000850-3D	0.06	0.123333	0	0	0.0566667	0.0833333	0.15	0.176667	0.133333	0	0	0.15	0.0966667	0	0.0966667	0	0	0	0
Sspon.01G0000860-1A	4.66333	2.9	4.04333	6.25667	5.62667	6.25	5.17	6.36333	6.09333	5.58667	5.82	3.08667	5.52333	3.23	4.03	5.82	6.34333	5.90667	3.17667
Sspon.01G0000860-1T	7.70333	6.03667	9.18	13.34	12.94	12.1533	12.0533	14.7033	12.4133	13.3433	12.07	7.53667	10.4267	6.11667	8.9	11.28	12.4933	12.7733	7.65
Sspon.01G0000860-2C	1.07333	3.67667	0.816667	1.84333	3.72667	3.61667	4.22	1.23	2.51	0.36	0	3.17667	2.09333	4.55667	7.85667	6.38	11.19	1.85	0.246667
Sspon.01G0000860-3D	1.32333	0.823333	1.12333	2.18333	1.75667	3.31	3.24333	3.91333	3.04667	2.58333	1.83333	1.18667	1.55333	1.04667	0.86	2.54333	2.78333	2.77333	1.03
Sspon.01G0000870-1A	0.11	0.35	0.32	0.903333	0.463333	1.09667	1.24667	0.613333	0.986667	0.646667	0.456667	0.22	0.05	0.316667	1.4	1.56333	0.696667	0.3	0.583333
Sspon.01G0000870-2B	0.0966667	0.04	0.16	0.696667	0.23	0.71	0.543333	0.443333	0.79	0.34	0.386667	0.18	0.216667	0.123333	0.406667	0.496667	0.463333	0.296667	0.3
Sspon.01G0000870-3C	0.163333	0.276667	0	0.296667	0.26	0.136667	0.503333	0	0.276667	0.21	0	0.0433333	0	0.276667	0.346667	0.673333	0.123333	0.28	0
Sspon.01G0000870-4D	0.106667	0.34	0.353333	0.796667	0.38	0.826667	1.27333	0.923333	1.27	0.446667	0.503333	0.363333	0.23	0.276667	0.24	0.683333	1.07333	0.333333	0.226667
Sspon.01G0000880-1A	5.17	4.74667	3.75333	5.73667	6.74333	9.31667	9.61667	6.28667	8.74667	8.29667	8.45	5.75667	3.83667	3.28333	2.96333	7.29667	7.02	7.33667	5.22333
Sspon.01G0000880-2B	7.38333	6.77667	6.26	9.44667	10.2633	13.7933	17.19	11.8667	12.42	12.1733	14.7533	9.44667	5.95667	5.49	8.50667	13.63	11.43	10.2467	8.57667
Sspon.01G0000880-3C	3.47333	1.93	3.31	4.59667	4.41667	6.03667	6.70667	5.65	7.10667	7.95	5.91333	2.98667	3.77333	2.94333	4.69333	5.64	6.05667	5.36	3.11667
Sspon.01G0000890-1A	19.6433	26.4933	12.89	13.0767	12.37	6.47667	5.05333	9.28	11.3167	11.0767	14.0433	19.9333	19.23	15.53	13.9567	4.98667	10.6533	17.8433	14.7
Sspon.01G0000890-2B	12.11	15.0533	9.94667	8.37	9.33	3.73667	3.18667	5.67667	5.91	7.51667	10.67	10.9133	12.6067	10.8433	6.40667	3.55	7.2	11.7667	11.2733
Sspon.01G0000890-3C	11.0433	10.9933	7.91333	6.64667	6.78667	3.76667	2.89	3.16	6.52333	6.59333	8.48	9.72	9.76333	7.31	7.43333	3.74	6.28333	10.9967	7.12333
Sspon.01G0000890-4D	19.6433	26.4933	12.89	13.0767	12.37	6.47667	5.05333	9.28	11.3167	11.0767	14.0433	19.9333	19.23	15.53	13.9567	4.98667	10.6533	17.8433	14.7
Sspon.01G0000900-1A	3.75	2.76	1.96667	3.17	2.84333	2.04667	4.17	3.11667	2.48	2.16	4.07	4.66333	3.78667	2.03333	3.04667	2.09	2.88	3.18333	3.62333
Sspon.01G0000900-2B	0.183333	0	0.416667	0.463333	0.42	0.353333	0.11	0.373333	0.266667	0.513333	0.463333	0.67	0.566667	0.1	0.8	0.196667	0.993333	0.103333	0.75
Sspon.01G0000900-3D	3.11333	4.09667	2.30333	3.02333	3.36333	3.08667	2.59333	3.27333	3.07333	2.36	1.68333	3.73333	2.90667	3.80333	2.51	1.49667	2.44333	4.30333	3.06667
Sspon.01G0000910-1A	0.563333	0.38	0.933333	0.223333	0.0866667	0	0	0	0	0	0	0.443333	0.0633333	0.623333	0.25	0	0	0.06	0.32
Sspon.01G0000910-2B	6.09667	7.66667	3.48	1.66	1.13	0	0	0.0733333	0.116667	0.31	0.32	5.1	4.14333	5.11667	3.34	0.04	0.05	0.546667	5.69667
Sspon.01G0000910-3C	1.40667	0.7	2.53667	1.34	0.46	0.0633333	0	0.106667	0	0.15	0	0.976667	1.89333	1.53	1.06	0	0	0.27	1.90333
Sspon.01G0000910-4D	6.20667	7.96667	6.62333	3.01667	1.63333	0.08	0	0.163333	0.396667	0.3	1.19667	7.66	5.69667	7.42667	3.17667	0	0.383333	3.03333	11.0833
Sspon.01G0000920-1A	0.66	0.156667	0.586667	0.576667	0.343333	0.456667	0.62	0.956667	1.30333	1.14667	1.05667	0.163333	0.763333	0.243333	0.176667	0.476667	1.22333	0.766667	0.436667
Sspon.01G0000930-1A	1.24	1.28667	1.6	3.75	2.60333	2.89667	3.02	3.99	3.54	2.92667	2.81	1.68333	1.36	1.65	2.55667	2.96333	4.29	2.18	2.34333
Sspon.01G0000930-1P	2.5	2.95	3.03333	3.62	3.37333	2.99	3.11333	4.44333	4.31667	4.53	3.35333	3.36667	2.96667	2.88333	3.49667	3.29333	6.22667	4.40667	3.57
Sspon.01G0000930-2C	0	0.0633333	0.866667	0	0.713333	0	0	0	0.526667	0	0.303333	1.05	0	0	0	0	0	0.913333	0.136667
Sspon.01G0000930-3D	1.68333	1.52333	1.71	2.17667	1.92333	2.39667	1.48	1.62333	2.37667	2.85667	1.86	2.24667	2.11	1.62	1.57333	1.88	4.13667	2.32667	0.976667
Sspon.01G0000940-1A	0.696667	0.14	0.206667	1	0.406667	0.996667	1.02667	0.85	0.263333	0.473333	1.26333	0.53	0.256667	0.393333	0.653333	0.87	1.00333	0.16	0.586667
Sspon.01G0000940-2C	17.6233	14.1433	22.2767	28.0267	26.7867	33.2033	35.8367	38.1667	27.35	26.4833	30.6633	16.0567	19.11	14.91	26.79	31.9567	24.4133	22.4533	15.2867
Sspon.01G0000950-1A	0	17.3567	7.38667	43.76	71.7667	20.9033	66.9767	36.59	29.8933	32.87	0	17.3233	14.3467	64.24	20.4333	59.45	50.3167	54.4933	50.7233
Sspon.01G0000950-2B	4.20667	7.16333	5.86333	12.8667	19.0833	15.8733	13.9733	9.51333	9.69333	5.73667	5.78333	6.01667	3.61	12.4633	21.2	14.2867	13.4267	6.89333	6.23667
Sspon.01G0000950-3C	7.2	9.5	9.07333	15.05	24.3333	20.5333	15.2	10.7533	6.65333	4.67333	4.93667	7.63	6.43333	24.5433	28.95	13.11	9.46	5.79333	5.65
Sspon.01G0000960-1A	0.0566667	0	0.0533333	0	0.0166667	0.0533333	0.136667	0.08	0	0	0	0.17	0	0	0	0.28	0.146667	0	0
Sspon.01G0000960-1T	0.116667	0	0	0	0.0166667	0	0.0766667	0.12	0.03	0	0.12	0	0	0	0.12	0.0366667	0.1	0	0.0666667
Sspon.01G0000960-2C	3.47	2.47	1.99333	1.24	0.726667	0.293333	0.35	0.08	1.40333	1.71	1.57667	3.52	4.15667	3.13667	0.84	0.82	1.41667	2.68333	7.05
Sspon.01G0000960-3D	0.116667	0	0	0	0.0166667	0	0.0766667	0.12	0.03	0	0.12	0	0	0	0.12	0.0366667	0.1	0	0.0666667
Sspon.01G0000970-1A	14.7	9.72333	11.5167	16.8133	14.0233	13.13	16.23	15.7967	16.63	18.3667	19.6133	14.2	14.15	10.17	12.7633	20.2167	18.46	16.1667	14.32
Sspon.01G0000970-1P	4.50333	2.91667	6.26	10.6933	8.82667	4.77333	8.95	12.69	13.68	8.77667	8.68	6.44333	6.87333	5.20333	3.77667	8.68333	5.30333	10.1867	6.65
Sspon.01G0000970-2C	7.87667	7.74333	9.38	15.5633	14.4133	15.7267	15.92	21.3633	18.9933	18.3467	15.5033	10.14	10.12	8.31333	9.24667	17.5967	19.7333	13.3233	8.43
Sspon.01G0000970-3D	5.02	3.20667	3.07667	6.74333	9.64	12.98	12.46	12.99	10.1133	10.48	10.3467	3.96	3.9	4.26667	15.75	12.2467	12.9067	5.8	3.66667
Sspon.01G0000980-1A	9.36333	10.1567	8.17333	9.88333	6.84	4.58	2.75	5.8	7.93	8.72	8.42667	11.97	9.30333	7.49	7.87667	4.87333	7.01	9.91333	12.01
Sspon.01G0000980-1P	9.53	8.08	6.96	5.29	3.77333	2.26	3.02333	3.29667	7.22333	7.3	5.65667	8.53333	8.74667	5.93667	3.51667	3.08333	6.10333	8.8	12.4533
Sspon.01G0000980-2B	6.42667	5.62333	6.4	6.59	4.14333	4.73667	3.42	3.16	6.04	5.54	4.68333	8.25333	5.71667	7.00667	6.38	3.51667	4.09333	6.08	8.93333
Sspon.01G0000980-3C	9.13	10.6133	9.79	9.46667	6.91333	6.05667	6.82	7.36333	9.49333	9.92333	8.25667	11.4333	9.76333	10.3133	5.37333	6.27667	8.50333	11.87	13.1767
Sspon.01G0000980-4D	9.06667	8.99	8.46	14.5833	5.3	2.74667	3.84667	7.52333	2.33667	6.62	5.95	10.2633	9.52333	4.49	0.953333	1.55333	4.42	9.26	4.62333
Sspon.01G0000990-1A	9.53333	2.90333	2.60667	5.26333	4.63333	6.24667	9.77	12.32	12.6967	16.03	19.0033	8.49333	5.76	2.70333	3.67333	13.2967	14.66	17.4667	3.86667
Sspon.01G0000990-2B	9.19	3.94333	4.41333	9.96	5.18667	10.55	12.1233	20.3	18.6433	23.6167	24.3733	14.9467	12.8967	2.37667	7.13	21.0933	22.9733	20.2267	4.37
Sspon.01G0000990-3C	13.3367	5.43333	4.64333	10.3367	9.35333	15.2867	15.98	23.02	23.17	31.3367	31.9333	15.6	11.67	4.80333	11.9367	28.1467	28.04	28.6233	6.27667
Sspon.01G0000990-4D	15.9233	4.77333	2.22333	8.33667	8.64	10.4133	17.11	17.8267	19.3133	24.5333	25.7367	11.5067	11.9233	3.08667	3.36667	20.0033	22.89	23.9333	10.0033
Sspon.01G0001000-1A	3.31	4.40333	2.94667	6.44667	9.04	8.87667	8.99	5.97	8.18667	6.53667	3.73	4.47	3.87333	5.24333	7.29	7.13667	5.71333	5.25667	3.43
Sspon.01G0001000-2B	3.09	1.88	1.04333	3.94	3.72667	4.5	4.92667	4.17667	5.25	3.59	2.55333	2.25333	3.69	2.06333	4.31333	4.72333	4.14333	3.53667	3.06333
Sspon.01G0001000-3C	4.95	4.3	3.75333	8.05667	10.8733	11.8767	10.3433	8.1	11.9633	9.50667	6.44667	7.14	5.50333	6.96	8.76667	11.1833	10.72	7.42667	6.42333
Sspon.01G0001000-4D	2.24333	2.53333	1.63333	3.3	3.25667	4.31667	5.80333	4.50333	6.23667	4.29333	3.97	3.88667	2.77333	2.82333	4.67	4.05333	4.70333	3.57333	3.30333
Sspon.01G0001010-1A	72.1033	58.95	54.64	64.45	47.2	44.6967	66.7733	75.5467	86.44	89.98	91.4233	78.1	55.6633	57.1533	30.2267	73.9933	91.21	83.6067	63.83
Sspon.01G0001010-2B	161.627	90.7767	115.263	155.913	91.4933	100.417	147.947	219.597	201.363	231.973	258.07	160.717	176.387	112.943	64.0733	146	207.75	220.203	145
Sspon.01G0001010-3C	66.2333	42.1467	57.7967	75.5	48.3933	45.6467	73.0633	90.99	89.8367	104.663	99.9233	68.63	72.5533	51.6467	30.3267	67.62	106.027	112.67	77.3033
Sspon.01G0001010-4D	15.7867	10.63	13.0567	12.5267	6.41333	4.83333	5.77667	8.83	10.9033	10.3767	18.0633	17.4933	11.3433	14.1633	5.98667	9.03333	11.18	17.0733	16.0467
Sspon.01G0001020-1A	4.13	5.05	3.94333	5.06	5.61667	4.78	5.65333	7.82667	5.94667	6.39333	5.75667	4.63	3.85	2.93667	2.36333	4.75	4.19333	4.59333	5.63
Sspon.01G0001020-1P	4.84667	5	2.04333	4.05667	0.81	3.16667	3.47	1.79667	2.40667	3.48667	5.47667	2.01333	4.99	1.66333	1.56	5.12333	5.68667	3.59	3.89
Sspon.01G0001020-2B	23.7933	18.3233	11.42	17.2433	14.5633	17.38	22.8267	22.9967	29.3867	32.4333	29.44	19.7033	16.7333	9.96333	27.63	24.4567	23.8333	23.1233	22.0233
Sspon.01G0001020-3C	11.3567	5.12667	3.98333	7.06333	5.68	7.86	12.0967	10.6967	20	16.6133	12.84	9.23	8.12	3.4	2.12	12.8433	10.75	11.3	7.72
Sspon.01G0001020-4D	10.09	7.78667	6.59	6.25	11.4867	9.75667	11.7133	10.45	14.32	13.7533	14.7867	12.8567	7.64667	7.20667	11.5733	10.2267	5.81	8.07333	9.35667
Sspon.01G0001030-1A	0.0766667	0	0	0	0	0	0.0966667	0	0	0.0866667	0	0	0.12	0	0	0	0	0	0
Sspon.01G0001030-1P	0	0	0	0.123333	0.316667	0.19	0.406667	0.146667	0.333333	0.226667	0.0466667	0.0533333	0.183333	0.13	0.313333	0.193333	0.246667	0.0433333	0.223333
Sspon.01G0001030-2D	0	0	0	0.123333	0.316667	0.19	0.406667	0.146667	0.333333	0.226667	0.0466667	0.0533333	0.183333	0.13	0.313333	0.193333	0.246667	0.0433333	0.223333
Sspon.01G0001040-1A	11.1967	5.65	7.81	12.4067	20.4133	18.1633	15.81	13.4733	12.3433	10.49	14.6833	9.86667	11.7	10.12	5.95	20.9467	16.1533	8.42	9.76333
Sspon.01G0001040-2B	4.38333	1.91	4.06333	6.36667	7.65333	6.16333	7.24	7	3.33	4.45	4.29	2.26333	3.51333	2.00333	2.79	7.52333	5.61667	5.33667	1.55333
Sspon.01G0001040-3C	0.133333	2.39333	1.86667	3.63667	3.94	0.973333	2.51333	2.2	2.59333	2.48333	0.263333	2.07667	0.923333	1.64333	4.20667	2.86667	2.95667	3.97	1.70667
Sspon.01G0001040-4D	71.3233	47.6167	66.3967	93.9533	117.357	131.44	135.43	117.867	98.4367	93.2833	101.363	70.5267	74.8567	54.5933	70.2633	106.603	95.46	91.38	51.8933
Sspon.01G0001050-1A	0	0	0	0	0	0	0	0	0	0	0	0.153333	0	0	0	0	0	0	0
Sspon.01G0001050-2C	0	0	0	0	0	0	0	0	0	0	0	0	0	0	0	0	0	0	0
Sspon.01G0001050-3D	0.0366667	0.0333333	0.0166667	0.04	0.02	0.0233333	0.07	0.0566667	0.0566667	0.0566667	0.0766667	0.0133333	0.0433333	0.0166667	0.0233333	0.07	0.09	0.02	0.06
Sspon.01G0001060-1A	7.49	6.89333	8.60333	9.83333	10.9233	11.87	10.8533	11.3167	12.5567	12.3467	10.42	7.83333	6.40333	7.67333	12.7467	12.53	9.2	8.41667	6.43333
Sspon.01G0001060-2B	13.91	11.6033	14.4567	17.4067	17.3567	19.4033	21.5333	21.98	26.5133	23.5967	22.4067	16.0067	12.7667	14.4767	16.1167	26.1867	21.56	18.89	12.46
Sspon.01G0001060-3D	5.55667	2.83667	4.14	4.24	5.60333	5.93667	5.98333	6.61333	7.65	5.84333	6.86333	2.97	3.54	4.38	3.88	7.15	6.41	4.67	3.24667
Sspon.01G0001070-1A	18.07	12.5033	8.41667	14.1167	10.0133	10.5733	15.0067	20.75	23.2567	22.1167	20.58	14.6833	18.05	10.8967	8.11333	15.5567	21.6033	21.37	18.7167
Sspon.01G0001070-1T	18.3267	16.3933	9.27667	18.4233	13.4867	14.13	17.55	26.92	30.0667	23.4067	26.0767	19.1967	17.0167	12.91	13.38	19.45	29.48	26.7033	20.7167
Sspon.01G0001070-2B	4.48333	4.14667	2.46333	3.94	3.78	6.71333	8.44667	9.33333	5.99	5.11667	6.83	5.14333	4.16333	3.33	4.25667	5.03333	7.37667	6.98	3.36
Sspon.01G0001070-2T	6.34667	6.17333	2.9	5.37333	5.88	3.74667	5.52667	9.47333	9.14333	10.1067	8.98333	6.48333	8.19667	3.59333	4.48	5.69333	8.26333	11.1433	7.23
Sspon.01G0001070-3C	1.81	2.43333	1.14667	2.72667	1.14333	2.17333	4.24	5.28667	5.09	4.00667	4.81	4.57	4.95	1.01667	1.63667	2.54	5.89	4.66667	4.59667
Sspon.01G0001070-4D	8.28667	10.3733	4.89667	8.39667	8.07	7.37	5.56	13.7267	12.68	13.19	11.7033	8.88333	9.36333	5.38	7.82667	7.31	9.92667	12.4267	11.1167
Sspon.01G0001080-1A	4.14333	3.88667	1.48	5.91667	3.29	6.01333	3.02667	7.59333	8.67	5.81667	9.17	2.94	3.83	3.25667	3.38	4.17333	8.03	4.46333	4.18667
Sspon.01G0001080-2D	1.95667	1.55333	2.90333	1.92	1.93667	2.78333	8.01667	5.47333	2.74667	4.01	2.41	3.13	2.99333	1.39333	7.80667	2.59	1.94667	5.84667	1.26667
Sspon.01G0001090-1A	2.65667	4.83	3.53667	7.72667	7.8	7.11667	9.65667	17.1067	7.02	5.07	10.78	7.17	6.99	9.16333	9.04	10.16	11.3067	11.35	3.46
Sspon.01G0001090-1T	0	0	0	0	0	0	0	0	0	0	0	0	0	0	0	0	0	0	0
Sspon.01G0001090-2B	12.95	19.27	14.9367	32.6233	31.44	41.0133	34.09	58.17	33.6033	25.3567	44.4367	23.4333	20.2733	29.3567	32.6367	38.9567	42.4067	41.15	15.9
Sspon.01G0001090-3C	1.87333	4.94333	2.17667	3.66	4.07667	5.14667	4.47333	7.31667	6.61667	3.22667	7.46	5.54333	3.42	5.25	6.77667	4.96667	4.59667	7.20667	2.54
Sspon.01G0001090-4D	0.723333	0.913333	1.00333	1.24	1.59	1.90667	2.34	3.79667	1.47333	1.34667	2.16	1.15333	0.953333	1.45333	2.01333	1.62667	2.15	2.80667	0.166667
Sspon.01G0001100-1A	0.683333	0.57	0.66	0.94	1.01333	1.40667	1.15667	1.20667	1.13667	0.99	0.833333	0.323333	0.583333	0.406667	0.603333	0.893333	0.9	1.23667	0.66
Sspon.01G0001100-1T	1.65667	3.62667	3.46667	6.52667	6.70667	5.82333	6.36	10.09	5.78333	5.83333	7.94333	3.58333	4.67667	1.95	5.86333	7.65	7.9	7.55	4.46667
Sspon.01G0001100-2B	0.196667	0.226667	0.76	0	0.493333	0.1	0.9	0	0.56	0.133333	0	0.156667	0.183333	0.63	0.163333	0.566667	0.423333	0.173333	0.263333
Sspon.01G0001100-3C	3.08667	1.69667	0.873333	3.68333	4.06	6.91	5.44333	3.08	5.22333	6.19667	3.08	2.75667	3.47667	1.62667	3.83333	3.78667	3.94333	3.34333	1.76
Sspon.01G0001100-4D	0	0	0	0	0	0	0	0	0	0	0	0.213333	0	0	0	0	0	0	0
Sspon.01G0001110-1A	0	0	0	0	0	0	0	0	0	0	0	0	0	0	0	0	0	0	0
Sspon.01G0001110-2B	0	0	0	0	0	0	0	0	0.01	0	0	0	0	0	0.13	0	0	0	0
Sspon.01G0001110-3C	0	0	0	0	0	0	0	0	0	0	0	0	0	0	0	0	0	0	0
Sspon.01G0001120-1A	0.01	0.0933333	0.04	0.0133333	0.0466667	0	0.136667	0.243333	0.0766667	0.216667	0.136667	0.0233333	0.04	0.0333333	0.326667	0.0433333	0.14	0.0833333	0.0133333
Sspon.01G0001120-2B	0.01	0.07	0.06	0	0.206667	0.07	0.193333	0.213333	0.07	0.0166667	0.196667	0.00333333	0	0.0166667	0.173333	0.15	0.396667	0.0333333	0.07
Sspon.01G0001120-3C	0.02	0	0.02	0.25	0.16	0.17	0.0833333	0.2	0.423333	0.17	0.09	0.0233333	0.0133333	0.123333	0.54	0.556667	0.376667	0.09	0.0133333
Sspon.01G0001130-1A	32.4933	25.43	23.7533	38.4367	34.4367	43.28	51.29	48.0767	38.9967	39.13	46.7967	29.2067	37.4367	25.05	31.2667	41.6467	34.89	34.6067	26.4233
Sspon.01G0001130-1P	0	0	0	0	0	0	0	0	0	0	0	0	0	0	0	0	0	0	0
Sspon.01G0001130-2C	12.8667	15.9233	13.4667	32.0267	2.32333	31.3867	27.5167	29.4933	16.63	22.5233	23.6567	24.0267	8.91667	8.25	19.7433	25.9667	35.2033	27.0633	13.37
Sspon.01G0001130-3D	18.17	13.4067	16.9833	21.4833	17.9533	27.7033	25.0933	21.74	17.1167	16.58	20.25	14.0833	21.3767	16.03	23.6433	21.7	21.56	18.8133	16.0133
Sspon.01G0001140-1A	26.6333	14.8767	13.1367	17.2567	16.8167	20.0233	20.88	22.01	21.83	24.1333	22.5667	20.7767	26.7467	16.32	15.0333	22.8067	24.5067	29.1667	23.3267
Sspon.01G0001140-1P	16.5867	22.6933	24.7933	21.9233	19.5633	18.5433	17.9467	16.67	15.22	19.21	19.8767	20.0767	18.3767	23.4833	25.01	15.3733	16.9933	20.4333	20.2767
Sspon.01G0001140-2B	21.7067	14.46	20.4	21.4767	29.8667	31.6233	41.3333	54.3267	25.41	30.0967	31.8667	34.3233	30.0233	20.1467	28.7833	23.2767	26.41	35.7267	21.9867
Sspon.01G0001140-3C	0	0	0	0	0	0	0	0	0	0	0	0	0	0	0	0	0	0	0
Sspon.01G0001140-4D	1.34	0.606667	0	0.653333	0.66	0.373333	0.793333	1.34333	2.30333	2.33333	1.86	0.9	1.36667	0.553333	2.09333	1.76	1.54333	0.503333	0.926667
Sspon.01G0001150-1A	13.3433	11.6533	11.8633	9.6	8.68667	7.02	7.62	9.17667	8.22	10.1033	11.1967	9.52333	10.25	10.4767	8.64	8.61333	11.2967	11.76	12.61
Sspon.01G0001150-2D	2.26333	1.56667	2.89333	2.13667	1.60333	2.07333	1.97	1.91	1.71333	1.94667	2.08333	2.09667	2.64	1.54667	2.95333	1.34667	1.3	2.16	2.02333
Sspon.01G0001160-1A	0	0.0566667	0.1	0.23	0	0.243333	0.38	0.466667	0.146667	0.263333	0.28	0.103333	0	0.05	0.65	0.04	0.366667	0.0566667	0.0433333
Sspon.01G0001160-2B	0	0	0	0.22	0.28	0	0.416667	0	0.213333	0	0	0.1	0.393333	0	1.61	0.13	0	0.54	0.17
Sspon.01G0001160-3D	0	0	0	0	0	0.206667	0	0	0	0	0	0	0.206667	0	0	0	0	0.18	0
Sspon.01G0001170-1A	12.0167	9.66	12.74	11.5333	11.67	17.18	20.23	22.17	19.2233	20.81	17.47	15.4667	11.9033	8.74333	10.8567	15.77	16.6767	23.1867	10.52
Sspon.01G0001170-2B	40.4167	22.6233	20.8067	43.7433	35.98	40.2	59.44	80.4267	66.46	61.5367	72.9633	34.73	58.4067	19.1267	36.01	53.6633	57.8867	55.61	38.4767
Sspon.01G0001180-1A	0.966667	0.44	0.51	0.87	0.613333	0.346667	0.91	1.82667	1.7	1.31	1.08	0.526667	1.29	0.29	0.713333	1.37	2.42	0.443333	0.553333
Sspon.01G0001180-2B	0.163333	0	0.17	0	0	0.58	0	0.263333	0.22	0.21	0.203333	0	0.243333	0.193333	0	0.303333	0.156667	0.21	0
Sspon.01G0001190-1A	0	0	0	0	0	0	0	0	0	0	0	0	0	0	0	0	0	0	0
Sspon.01G0001190-2B	0	0	0	0	0	0	0	0	0	0	0	0	0	0	0	0	0	0	0
Sspon.01G0001190-3D	0	0.0233333	0	0	0	0	0	0	0	0	0	0	0	0	0	0	0	0	0
Sspon.01G0001200-1A	11.0633	22.57	0	27.1433	2.86667	14.8833	29.9167	44.9767	53.86	37.4233	0	0	13.9067	12.9533	7.40333	33.0267	27.2767	48.5067	24.8633
Sspon.01G0001200-1P	0	0	0	0	0	0	0	0	0	0	0	0	0	0	0	0	0	0	0
Sspon.01G0001200-2B	5.2	2.4	0	10.29	12.56	27.36	17.25	4.82667	5.85333	4.16333	14.4167	9.07	23.2367	6.95333	0	38.8	22.7567	3.18333	10.11
Sspon.01G0001200-3C	11.0633	22.57	0	27.1433	2.86667	14.8833	29.9167	44.9767	53.86	37.4233	0	0	13.9067	12.9533	7.40333	33.0267	27.2767	48.5067	24.8633
Sspon.01G0001200-4D	27.2467	4.62	20.56	13.4533	50.6933	30.0433	62.93	26.5333	39.3433	29.3	61.3767	55.7533	33.4467	25.23	47.4767	84.3333	99.06	23.8433	18.8333
Sspon.01G0001210-1A	0	2.04333	0.676667	0	0	0	0	0	0	0	0	0	0	0	0	0	0	0	0
Sspon.01G0001210-2B	0.176667	1.98	2.03	1.99	2.06	0.466667	0	0.113333	0.116667	0.28	0.39	2.13667	0.236667	5.13667	1.43	0.0833333	0.69	0.343333	1.75
Sspon.01G0001210-3C	0	0.946667	0.226667	0	0	0	0	0	0	0	0	0	0	0	0.546667	0	0	0	0
Sspon.01G0001220-1A	25.6733	10.2667	11.8333	36.3167	30.81	43.12	52.23	70.93	59.7	53.61	46.1533	21.6133	23.2867	11.8033	19.35	67.67	68.2633	46.7533	26.0133
Sspon.01G0001220-1P	71.6167	33.53	33.4733	114.78	94.85	146.347	174.987	195.94	180.08	170.933	130.243	76.2	82.0467	32.2233	86.28	209.343	210.443	148.34	69.2867
Sspon.01G0001220-2C	25.6733	10.2667	11.8333	36.3167	30.81	43.12	52.23	70.93	59.7	53.61	46.1533	21.6133	23.2867	11.8033	19.35	67.67	68.2633	46.7533	26.0133
Sspon.01G0001220-3D	32.92	10.3733	11.0967	38.2867	33.4767	54.19	65	82.19	77.9133	69.8567	55.1767	28.9967	31.4367	11.3167	24.95	69.2067	82.67	56.3233	30.4733
Sspon.01G0001230-1A	6.94333	7.00333	10.0467	11.28	10.3933	10.2567	10.1	9.03333	7.98	8.88333	8.88667	6.30667	7.29667	8.44333	10.29	9.10667	8.02	9.58333	6.55667
Sspon.01G0001230-2C	2.76	2.97	4.22333	3.95333	3.66	3.77	3.18667	2.25667	2.36667	2.64	2.31667	2.12667	2.71333	3.81667	4.43333	3.66667	4.54667	3.4	3.03
Sspon.01G0001230-3D	7.71	7.76667	10.9367	11.56	10.8233	10.4633	10.39	9.71	9.13333	9.67667	10.63	7.81667	9.83667	8.56333	9.17333	9.15667	9.17	10.2133	7.26667
Sspon.01G0001240-1A	0	6.18333	1.06333	0	0	0	0	0	0	0	0	2.37	1.49	0	5.97	0	0	0	1.98
Sspon.01G0001240-1P	60.0533	25.2433	35.6233	62.5733	53.0967	81.9967	98.7567	90.3367	93.4967	101.137	91.9833	57.5767	70.9467	36.13	36.1933	89.4767	90.9367	104.767	48.0567
Sspon.01G0001240-2C	21.9533	12.1433	8.42667	10.4233	10.7433	16.2967	15.57	11.3033	24.81	21.8833	14.0733	12.2767	14.1633	9.99333	7.47667	28.85	30.6067	24.9233	12.7967
Sspon.01G0001250-1A	0.4	0.0666667	0.24	1.33667	0	2.33667	2.3	2.13667	3.9	0.563333	0.156667	0.9	0.876667	0.366667	0	3.39333	0	0.13	0.41
Sspon.01G0001250-1P	0.4	0.0666667	0.24	1.33667	0	2.33667	2.3	2.13667	3.9	0.563333	0.156667	0.9	0.876667	0.366667	0	3.39333	0	0.13	0.41
Sspon.01G0001250-1T	1.66333	0.433333	0.0666667	1.33667	0.65	3.65333	7.95333	5.98667	6.49333	4.60667	3.51	1.95667	1.19667	0.05	3.38333	7.32	5.85	2.81667	1.29333
Sspon.01G0001250-2C	2.09667	0.923333	0.113333	2.92	0.756667	4.64667	13.1333	9.72667	10.09	7.13333	6.19333	3.07667	1.17333	0.423333	0.293333	11.16	10.4667	3.70333	1.03333
Sspon.01G0001250-2P	0	0.09	0.25	0	0	0.133333	0.783333	0.343333	0.536667	0	0.693333	0	0	0.0433333	0.0966667	0.916667	1.4	0	0
Sspon.01G0001250-3D	1.01	0.253333	0.13	0.996667	0.0566667	2.44	5.00667	4.06333	5.53	3.55	2.63	0.753333	0.683333	0.0466667	0.0433333	4.63	3.87333	1.18333	1.37667
Sspon.01G0001260-1A	0	0	0	0	0.0633333	0	0	0.08	0	0	0	0	0	0	0	0	0	0	0
Sspon.01G0001260-2B	0	0	0	0	0	0	0	0	0	0	0	0	0	0	0	0	0	0	0
Sspon.01G0001260-3C	0	0	0	0	0	0	0	0	0	0	0	0	0	0	0	0	0	0	0
Sspon.01G0001260-4D	0	0	0	0	0	0	0	0	0	0	0	0	0	0	0	0	0	0	0
Sspon.01G0001270-1A	0.18	0	0.126667	0.11	0.566667	0.213333	0.113333	0.306667	0.35	0.12	0.613333	0.123333	0.14	0.293333	1.02333	1.03667	0.396667	0.306667	0.39
Sspon.01G0001270-2B	3.9	2.99333	7.48667	11.8933	12.6667	18.0933	21.1633	24.2733	21.3433	17.91	13.8167	5.58667	5.67333	5.39333	11.9767	19.3767	17.2733	12.3433	4.44667
Sspon.01G0001270-3C	0.206667	0.27	0.293333	0.953333	0.856667	1.44	1.30667	1.41	2.12667	1.55667	1.11	0.833333	0.45	0.986667	0.94	1.95333	2.37667	0.51	0.433333
Sspon.01G0001270-4D	2.86667	2.10333	2.54333	6.02	6.58	7.11	6.99333	11.9567	8.97667	6.49333	7.30667	3.58	3.74667	3.41333	7.82	8.40333	9.40333	5.77667	3.03333
Sspon.01G0001280-1A	0	0	0	0	0.0466667	0	0	0	0	0	0	0	0	0	0	0	0	0	0
Sspon.01G0001280-2B	0.67	0.956667	0.173333	0.963333	0.253333	0.55	1.16667	0.9	1.29	1.29667	0.886667	0.836667	0.383333	0.603333	0.196667	1.46333	1.09667	1.00333	0.553333
Sspon.01G0001280-3C	0	0	0	0	0	0	0	0	0	0	0.136667	0	0	0	0	0	0.103333	0	0
Sspon.01G0001280-4D	0	0	0	0	0	0	0	0	0	0.08	0.0733333	0.23	0	0	0	0	0.0466667	0	0
Sspon.01G0001290-1A	50	18.2233	9.63333	27.2033	10.2733	56.5933	43.1567	51.95	29.6267	29.0133	59.4867	48.6533	26.2367	18.2867	83.8567	45.2067	38.23	17.4433	22.9533
Sspon.01G0001290-2B	27.8933	15.02	9.24667	20.3333	23.8967	44.7633	56.3267	46.4433	46.5067	37.7167	43.7567	27.6467	20.3167	10.7933	18.5567	64.09	42.7767	34.4567	22.9733
Sspon.01G0001290-3C	27.8933	15.02	9.24667	20.3333	23.8967	44.7633	56.3267	46.4433	46.5067	37.7167	43.7567	27.6467	20.3167	10.7933	18.5567	64.09	42.7767	34.4567	22.9733
Sspon.01G0001290-4D	0	14.1967	9.63333	2.88	22.1567	8.48	43.2467	9.61	31.7467	37.16	24.1	7.11	12.6767	3.47667	6.82667	42.8733	31.83	35.24	22.9533
Sspon.01G0001300-1A	27.76	20.7867	14.1433	15.1633	9.87	11.8133	15.2167	27.78	19.8833	25.7967	32.23	24.6167	27.79	8.67333	19.2433	17.4567	19.1433	29.9867	25.47
Sspon.01G0001300-2B	0.653333	0.426667	0	0.21	0	0.153333	0	0	0	0.316667	0.18	0	0.156667	0	0	0.153333	0.303333	0.123333	0.19
Sspon.01G0001300-3C	106.987	75.46	53.6333	57.0467	32.44	29.0667	37.4767	58.7333	59.5633	76.39	98.2	79.77	87.09	37.3	14.2633	46.2367	65.51	95.0567	92.3933
Sspon.01G0001300-4D	115.203	74.8133	78.1167	57.46	32.5733	36.4367	50.7133	55.2233	63.5	79.6633	82.6867	94.79	97	56.0067	30.1733	42.2	71.76	95.2233	104.777
Sspon.01G0001310-1A	0.273333	0.163333	0.08	0.446667	0.89	0.16	0.106667	0.213333	0.783333	0.473333	0.303333	0.406667	0.153333	0.27	0.303333	0.0966667	0.69	0.473333	0.496667
Sspon.01G0001310-1P	2.5	4.33667	3.02	3.91333	8.01	1.50667	0.856667	2.52	4.28333	3.27333	1.79667	7.09333	2.86	2.99667	9.46667	1.32667	3.64	3.35333	3.23
Sspon.01G0001310-2B	0	0.0933333	0	0	0	0	0.116667	0	0	0	0	0.186667	0	0	0	0	0	0	0
Sspon.01G0001310-2P	2.28333	2.83	1.45667	2.41667	10.1033	1.70667	1.44667	1.44333	3.1	3.08333	2.03667	3.3	2.01	3.21	8.76667	1.93667	3.71	2.19333	3.39333
Sspon.01G0001310-3C	0.603333	0.25	0.0533333	1.38333	1.76	0.14	0.263333	0.633333	1.21667	0.663333	1.11	2.53333	0.326667	0.543333	0.51	0.52	0.973333	1.5	0.5
Sspon.01G0001310-3P	0.983333	2.25333	1.06	1.29	5.90667	0.91	0.38	1.05667	1.84333	0.97	1.22	2.04667	0.926667	1.30667	3.60333	0.726667	2.34	1.75667	1.28333
Sspon.01G0001310-4D	0.0933333	0.106667	0.0466667	0.566667	1.23333	0.163333	0.12	0.603333	0.616667	0.566667	0.596667	0.71	0.416667	0.246667	0.13	0.35	0.496667	0.746667	0.14
Sspon.01G0001320-1A	23.3867	20.9967	10.18	19.0033	7.86667	9.72	15.0533	19.5167	31.7567	35.76	31.2133	30.9033	31.55	10.92	6.55333	12.9467	32.2533	40.9633	16.8667
Sspon.01G0001320-1P	10.5967	13.2	7.05667	15.22	8.31333	3.21	3.12333	8.03	8.62333	11.9033	9.35	12.2367	14.7033	8.60333	23.3867	3.92333	5.65	8.17	18.0233
Sspon.01G0001320-2B	40.64	16.1467	5.33	27.6567	4.90333	4.05667	8.12	37.4867	50.38	60.35	44.8733	40.26	75.3267	8.95333	6.53	8.27	44.63	82.2633	39.2067
Sspon.01G0001320-3C	263.42	266.49	157.95	205.817	150.587	166.513	163.607	208.81	252.757	288.99	307.523	316.36	347.52	177.46	159.297	135.857	204.997	369.017	249.377
Sspon.01G0001320-4D	30.4867	31.0067	17.65	17.0467	14.4767	11.6267	15.6933	19.7667	28.81	38.9867	37.8967	40.04	39.7067	15.2	10.41	14.5333	27.2433	38.37	22.86
Sspon.01G0001330-1A	177.7	198.54	165.867	260.597	215.27	233.593	224.863	298.613	327.733	267.77	241.48	225.003	231.423	170.697	208.643	203.687	267.573	280.857	204.43
Sspon.01G0001330-2B	3.94667	4.17667	3.54333	7.76333	5.29667	6.80667	4.89	5.75667	6.83	5.6	8.04667	4.09333	3.00333	4.69	3.16	3.99333	7.52333	4.15667	5.57
Sspon.01G0001330-3C	23.0833	22.2233	26.6	32.7033	28.75	26.39	23.3367	25.1567	41.94	32.87	22.37	26.3567	20.4233	25.06	45.26	36.1667	42.6633	42.69	18.3533
Sspon.01G0001330-4D	0.566667	0	0	2.35	0	0.5	0	0.683333	0	0	0	1.39	1.10333	0	0	0	3.02667	1.14333	1.08333
Sspon.01G0001340-1A	0.0533333	0.0333333	0	0	0	0.05	0.0333333	0.0733333	0.0566667	0	0.0666667	0	0	0	0	0.04	0.06	0.04	0
Sspon.01G0001340-1P	0	0	0	0	0	0	0	0	0	0	0	0	0	0	0	0	0.0166667	0.0333333	0
Sspon.01G0001340-2B	0	0	0.143333	0	0	0.13	0.0733333	0	0	0	0	0	0	0	0	0	0	0	0
Sspon.01G0001340-3C	0.88	0.716667	0.82	1.56333	1.46	0.593333	0.336667	1.05667	2.11667	2.18333	0.91	1.01667	1.11	1.37	0.556667	0.75	1.61333	1.55667	0.936667
Sspon.01G0001340-4D	0.27	0.0766667	0.13	0.253333	0.43	0.383333	0.453333	0.706667	0.593333	0.696667	0.08	0.326667	0.166667	0.44	0.0933333	0.366667	0.28	0.593333	0.236667
Sspon.01G0001350-1A	1.2	0.496667	1.71	2.78333	3.56333	3.53	5.70667	4.95	3.73333	4.08	1.80333	1.56333	2.09667	1.25667	2.93	7.04667	4.54	2.18333	1.62667
Sspon.01G0001350-2C	1.62	1.60333	1.5	4.27	2.97	6.79	5.04667	7.67667	7.58667	5.73	4.12333	2.14	2.30667	1.89333	3.82333	5.55667	5.31333	3.52667	2.25667
Sspon.01G0001350-3D	0	0	0	0.216667	0.316667	0.37	0.0933333	0.0833333	0.303333	0.236667	0	0.04	0.23	0	0.0733333	0.07	0.37	0.08	0
Sspon.01G0001360-1A	7.11	5.11	3.95333	7.85667	7.99667	8.99667	8.39667	11.3467	10.1167	9.62	10.9067	6.06667	6.95667	6.75	12.66	9.94333	10.2233	10.4567	7.81667
Sspon.01G0001360-2C	16.0733	12.0567	10.7467	16.9467	15.7333	18.9533	21.4967	24.8267	23.1567	20.17	22.76	14.63	14.6933	12.1433	12.7	24.5967	25.2133	22.7533	13.7033
Sspon.01G0001360-3D	1.17333	1.23333	0.776667	1.27667	0.923333	0.9	1.36333	1.45	1.82667	1.53667	0.976667	1.04667	1.11333	1.08333	2.92	1.67667	2.21667	1.34667	1.73667
Sspon.01G0001370-1A	7.66667	5.59333	11.4133	14.4533	23.3567	21.2567	19.16	20.0433	17.5867	15.1333	14.91	7.64	8.05667	14.2533	16.4267	16.1433	16.29	12.4033	7.46667
Sspon.01G0001370-2B	0	0	0.0333333	0	0.02	0	0	0	0	0	0	0	0	0	0	0	0.0266667	0	0
Sspon.01G0001380-1A	2.40667	3.86333	2.85333	3.62	1.81667	1.99	4.62667	5.6	8.09	4.69667	3.70333	2.37667	3.22667	3.54333	4.03333	4.34333	6.75667	4.23	3.12
Sspon.01G0001380-1P	0.966667	0.546667	0.396667	0.676667	0.503333	1.10333	1.38333	1.60333	1.82	2.02	1.02	1.28	0.843333	0.406667	0.763333	1.47333	1.61	1.01333	0.47
Sspon.01G0001380-2D	0	0.163333	0	0.453333	0	0	0.0766667	0.103333	0.33	0.233333	0.32	0.35	0	0.346667	0.106667	0.293333	0.51	0.126667	0.0933333
Sspon.01G0001380-2P	0	0	0	0	0	0	0.116667	0	0	0.0333333	0	0	0.446667	0.04	0.02	0	0	0	1.13667
Sspon.01G0001390-1A	0.74	0.36	0.633333	1.34667	1.59	1.51333	1.02667	0.72	1.09667	1.93333	0.553333	1.01	0.156667	0.7	0.65	1.53667	1.43333	0.88	0.44
Sspon.01G0001390-2B	9.78	7.59	10.98	13.51	16.3233	15.2267	15.2867	15.2333	14.8067	12.8167	9.56667	6.89333	6.38667	8.29667	11.0733	13.1233	12.6233	11.66	7.55333
Sspon.01G0001390-3C	18.5733	7.63	11.2267	30.6767	25.3567	62.6267	78.5533	80.8833	52.4667	52.0933	37.3433	30.95	12.55	12.19	21.96	71.4733	69.9367	31.22	11.7867
Sspon.01G0001400-1A	11.92	12.2933	7.97333	14.7933	16	16.0833	12.8267	9.84	14.53	13.24	10.15	10.9233	10.5967	14.8667	17.0133	15.4867	15.3867	17.6	10.81
Sspon.01G0001400-1P	16.29	16.88	7.71	13.87	8.98333	12.46	16.6	13.8367	25.85	23.03	17.23	16.9633	10.9533	7.53	11.0167	15.9633	24.7133	23.9967	11.01
Sspon.01G0001400-1T	0.85	0.896667	0.746667	1.15667	0.596667	1.26333	1.41667	0.68	1.44667	0.306667	1.60667	1.03333	0.146667	0.25	1.60667	1.38667	0.793333	0.733333	0.326667
Sspon.01G0001400-2B	32.4633	35.9333	27.5833	41.1133	48.02	49.1333	37.2667	27.2533	41.1067	33.9933	26.2567	36.3833	29.4133	42.75	59.7633	47.1467	36.52	38.1667	23.8333
Sspon.01G0001400-2P	3.81333	5.01333	1.89667	3.35	3.16	3.42667	5.16667	2.95	7.02	7.28333	3.92667	3.63	4.07	2.13333	2.60667	5.51	6.81333	6.66667	2.54667
Sspon.01G0001400-3C	15.4133	19.9567	15.8533	23.8767	28.7233	28.7267	21.4567	16.9167	24.45	20.0733	12.0833	17.2333	13.3167	19.9533	27.2133	25.9567	20.2833	19.6067	11.75
Sspon.01G0001400-3P	16.9467	23.28	15.69	26.42	31.3767	33.5867	22.2533	16.7367	28.52	21.61	15.3167	18.3333	16.53	20.5767	26.21	29.1033	25.0867	20.56	13.3967
Sspon.01G0001400-4D	0.416667	0.616667	0.57	1.39	0.83	1.02667	0.806667	0.906667	0.906667	0.943333	1.18	0.803333	0.65	0.816667	2.22667	1.45667	1.14667	0.956667	0.426667
Sspon.01G0001400-4P	27.86	37.7833	24.3767	40.9133	36.94	46.0567	48.82	43.1533	62.8933	60.3233	41.17	33.96	23.5967	23.7533	53.56	53.71	60.86	56.11	23.36
Sspon.01G0001410-1A	0	0	0	0	0	0	0	0	0	0	0	0	0	0	0	0	0	0	0
Sspon.01G0001410-2B	0	0	0	0	0	0	0	0	0	0	0	0	0	0	0	0	0	0	0
Sspon.01G0001420-1A	1.97333	1.80333	2.08333	3.11	2.64	3.53667	4.43	4.95667	4.45	4.02	3.27667	1.84	2.52	2.77333	2.45	4.68333	4.47667	2.56333	2.09333
Sspon.01G0001420-2B	1.00667	1.90333	1.78333	2	2.18667	1.36	1.44333	1.79667	3.03	1.62667	2.36333	1.52333	1.72667	2.97333	1.84333	1.92333	3.48	2.35	1.57
Sspon.01G0001420-3C	6.49	5.89667	6.5	9.91667	10.1733	9.85	12.29	12.35	12.45	10.41	9.61667	7.14333	7.24	8.15333	12.35	10.77	11.6	8.27333	6.03667
Sspon.01G0001420-4D	5.28	5.7	5.57667	7.45	6.59	6.88333	7.04	7.82	9.15	7.13667	6.57333	5.66333	5.68333	7.67	6.49667	8.27667	8.48333	6.69	5.90667
Sspon.01G0001430-1A	0.706667	1.92667	1.22667	4.30333	4.35	2.29333	2.39667	7.48	5	2.78667	2.11333	1.94	3.15	2.06	1.79333	2.77667	4.65	3.43333	1.74333
Sspon.01G0001430-2B	0.183333	0.536667	0.573333	3.72	3.91	2.20667	2.12	4.61	3.08667	1.67	0.9	1.37333	0.263333	1.51333	1.59667	1.89	1.92667	0.223333	0.573333
Sspon.01G0001430-3C	0	0.09	0	0	0.136667	0	0.12	0.13	0.186667	0.113333	0	0	0	0	0.176667	0.0933333	0.283333	0	0
Sspon.01G0001430-4D	0.926667	1.69333	0.726667	6.02333	5.03333	4.82	3.38667	6.20667	6.33	3.31	2.72333	0.993333	2.39333	3.35333	4.36333	3.77	4.05333	2.23	2.02
Sspon.01G0001440-1A	0.05	0	0	0.23	0.466667	0.566667	0.576667	0.443333	0.296667	0.133333	0.123333	0.1	0	0.113333	0.333333	0.96	0.21	0.28	0.13
Sspon.01G0001440-2B	0.993333	0.48	0.87	2.97	3.25333	6.99333	7.91333	4.13	3.98333	4.98	2.70333	1.63333	1.25333	1.11333	2.86667	6.41	4.17333	2.16	0.963333
Sspon.01G0001440-3C	0	0.563333	0	0.34	0	0	0	0	0	0	0	0	0	0	0	0	0	0	0
Sspon.01G0001450-1A	0	0	0.0466667	0.0533333	0.233333	0.116667	0.103333	0	0.0333333	0	0	0.0533333	0	0.166667	0.116667	0.0633333	0.0733333	0.22	0.0533333
Sspon.01G0001450-2B	0.07	0.283333	0.33	0.103333	0.393333	0.313333	0.49	0.1	0.373333	0.333333	0	0.0566667	0.1	0.18	0.316667	0.13	0.26	0.103333	0.326667
Sspon.01G0001450-3C	0.42	1.71	0.773333	1.56	2.06	0.786667	0.433333	1.21667	0.9	0.636667	0.123333	0.236667	0.7	0.913333	4.74667	0.87	0.92	0.92	1.24
Sspon.01G0001460-1A	23.14	16.5233	11.53	14.81	19.44	24.2133	28.5933	30.24	31.1633	29.58	27.1367	24.8667	19.4067	9.76333	17.7367	40.7333	37.69	27.8567	22.2633
Sspon.01G0001460-2B	102.6	65.8067	39.94	60.1833	65.24	86.5767	104.593	121.683	127.083	124.137	120.377	95.87	68.45	33.7833	36.15	128.707	141.04	100.333	104.69
Sspon.01G0001460-3C	322.353	214.753	123.94	182.117	230.217	304.173	336.887	333.58	422.993	419.697	359.93	311.243	225.403	113.427	189.857	437.26	442.593	339.037	279.397
Sspon.01G0001470-1A	0	0	0	0.11	0.556667	0	0.426667	0.393333	0.256667	0.173333	0	0.123333	0	0	1.00333	0	0.153333	0	0
Sspon.01G0001470-2B	0.133333	0.3	0.603333	0.616667	1.28333	1.01	0.153333	1.69	1.58667	0.193333	0.653333	0	0.0766667	0.403333	0	1.59667	1.08	0.23	0
Sspon.01G0001470-3C	0.55	0.783333	0.43	0.07	1.69333	1.40333	1.63333	0.606667	0.223333	0.856667	0	0.203333	0	0.273333	0.973333	3.67	0.193333	0.636667	0.133333
Sspon.01G0001480-1A	0.146667	0.41	0.236667	0.273333	0.42	1.60667	0.92	0.696667	0.626667	0.79	0.96	0.326667	0.25	0.12	0.716667	0.603333	0.89	0.163333	0.283333
Sspon.01G0001480-2B	1.33333	1.47667	1.30333	3.49667	1.75333	2.56	6.24	5.76667	3.63667	3.55333	3.11	3.27667	2.35	1.09	1	3.03667	2.14333	2.09	1.91333
Sspon.01G0001480-3C	2.54333	2.30333	1.68667	4.07	2.41333	5.35333	6.06	5.72333	5.92333	4.96333	5.06	2.96333	3.75	2.27	3.29333	5.85667	5.21333	4.93	2.28333
Sspon.01G0001490-1A	6.08333	3.16667	1.63667	3.84	2.51	3.31667	4.56	6.77667	8.83667	8.59	9	2.94667	5.97	1.32667	3.42	4.49333	6.02333	6.71333	4.53667
Sspon.01G0001490-2B	6.92333	2.93667	2.08	5.71667	3.83333	5.39667	5.23333	13.54	9.32667	7.71	10.68	4.97333	7.79667	2.76667	4.92	6.81	9.08	5.9	6.01667
Sspon.01G0001490-3C	29.7567	11.16	9.84667	22.7433	17.3167	19.69	22.06	46.8033	39.4333	43.8433	44.73	18.1733	32.9267	9.91333	16.1533	24.0867	37.9233	36.2433	24.67
Sspon.01G0001490-4D	0	0	0	0	0	0	0	0	0	0	0	0	0	0	0	0	0	0	0
Sspon.01G0001500-1A	6.58333	3.91667	3.52667	9.38333	9.07	16.5233	20.6333	21.3633	18.0933	13.97	14.19	7.81333	7.99333	2.97667	8.59	18.4867	17.1467	10.6533	6.72333
Sspon.01G0001500-2B	4.65	2.77667	2.51667	5.92	5.83333	11.6033	12.7967	13.1	10.9767	9.79333	11.7967	4.91	4.53667	1.26	2.92	9.06333	10.74	6.44667	4.82
Sspon.01G0001500-3C	17.8767	9.76	6.22	14.06	12.3867	25.5833	33.9667	37.4833	31.58	25.9067	31.0833	14.9	11.0567	4.75667	11.9667	26.3867	28.14	19.7633	12.3833
Sspon.01G0001500-4D	0	0	0	0	0	0	0	0	0	0	0	0	0.193333	0.35	0	0.323333	0	0	0
Sspon.01G0001510-1A	8.72333	2.78333	1.72	8.04667	5.91333	6.17333	11.36	15.8833	19.5533	16.4767	12.69	6.64667	9.92333	2.07333	3.20333	11.6633	17.2733	18.5333	5.9
Sspon.01G0001510-2B	2.04667	1.13333	0.703333	1.78	0.85	2.36333	2.31667	3.38	4.01333	2.98667	2.44333	2.13667	2.65333	0.306667	0.956667	3.05667	5.58333	4.14333	2.18333
Sspon.01G0001510-3C	1.82	1.11333	0.763333	3.17333	1.36667	2.38667	3.07333	4.50667	5.47333	4.47667	3.41	2.08	2.58	0.53	1.78	3.44	3.44667	5.40333	0.93
Sspon.01G0001510-4D	1.82	1.11333	0.763333	3.17333	1.36667	2.38667	3.07333	4.50667	5.47333	4.47667	3.41	2.08	2.58	0.53	1.78	3.44	8.78	5.40333	0.93
Sspon.01G0001520-1A	21.78	17.2533	14.45	16.17	16.9867	13.85	10.2833	10.9733	18.4833	14.63	16.4267	11.6067	13.27	13.3233	7.27	7.91	13.39	20.0233	27.5333
Sspon.01G0001520-2B	1.09333	3.54667	0.8	1.72667	2.38667	4.26333	1.21	4.09333	2.92	5.54667	6.45	0.733333	2.13	5.49667	1.85667	2.44	2.34667	4.54	8.27333
Sspon.01G0001520-3D	21.78	17.2533	14.45	16.17	16.9867	13.85	10.2833	10.9733	18.4833	14.63	16.4267	11.6067	13.27	13.3233	7.27	7.91	13.39	20.0233	27.5333
Sspon.01G0001530-1A	11.4033	9.68667	7.39333	11.6733	11.2633	10.7433	9.01667	13.4	14.3967	15.9967	15.6633	10.0433	16.2467	9.72333	11.2533	11.4933	14.7333	17.5767	12.2267
Sspon.01G0001530-1P	24.0533	20.94	18.2733	26.0833	24.9033	25.7667	22.4433	30.5567	32.2833	30.25	28.8267	22.05	29.86	16.2533	25.84	21.9433	27.68	30.8267	25.1967
Sspon.01G0001530-2B	8.21333	7.89667	4.98667	9.25333	8.58667	8.94333	7.63333	8.15333	8.80333	10.3133	9.63667	7.25667	8.49	6.12333	7.65333	6.20667	11.1267	9.5	9.49667
Sspon.01G0001530-3D	0	0	0	0	0	0	0	0	0	0	0	0	0	0	0.476667	0	0	0	0
Sspon.01G0001540-1A	2.09333	1.63667	0.826667	1.76333	1.38	2.97667	2.75667	3.89	2.21667	2.7	2.11333	0.79	1.35	0.916667	2.97333	1.83333	2.39333	0.92	1.04333
Sspon.01G0001540-1P	6.42	4.93667	4.43667	9.22	8.21	13.0267	18.9133	16.8267	12.7933	11.4967	10.0367	7.52	5.96667	4.42333	13.9667	15.8267	14.57	8.14	5.27667
Sspon.01G0001540-2B	0	0	0.233333	0	1.18333	2.11333	0	0	0	0	0	0.456667	0	0	0	0	0.663333	2.1	1.10667
Sspon.01G0001540-3C	0	0	0	0.0633333	0	0.11	0.0833333	0.0866667	0	0.0866667	0	0.0966667	0	0	0	0.07	0	0.0833333	0
Sspon.01G0001540-4D	7.86667	5.49333	5.47	9.59333	6.36	13.7533	16.7367	19.17	15.3333	10.9567	9.3	7.99	6.94667	4.07667	8.66333	17.2467	13.31	10.13	6.96333
Sspon.01G0001550-1A	0	0	0	0	0.176667	0	0.166667	0.2	0	0.426667	0.39	0	0.216667	0.0266667	0.223333	0.243333	0.333333	0	0
Sspon.01G0001550-2D	0.526667	1.27333	1.28667	2.74333	2.75333	2.48333	2.67667	3.12333	2.94	1.41667	1.98333	0.77	0.59	1.01333	2.26333	1.94333	2.19	1.45	0.763333
Sspon.01G0001560-1A	1.99667	1.23333	0.936667	2.35	2.57333	4.84333	4.50667	4.19667	3.66667	3.38333	4.36667	1.48	1.99333	0.856667	2.51333	4.38	4.06333	3.01667	1.78667
Sspon.01G0001560-1P	6.40333	6.17333	5.48	8.64667	7.58667	10.0367	10.0767	11.5733	11.1267	9.96667	9.69333	6.10333	7.27	5.22	8.36667	7.68	7.70667	8.99	6.75667
Sspon.01G0001560-2B	2.66	2.96333	3.05333	6.09	7.38	5.81667	6.36333	7.7	6.39333	6.63333	5.23	2.85	2.67	1.87	6.09667	3.8	5.42333	4.95333	1.86
Sspon.01G0001560-2P	1.63	1.35	1.77	2.75	1.77333	3.45333	3.18333	2.08667	2.70667	1.9	1.74333	1.27333	1.86	2.07333	2.32333	2.44333	3.33667	1.96	1.66
Sspon.01G0001560-3C	0.476667	0.476667	0.42	1.31333	0.41	0.33	0	0.413333	0.82	1.52667	1.12333	0.36	0.276667	0.503333	0.42	0.313333	1.1	0.626667	0.523333
Sspon.01G0001570-1A	0	0	0	0	0	0	0	0	0	0	0	0	0	0	0	0	0	0	0
Sspon.01G0001580-1A	0	0	0	0	0	0	0	0	0	0	0	0	0	0	0	0	0	0	0
Sspon.01G0001580-2B	0	0	0.0866667	0	0	0	0.0933333	0	0	0	0	0.23	0	0	0	0	0	0.136667	0
Sspon.01G0001590-1A	0.18	0.463333	1.77333	0.83	0.283333	0.09	0	0.0733333	0	0	0	0.523333	0.106667	0.743333	0.0933333	0	0.09	0.236667	0.173333
Sspon.01G0001590-2D	0.96	1.84333	7.96	3.53	1.54667	0.0733333	0.3	0.326667	0.22	0.0866667	0.173333	2.03333	0.383333	2.4	1.24333	0.15	0.416667	0.266667	1.03333
Sspon.01G0001600-1A	16.8433	41.43	32.4867	14.82	11.1567	3.49667	6.87	14.64	11.0767	10.3967	12.6733	19.74	15.7333	30.0967	13.0933	5.57667	10.4867	7.41667	17.87
Sspon.01G0001600-2D	84.11	176.763	120.783	67.0167	47.3867	18.7033	25.8433	59.4933	43.7967	41.7367	56.7833	83.6967	78.51	113.593	99.45	29.0867	43.6267	32.65	84.8967
Sspon.01G0001610-1A	7.73667	8.38333	3.52667	8.49333	0	1.38667	3.33667	0.653333	5.93667	5.32	1.43333	7.86333	8.15	4.15	10.9833	1.31	1.09	3.99667	5.91333
Sspon.01G0001610-1P	3.17333	7.27333	1.02	3.09667	1.03	0.316667	2.14667	0.753333	3.05	1.80667	2.26667	4.88	5.03333	4.35	1.65333	1.48333	4.21667	2.62	1.57333
Sspon.01G0001610-2D	5.96	6.20333	1.20667	4.16667	0.42	1.89333	2.40667	2.98	4.09667	3.62	5.03333	5.72	4.47	3.24333	2.87333	0.393333	2.85333	2.75333	3.51333
Sspon.01G0001620-1A	0.436667	0	0	0	0.373333	0.276667	0	0	0	0	0.853333	0.276667	0.246667	0	0	0	0.906667	0.24	0
Sspon.01G0001620-1P	5.22	0.26	11.8967	0	0.936667	0	0	0	1.70667	9.23667	0	0	2.85667	0	3.29667	0	5.41667	2.92333	0
Sspon.01G0001620-2B	2.97333	2.81	1.65667	1.80333	0.956667	2.5	2.84667	5.21667	5.62333	3.34	3.51	1.38667	2.8	1.87667	2.56667	2.32	3.82333	3.61333	4.06333
Sspon.01G0001620-3C	2.97333	2.81	1.65667	1.80333	0.956667	2.5	2.84667	5.21667	5.62333	3.34	3.51	1.38667	2.8	1.87667	2.56667	2.32	3.82333	3.61333	4.06333
Sspon.01G0001620-4D	2.97333	2.81	1.65667	1.80333	0.956667	2.5	2.84667	5.21667	5.62333	3.34	3.51	1.38667	2.8	1.87667	2.56667	2.32	3.82333	3.61333	4.06333
Sspon.01G0001630-1A	8.75	6.59333	7.17667	9.76667	8.62	7.27667	10.1467	11.3833	9.77	11.2	14.29	7.66	10.5567	5.78	6.52	9.74333	11.29	8.06667	8.85667
Sspon.01G0001630-2B	22.43	16.5567	14.0867	16.55	15.8233	20.6467	17.5633	25.9033	23.4167	19.4033	28.92	17.82	32.0433	15.7833	18.3133	23.3633	21.9167	23.97	19.7267
Sspon.01G0001640-1A	0.2	0.196667	0	0	0	0	0	0	0	0	0	0.156667	0	0.0933333	0	0	0.0533333	0.0733333	0
Sspon.01G0001640-1P	0.0433333	0.0433333	0.15	0.253333	0.116667	0.06	0	0	0.0833333	0.226667	0	0	0	0.05	0.12	0	0	0	0.0366667
Sspon.01G0001640-2B	0.0233333	0	0	0	0	0	0	0	0	0	0	0	0.156667	0	0.11	0	0	0	0
Sspon.01G0001640-2P	0.0933333	0.0633333	0.576667	0	0	0	0.143333	0.133333	0	0	0.213333	0.206667	0.08	0.18	0.326667	0.06	0.0533333	0.18	0
Sspon.01G0001640-3C	0.04	0.05	0.04	0.1	0	0	0.05	0.0633333	0.213333	0	0.153333	0.216667	0.126667	0.0433333	0.123333	0	0.0366667	0.0966667	0.0966667
Sspon.01G0001640-3P	0	0	0.1	0.14	0	0	0.163333	0	0.0466667	0	0	0	0	0	0	0	0.04	0	0
Sspon.01G0001640-4D	0	0.34	0	0	0	0	0	0	0	0.143333	0	0	0.0666667	0	0	0	0	0	0
Sspon.01G0001650-1A	3.99667	2.43333	2.24333	6.8	8.37	12.8867	15.44	16.58	12.13	12.9	13.18	4.08667	5.49	2.41	7.81333	13.9833	13.3767	10.0133	3.33667
Sspon.01G0001650-2D	0	0	0	0	0	0	0	0	0	0	0	0.153333	0	0.06	0	0	0	0	0.383333
Sspon.01G0001660-1A	0.05	0.156667	0.11	0.196667	0.186667	0.07	0.0566667	0.0466667	0.0266667	0.07	0.15	0.0833333	0.18	0.226667	0.15	0.0266667	0.04	0.0766667	0.03
Sspon.01G0001660-1T	0	0	0.15	0.0766667	0.0466667	0	0.08	0	0.0333333	0	0	0	0.233333	0.173333	0.0733333	0.123333	0	0.06	0
Sspon.01G0001660-2B	0	0	0.0533333	0	0	0.1	0.0533333	0	0.0433333	0	0	0	0	0	0.04	0	0.0566667	0	0.0333333
Sspon.01G0001660-3C	0	0	0.0533333	0	0	0	0.0533333	0	0.0433333	0	0	0	0	0	0.04	0	0.0566667	0	0.0333333
Sspon.01G0001670-1A	3.13333	5.50667	4.03667	3.9	3.50667	3.50333	3.49333	3.42667	3.24667	2.92667	3.70333	3.10667	4.73333	3.03333	4.64	3.63	3.81	3.59667	4.18667
Sspon.01G0001670-2B	1.94	1.86333	0.846667	1.20667	1.36333	1.72333	1.87333	1.70667	2.45	1.63333	1.12	1.60333	1.37333	1.19667	0.896667	1.01	1.22667	1.80333	1.03
Sspon.01G0001670-3C	3.25333	7.31667	3.92333	3.41667	2.81	6.19333	4.91	7.77333	5.25	2.98667	6.58667	3.72333	3.54	5.01667	5.89	3.94	1.53	3.39667	4.60333
Sspon.01G0001670-4D	1.42	4.3	3.12	2.61333	0.29	3.06333	0	0.103333	1.00667	3.53333	0.83	4.34	5.68	3.87333	2.18	0.373333	3.68	1.52667	1.79667
Sspon.01G0001680-1A	34.19	35.0433	23.4467	46.7667	40.7133	71.9967	90.94	95.5233	76.86	75.9033	74.0567	43.13	40.84	26.88	32.2467	84.5733	65.9933	49.9433	30.9367
Sspon.01G0001680-2B	10.7867	9.00667	7.15333	12.89	10.37	18.84	28.5733	26.3267	28.2933	22.6233	19.8167	11.11	11.0567	8.88	52.25	28.1067	21.38	15.35	10.55
Sspon.01G0001680-3C	21.61	18.1033	14.87	28.3467	23.68	37.2933	50.0867	58.94	55.4067	42.9267	50.16	22.1867	18.8667	18.16	16.4167	54.4133	49.18	32.01	18.32
Sspon.01G0001680-4D	20.6633	14.6533	9.62667	17.9833	22.1333	35.9367	44.8	41.4833	48.7333	34.4967	40.6933	19.42	21.7233	17.8967	24.8833	44.8667	33.5033	20.7667	17.38
Sspon.01G0001690-1A	0	0	0	0	0	3.91333	0	0	2.49	24.31	0	0	5.54	11.1667	0	7.30667	2.42333	12.6933	0
Sspon.01G0001690-2B	0	0	0	0	0	0	0	0	0	0	0	0	0	0	0	0	0	0	0
Sspon.01G0001690-3C	0	0	0	0.14	0	0	0	0	0.396667	0	0	0	0	0	0	0	0.236667	0	0
Sspon.01G0001690-4D	3.09667	3.43333	3.82	4.88667	4.01667	5.21	5.1	4.93667	4.89667	4.29333	4.08667	4.32667	4.21667	2.59	3.01667	4.51667	4.63333	3.76333	2.73667
Sspon.01G0001700-1A	0.696667	1.21667	0.836667	0.62	0.873333	0.96	1.96333	1.74667	0.756667	1.55667	1.48	0.68	1.08	1.27	3.61	0.89	2.67667	0.906667	1.24333
Sspon.01G0001700-2C	0.226667	1.54333	0.253333	1.69333	0	0.256667	2.60667	0.866667	1.31	2.62	0.323333	0.313333	0.56	1.04	1.45	0.643333	1.18667	0.813333	0.206667
Sspon.01G0001700-3D	0	0.286667	0	0.896667	0.61	0	0	0	0	0	0	0.313333	0	0	0.506667	0.51	0.386667	0	0
Sspon.01G0001710-1A	0.873333	0.913333	0.883333	1.59667	1.20333	1.56667	2.57667	2.14667	1.43667	1.08667	2.17667	1.11333	0.56	1.53333	0.893333	1.74	3.12	1.92333	1.91333
Sspon.01G0001710-1P	12.7567	20.1367	47.0067	48.2833	44.85	32.9	20.48	21.3867	12.2633	21.2067	31.3467	16.97	16.1533	45.77	32.0467	14.82	8.22333	14.4133	13.8667
Sspon.01G0001710-2C	38.3067	34.4067	27.1033	43.5067	39.6733	50.6267	51.3	71.2967	49.2433	47.8333	63.65	32.87	37.02	31.8533	28.05	52.6433	50.35	44.1633	34.3567
Sspon.01G0001710-3D	43.94	45.2633	35.4333	48.31	48.1533	64.84	64.16	78.5167	55.6267	56.7633	74.73	42.3333	48.6867	44.36	40.0967	64.4567	62.3367	52.9867	37.67
Sspon.01G0001720-1A	3.00667	2.30667	2.36333	3.42	4.08333	1.86667	1.83667	1.62	1.89333	2.58667	2.54333	1.70667	2.94667	2.02667	3.41	1.64	1.94333	2.48667	3.20667
Sspon.01G0001720-2B	0.0233333	0.216667	0	0	0	0	0	0	0	0	0	0	0	0.05	0	0	0	0.0866667	0
Sspon.01G0001720-3C	1.70667	1.67	1.01667	1.19	1.26333	1.08667	0.396667	1.09333	0.753333	1.11333	1.05333	1.33	0.846667	0.79	3.83	0.92	1.78333	1.10667	1.32667
Sspon.01G0001730-1A	5.57667	4.08667	4.04333	4.17	3.84667	5.36333	7.16667	3.08667	3.17333	2.93333	3.75	2.65333	3.96	3.47333	10.0033	3.44333	2.17333	2.33	3.5
Sspon.01G0001730-1P	5.04667	3.5	3.71667	3.98667	6.49667	6.55333	5.64	4.17	4.91	2.07333	4.98667	5.37333	2.84667	3.50333	2.44667	3.8	3.71333	3.69667	4.88667
Sspon.01G0001730-2B	0	1.76	1.63333	0	1.16333	1.62667	0.623333	0	0.12	2.19667	0	0.01	2.39333	2.35	2.46667	2.42	0.0366667	0	0
Sspon.01G0001730-2P	6.11667	3.09667	2.00333	6.88	2.65667	4.51667	7.23667	0.763333	0.266667	2.21667	2.51	1.68	4.23667	1.47	7.56333	5.94	1.58	3.72	5.05667
Sspon.01G0001730-3D	3.04667	1.57333	2.14333	3.52333	1.94	3.42	3.09	2.08333	1.54	1.12333	2.54667	1.06	1.19333	1.82	6.25	2.57667	1.74333	0.913333	2.05667
Sspon.01G0001740-1A	16.6567	11.91	15.0433	14.61	14.3567	15.6967	20.1933	10.4433	20.5067	20.9733	18.7533	15.8767	15.1267	11.8667	8.25333	21.0967	19.9467	19.68	13.85
Sspon.01G0001740-2B	2.72333	0.48	1.73333	1.77667	0.826667	3.15	4.71667	0.973333	3.53667	5.03667	1.22	4.23667	2.34333	0.76	0.96	4.07333	1.46667	1.51333	2.57
Sspon.01G0001740-3C	19.7	9.96	10.07	13.5267	10.0633	10.29	16.74	10.8633	21.3933	23.9333	18.9633	16.37	14.3267	9.57667	7.01667	20.3	21.4133	21.7367	16.3633
Sspon.01G0001740-4D	16.2933	7.07	7.42333	11.2533	9.87667	10.1933	17.4867	9.58333	17.5067	19.6	15.5233	11.8867	13.4667	7.24333	6.25333	18.88	16.7667	17.4567	14.3567
Sspon.01G0001750-1A	6.49333	6.26	8.68333	14.9	17.8167	20.5467	24.0567	26.8233	21.6833	19.0433	18.1767	7.58333	7.28	7.00333	16.7533	18.0267	17.3933	12.9667	6.14667
Sspon.01G0001750-2B	2.55667	2.26667	3.89667	6.82667	6.02667	10.43	11.1933	10.18	7.09	8.29667	7.66667	3.72	3.54333	3.6	8.44	6.88333	6.81667	6.02333	2.56667
Sspon.01G0001750-3D	3.23	2.96333	2.75	6.03333	5.90333	8.78	7.74	11.3267	8.48667	6.45333	6.84667	3.30667	2.64667	2.63	6.81	6.32667	8.41	5.74333	3.37333
Sspon.01G0001760-1A	0.106667	0.126667	0	0.68	0.166667	0.373333	0	0	0.753333	0.496667	0.353333	0	0.55	0	0.183333	0.143333	0.196667	0.296667	0
Sspon.01G0001760-2B	0	0	0	0	0	0	0	0	0	0	0	0	0	0	0	0	0	0	0
Sspon.01G0001760-3C	2.00667	0.883333	1.07667	3.61333	2.13667	0.966667	2.75	2.81667	1.49333	3.61667	1.80667	1.09667	0.533333	2.60667	1.39333	2.97333	5.54	2.88	2.07
Sspon.01G0001760-4D	0	0	0	0	0	0	0	0	0	0.126667	0.123333	0	0	0	0	0	0	0	0
Sspon.01G0001770-1A	0.0466667	0.123333	0.0766667	0.32	0.9	1.34667	0.276667	0	0	0.126667	0	0	0	0.35	3.16	0.436667	0.0566667	0.176667	0.09
Sspon.01G0001770-2B	0	0.21	0.186667	0.28	2.88	0.526667	0.44	0.406667	0.66	0.173333	0	0	0.166667	0.39	1.51333	0.763333	0.303333	0.263333	0.266667
Sspon.01G0001770-3C	2.66333	7.75667	4.37	4.98	11.0167	9.66	6.46	4.35667	3.51333	3.12333	2.09667	3.56667	2.30333	6.42	12.1167	7.55	3.36667	3.79333	2.03333
Sspon.01G0001770-4D	0.43	0.936667	0.99	1.14	5.78667	4.97667	1.34333	0.986667	0.426667	0.416667	0.35	0.906667	0.443333	1.31667	4.87667	2.1	0.62	0.476667	0.37
Sspon.01G0001780-1A	5.63	6.11	5.94333	9.65333	9.62333	9.15667	8.68	11.5533	9.79667	10.8933	11.2867	7.15333	8.44333	5.41667	9.20667	7.7	9.87	9.97	6.52
Sspon.01G0001780-2B	4.51333	5.23333	5.16333	6.69667	6.4	7.21	6.84333	8.69	7.32	7.4	7.71333	4.44333	5.87333	4.00667	6.50333	6.41333	7.27	6.51333	4.93333
Sspon.01G0001780-3C	2.03333	1.4	2.33333	3.95333	3.37	2.62667	3.34333	4.16	2.43333	6.67	4.76	2.54333	2.60667	2.82333	1.54	3.8	3.15333	3.47333	2.37
Sspon.01G0001780-4D	0	0	0	0	0	0	0	0	0	0	0	0	0	0	0.123333	0	0	0	0
Sspon.01G0001790-1A	1709.55	2298.48	2725.61	1540.3	1654.9	1217.94	776.15	538.203	603.29	885.273	1280.82	1977.28	1411.01	2990.01	2271.48	680.843	607.747	1172.22	1758.78
Sspon.01G0001790-1P	689.707	876.08	1105.61	675.053	682.903	587.09	453.923	340.193	363.75	439.447	592.527	821.92	597.373	1123.81	867.523	400.203	368.83	532.743	697.937
Sspon.01G0001790-2B	271.883	285.74	434.773	383.813	439.867	597.11	530.267	331.28	346.967	326.067	331.533	340.187	226.387	426.623	419.33	518.157	305.78	317.827	238.08
Sspon.01G0001790-3D	545.853	719.597	817.253	455.687	497.643	377.73	219.217	147.933	185.913	282.493	384.473	595.09	465.107	1043.85	495.423	193.397	175.117	373.497	545.1
Sspon.01G0001800-1A	11.9467	15.87	13.9167	12.9167	14.66	18.2767	13.4833	13.0767	13.01	15.9833	11.51	12.5633	11.7433	13.2467	13.04	16.3433	16.5867	16.1867	12.1267
Sspon.01G0001800-1P	11.9467	15.87	13.9167	12.9167	14.66	18.2767	13.4833	13.0767	13.01	15.9833	11.51	12.5633	11.7433	13.2467	13.04	16.3433	16.5867	16.1867	12.1267
Sspon.01G0001800-1T	11.9467	15.87	13.9167	12.9167	14.66	18.2767	13.4833	13.0767	13.01	15.9833	11.51	12.5633	11.7433	13.2467	13.04	16.3433	16.5867	16.1867	12.1267
Sspon.01G0001800-2B	11.9467	15.87	13.9167	12.9167	14.66	18.2767	13.4833	13.0767	13.01	15.9833	11.51	12.5633	11.7433	13.2467	13.04	16.3433	16.5867	16.1867	12.1267
Sspon.01G0001800-3C	11.9467	15.87	13.9167	12.9167	14.66	18.2767	13.4833	13.0767	13.01	15.9833	11.51	12.5633	11.7433	13.2467	13.04	16.3433	16.5867	16.1867	12.1267
Sspon.01G0001800-4D	11.9467	15.87	13.9167	12.9167	14.66	18.2767	13.4833	13.0767	13.01	15.9833	11.51	12.5633	11.7433	13.2467	13.04	16.3433	16.5867	16.1867	12.1267
Sspon.01G0001810-1A	0	0	0	0	0	0	0	0	0	0	0	0	0	0	0	0	0	0	0
Sspon.01G0001820-1A	0	0	0	0	0	0	0.02	0	0	0	0	0	0	0	0	0	0	0	0
Sspon.01G0001820-2B	0.0166667	0	0	0	0	0	0	0	0.03	0	0	0	0	0	0	0	0	0	0
Sspon.01G0001820-3D	0.0433333	0	0	0	0	0	0	0	0	0	0	0	0	0	0	0	0	0	0
Sspon.01G0001830-1A	3.06	0.316667	0	0.366667	0.36	0.263333	1.29667	1.1	1.47333	1.88333	2.27667	3.34667	1.68	0.286667	0.5	0.163333	0.926667	0.24	0.143333
Sspon.01G0001830-1P	0	0	0	0	0	0	0	0	0	0	0	0	0.836667	0	0	0	0	0	0
Sspon.01G0001830-2B	0.24	0.0433333	0.0366667	0	0	0	0.19	0	0	0	0	0	0	0	0	0	0	0.04	0
Sspon.01G0001830-3C	0	0.0433333	0.0366667	0	0	0	0	0	0	0	0	0.293333	0	0	0	0	0	0.04	0
Sspon.01G0001830-4D	0	0	0	0	0	0	0.136667	0.103333	0.06	0.316667	0.276667	0.476667	0.07	0	0	0	0	0	0
Sspon.01G0001840-1A	0.12	0	0.136667	0.523333	0.67	0.57	0.11	0.173333	0.293333	0	0	0	0.176667	0.14	0	0.633333	0.473333	0	0.16
Sspon.01G0001840-2B	0.106667	0.236667	0	0.43	0.19	0	1.9	0.583333	0.46	0.916667	0.91	0.416667	0.293333	0.266667	1.17333	0.643333	1.27667	0.533333	0.06
Sspon.01G0001840-3C	0.336667	0.923333	0.0766667	0.87	0.823333	0.97	1.11333	0.173333	1.72	0.803333	1.15333	0.426667	0.3	0.87	0.803333	0.236667	1.41	0.786667	0
Sspon.01G0001840-4D	0.0433333	0.25	0.136667	0.13	0	0	0.276667	0.48	0	0	0	0	0.0533333	0	0	0.18	0	0.29	0.0733333
Sspon.01G0001850-1A	0.746667	0.9	0.336667	1.23667	1.2	2.36	2.70333	2.11667	2.55333	1.12667	1.95667	0.923333	0.983333	0.386667	0.55	1.96667	1.13333	1.4	1.31
Sspon.01G0001860-1A	2.99667	1.89667	1.83	7.67333	4.54333	5.8	7.74333	6.82	9.82	8.73333	7.00333	4.46667	2.12333	2.10333	7.24333	8.1	8.35333	4.07	2.78667
Sspon.01G0001860-2B	0.576667	0.586667	0.25	1.38	0.756667	0.81	1.25333	1.23667	1.68333	1.64667	1.52	0.77	0.51	0.546667	0.873333	1.33667	1.80667	0.823333	0.466667
Sspon.01G0001860-3C	0.576667	0.586667	0.25	1.38	0.756667	0.81	1.25333	1.23667	1.68333	1.64667	1.52	0.77	0.51	0.546667	0.873333	1.33667	1.80667	0.823333	0.466667
Sspon.01G0001870-1A	7.87	10.4567	9.20333	6.16667	6.95	4.73667	2.89	3.01667	2.41667	2.76667	4.26667	7.85	8.47333	6.14333	3.89667	3.09667	2.79333	4.15333	7.74333
Sspon.01G0001870-2B	7.42667	5.56333	4.81333	6.23	5.76667	10.4367	9.98	6.03	7.34667	8.47667	10.95	7.04667	8.72333	5.33333	5.03333	9.73333	6.14667	6.85333	5.63667
Sspon.01G0001870-3D	37.9233	36.1667	27.9633	31.85	30.41	39.2767	44.7867	48.3933	41.1633	41.1867	44.83	34.4267	35.2133	25.4	42.4833	41.57	44.13	38.1933	38.55
Sspon.01G0001880-1A	17.0833	12.3233	15.04	14.1667	16.5833	20.64	17.57	11.1833	21.2133	19.1	13.94	13.1433	12.51	12.7433	11.39	25.72	22.2167	15.8433	13.7933
Sspon.01G0001880-1T	16.4933	10.6967	12.4467	11.69	16.3367	19.8333	19.3667	12.19	19.1967	18.42	13.78	14.66	10.14	12.8533	11.7133	22.1333	19.0133	14.54	14.7667
Sspon.01G0001880-2B	16.4933	10.6967	12.4467	11.69	16.3367	19.8333	19.3667	12.19	19.1967	18.42	13.78	14.66	10.14	12.8533	11.7133	22.1333	19.0133	14.54	14.7667
Sspon.01G0001880-3C	11.7033	8.44333	12.99	9.28	12.1067	10.6767	13.6967	8.28	13.7267	11.2167	8.12667	11.1933	5.49667	9.97333	7.29667	14.5233	11.2433	8.81	7.55667
Sspon.01G0001890-1A	0.363333	0.186667	0.133333	0.306667	0.343333	0.683333	0.283333	1.01667	1.09	0.68	0.46	0.66	0.12	0.203333	0.306667	1.66667	1.65	0.773333	0.85
Sspon.01G0001890-2B	8.85667	6.81333	4.00333	8.77667	6.78333	8.85	12.7633	15.3833	19.4333	14.71	11.56	9.66667	9.57667	5.48333	6.35333	19.8667	20.5067	12.1167	7.82
Sspon.01G0001890-3C	0.853333	0.443333	0.343333	2.30667	1.32	1.09333	2.56667	2.31667	2.46	1.70333	1.69	0.943333	0.98	0.713333	1.12667	3.14333	2.42667	0.873333	0.606667
Sspon.01G0001890-4D	0.72	0.533333	0.136667	1.08	0.77	0.35	1.41333	1.7	1.77333	1.97333	0.743333	0.196667	0.64	0.39	0.41	1.88333	2.14	1.49	0.61
Sspon.01G0001900-1A	0	0	0	0	0	0	0	0	0	0	0	0	0	0	0	0	0.0233333	0	0.0533333
Sspon.01G0001900-2B	0	0	0	0	0	0	0	0	0	0	0	0	0.06	0	0	0	0.0233333	0.123333	0.0533333
Sspon.01G0001900-3C	0	0	0	0	0	0	0	0	0	0	0	0	0	0	0	0	0	0	0
Sspon.01G0001900-4D	0.1	0.176667	0.0766667	0.05	0	0	0	0	0.0633333	0	0	0.0766667	0	0.126667	0	0	0.05	0	0.16
Sspon.01G0001910-1A	0	0	0	0	0	0	0	0	0	0.196667	0.426667	0	0	0	0	0	0	0	0
Sspon.01G0001910-2B	1.29	2.43	1.6	4.27	11.69	2.73667	2.67333	2.35333	2.93	1.01	0.863333	3.33	1.38	2.20667	5.56333	2.47667	2.24667	0.956667	0.673333
Sspon.01G0001910-3C	3.99333	5.66333	17.8967	13.5367	23.4067	27.7233	35.18	11.96	8.48	4.14333	4.89667	7.49667	2.71	15.4067	28.3167	24.8	5.82	4.45667	3.65
Sspon.01G0001910-4D	3.99333	5.66333	17.8967	13.5367	23.4067	27.7233	35.18	11.96	8.48	4.14333	4.89667	7.49667	2.71	15.4067	28.3167	24.8	5.82	4.45667	3.65
Sspon.01G0001920-1A	5.44333	10.2667	8.85333	24.0467	9.41	10.35	10.7933	16.8767	24.8433	9.2	13.7567	8.99	5.20333	8.87333	91.88	14.2133	15.93	12.73	9.10667
Sspon.01G0001930-1A	1.82667	0.24	1.79333	1.86667	3.68	3.00333	2.75667	7.46667	5.04333	4.38333	1.43	1.65333	3.4	1.75667	1.83667	7.08667	2.65667	1.69667	1.72
Sspon.01G0001930-1T	8.51	6.53667	13.05	13.3367	15.6433	19.2467	18.16	21.67	22.5033	19.5967	17.0167	9.52667	6.97	9.94667	21.8567	26.1433	19.9833	12.5867	7.52
Sspon.01G0001930-2B	0	0	0	0	0	0	0	0	0	0	0	0	0	0	0	0	0	0	0
Sspon.01G0001930-3D	20.8233	15.8033	27.3267	30.7167	35.0333	42.08	45.4867	51.2833	49.38	37.04	36.92	21.21	16.9633	25.8133	30.9233	61.0367	40.7433	25.9467	16.61
Sspon.01G0001940-1A	0.3	0.193333	0.226667	0.263333	1.01333	0.21	0.243333	0.58	0.583333	0.13	0.236667	0.326667	0.4	0.693333	0.356667	0.2	0.396667	0.28	0.18
Sspon.01G0001940-2B	0.3	0.193333	0.226667	0.263333	1.01333	0.21	0.243333	0.58	0.583333	0.13	0.236667	0.326667	0.4	0.693333	0.356667	0.2	0.396667	0.28	0.18
Sspon.01G0001940-3D	0.493333	0.646667	0.703333	0.323333	2.45333	0.693333	0.896667	1.43	1.67	0.913333	0.376667	1.68	0.343333	1.9	1.28	0.916667	1.00333	0.753333	0.603333
Sspon.01G0001950-1A	3.95667	0.976667	0.93	2.50333	0.806667	0.296667	1.91	0.526667	0.41	0.753333	2.75	3.27667	1.22667	1.19333	0.806667	1.87333	2.29	0.416667	1.21
Sspon.01G0001950-1P	9.68333	3.4	0.7	4.06667	5.46333	2.92667	4.51	10.0867	5.56	2.52667	1.40667	7.82333	13.1033	2.48667	1.91	4.10333	5.81333	2.52333	12.75
Sspon.01G0001950-2B	4.46333	3.24	0.593333	1.21667	1.53667	0.246667	4.49667	4.10667	3.15333	0.543333	0	2.29667	8.61	1.99333	1.83	3.51	3.15667	0.733333	3.91333
Sspon.01G0001950-3D	11.6333	1.51	2.00333	2.51667	4.78667	2.43	1.01	6.17667	5.00333	2.52333	4.12	7.00333	8.65667	1.42667	1.48333	1.65333	5.55667	3.18333	11.0567
Sspon.01G0001960-1A	5.95667	5.44667	4.08667	6.79	5.26333	6.56667	7.98333	9.92333	9.34667	10.18	9.18	7.29667	5.48	4.95667	4.31333	7.20333	9.51333	9.17333	6.47333
Sspon.01G0001960-2B	3.01	4.09667	3.41333	5.60667	2.43	2.54	3.80667	4.20333	6.95333	5.30333	3.18333	6.38667	5.47	3.69333	3.29	5.06667	6.31333	4.81	3.30333
Sspon.01G0001960-3C	2.56333	2.19667	1.73333	3.82	1.43667	2.58667	2.5	2.98333	2.95667	3.17	2.82	2.60333	2.47667	3.04333	5.82333	2.52	3.58	3.13667	2.62333
Sspon.01G0001960-4D	10.4	11.0767	9.01667	10.4833	8.25667	8.52667	8.17	10.09	13.78	13.15	10.4333	11.27	12.11	9.11	9.35333	9.87	13.8133	12.8467	10.3433
Sspon.01G0001970-1A	0	0	0	0	0	0	0	0	0	0	0	0	0	0	0	0	0	0	0
Sspon.01G0001970-1P	0.0633333	0.0766667	0	0	0.116667	0	0	0	0	0	0	0	0	0	0	0	0	0	0
Sspon.01G0001970-2C	0	0	0	0	0	0	0	0	0	0	0	0	0	0	0	0	0	0	0
Sspon.01G0001980-1A	0	0	0	0	0	0	0	0	0	0	0	0	0	0	0	0	0	0	0
Sspon.01G0001990-1A	0	0.0566667	0	0	0	0	0	0	0	0	0	0	0	0	0	0	0	0	0
Sspon.01G0001990-2D	0	0.0566667	0	0	0	0	0	0	0	0	0	0	0	0	0	0	0	0	0
Sspon.01G0002000-1A	4.53667	2.11667	5.4	5.67	5.72333	6.60667	8.68	18.1933	14.29	9.5	13.0333	3.59667	6.12	3.53667	3.34333	8.44667	13.7667	8.74333	4.74
Sspon.01G0002000-2D	4.22	0.78	0.12	4.93333	2.01333	3.91333	7.72	15.3267	10.2733	10.3433	9.96667	3.06333	3.22333	0.933333	2.06333	8.66333	8.92667	5.88333	2.98
Sspon.01G0002010-1A	16.82	4.54667	6.24333	17.7033	8.28667	24.61	44.8433	50.72	51.2767	44.2167	42.83	20.34	20.8533	4.40333	6.45	47.2267	49.6433	27.9267	19.1767
Sspon.01G0002010-2D	28.92	4.69333	3.06333	22.92	8.61667	30.7633	69.4733	72.5967	66.0567	59.8167	50.5533	30.54	26.86	4.21	14.0533	67.0033	69.9767	34.9333	18.33
Sspon.01G0002020-1A	18.54	16.67	20.0533	15.9633	18.4733	15.7433	8.74	11.9133	16.0867	18.5767	18.5267	11.78	14.9133	15.2067	12.5367	11.8633	17.11	21.83	17.8867
Sspon.01G0002020-2C	0	0	0	0	0	0	0	0	0	0	0	0	0	0	0	0	0	0	0
Sspon.01G0002020-3D	15.6033	17.0067	19.7767	17.45	18.0467	13.72	8.14	10.1433	13.7367	14.3767	14.65	10.2833	12.2733	12.52	9.69	8.35	12.0667	15.21	14.44
Sspon.01G0002030-1A	5.5	3.40667	3.07	7.42333	8.73667	13.9133	16.8933	12.6567	11.5067	9.82333	9.72	4.88	5.33667	2.25	12.9433	19.62	12.06	8.05333	5.30333
Sspon.01G0002030-2C	1.44333	1.46	0.683333	1.88667	2.97667	5.41	7.12	4.26667	4.69333	2.94667	2.71667	1.84333	1.73333	0.506667	3.52667	5.59667	4.08333	3.53	1.17333
Sspon.01G0002040-1A	0	0.06	0.05	0.07	0	0	0.0633333	0.143333	0.266667	0	0.113333	0.0666667	0.09	0	0.0533333	0	0.07	0.116667	0.0566667
Sspon.01G0002040-1P	0	0	0	0	0	0	0	0	0	0	0	0	0	0	0	0	0	0	0
Sspon.01G0002040-1T	0	0	0	0	0	0	0	0	0	0	0	0	0	0	0	0	0	0	0
Sspon.01G0002040-2B	0	0.236667	0.0466667	0	0	0.193333	0.0733333	0	0.13	0	0.123333	0	0.0866667	0	0	0	0.0666667	0	0
Sspon.01G0002040-3C	0	0	0	0	0	0	0.11	0	0	0	0	0	0	0	0	0.0966667	0	0	0
Sspon.01G0002040-4D	0.3	0	0	0.07	0.0633333	0	0	0.196667	0.223333	0.253333	0	0.0333333	0	0	0	0.113333	0.206667	0.06	0.0566667
Sspon.01G0002050-1A	2.35	3.01333	2.89333	3.49333	5.97333	6.93667	3.00333	4.49	3.13333	1.65	0.356667	1.21	1.74	2.88667	15.7967	2.82333	2.99667	1.80333	1.98333
Sspon.01G0002050-1T	23.6333	33.05	26.3533	25.61	48.08	46.6933	27.5867	17.97	15.6533	12.9933	11.0233	19.5067	15.6567	14.6833	78.2867	30.0467	12.93	12.0033	16.2933
Sspon.01G0002050-2B	22.96	18.4667	11.04	27.4467	45.3233	56.5467	21.4833	18.8833	8.76333	11.5833	7.20333	18.4967	23.2133	30.1433	71.3367	28.9367	14.47	16.65	12.0267
Sspon.01G0002050-3C	0	0	0	4.08	0	0	2.41667	0	3.47667	3.46333	0.316667	1.66667	5.70667	1.26333	0.563333	0	6.04667	3.16333	7.3
Sspon.01G0002050-4D	0	4.54667	0	0	0.633333	0	7.02667	8.25333	6.01	2.63	2.12667	2.12	0.0266667	6.98667	1.07333	2.64333	5.89667	0	0.49
Sspon.01G0002060-1A	24.88	29.6867	38.8167	49.8333	52.2667	44.26	44.94	51.9	71.0533	55.0667	46.45	36.5233	34.2567	36.4033	73.5667	53.4133	59.7633	44.0467	21.9133
Sspon.01G0002060-2B	5.34667	6.78667	15.1333	14.83	22.25	17.4833	11.5167	16.0367	16.23	7.99	10.5333	12.14	15.0033	10.8	13.06	16.7633	10.25	14.1167	7.14667
Sspon.01G0002060-3C	24.53	19.8167	19.59	32.32	25.5633	33.4167	29.4633	50.9267	41.65	49.5867	35.38	20.8233	15.35	27.06	15.1933	32.4833	50.1	37.67	28.89
Sspon.01G0002060-4D	28.3567	17.5	27.1233	29.4267	29.49	20.0533	25.44	35.98	49.2967	38.3867	25.7967	26.0567	21.7767	17.3233	19.32	35.3467	32.4367	29.0667	16.1133
Sspon.01G0002070-1A	0.27	0	0.25	1.19667	3.08333	4.45333	3.21333	1.12	0.793333	1.10667	0.393333	0.333333	0.136667	0.143333	2.75667	3.11333	1.14333	0.666667	0.336667
Sspon.01G0002070-2C	0.06	0.216667	0	0.823333	2.36	4.1	2.91667	0.7	0.393333	0.616667	0.496667	0.0366667	0.113333	0.17	2.18333	2.34667	0.796667	0.24	0.103333
Sspon.01G0002070-3D	0.273333	0.163333	0.183333	1.78	4.77333	7.45333	3.63667	2.11333	1.57333	1.04667	0.966667	0.53	0.376667	0.446667	3.89333	4.60667	0.836667	0.653333	0.22
Sspon.01G0002080-1A	5.64667	7.88	4.07	12.3967	9.89333	11.56	10.5967	6.55333	15.0233	12.3167	7.08	9.50667	11.4867	12.6233	14.13	9.63667	13.2567	8.75	12.66
Sspon.01G0002080-2C	2.54	1.93333	2.90333	1.68667	2.46667	2.32	1.86	2.75333	2.87667	1.78667	1.85	3.15333	1.75333	3.04667	1.50667	1.57	3.37667	3.61	1.83333
Sspon.01G0002090-1A	0	0	0	0.0966667	0	0.186667	0	0	0	0	0	0	0	0	0.123333	0.156667	0	0	0
Sspon.01G0002090-2C	0	0	0	0	0	0	0	0.123333	0	0	0	0	0	0	0	0	0	0	0
Sspon.01G0002090-3D	0	0	0	0	0	0	0	0	0.306667	0	0	0	0	0	0	0	0	0	0
Sspon.01G0002100-1A	0.71	0.226667	0.403333	0.363333	0.673333	1.84667	1.18333	0.65	1.87333	0.276667	0.536667	0.28	0.273333	0.36	0.383333	0.63	1.32667	0.466667	0.726667
Sspon.01G0002100-2C	0.0566667	0	0	0	0	0	0	0.256667	0.336667	0.193333	0	0	0.403333	0	0	0.383333	0.303333	0	0
Sspon.01G0002110-1A	0	0	0	0	0	0	0	0	0	0	0	0	0	0	0	0	0	0	0
Sspon.01G0002110-2C	0	0	0	0	0	0	0	0	0	0	0	0	0	0	0	0	0	0	0
Sspon.01G0002110-3D	0	0	0	0	0	0	0	0	0	0	0	0	0	0	0	0	0	0	0
Sspon.01G0002120-1A	19.71	13.3167	14.1567	21.5433	29.14	33.38	28.91	23.68	24.5833	18.42	18.45	12.69	17.0033	19.4633	17.79	26.3433	20.4333	15.14	20.6567
Sspon.01G0002120-2B	47.2367	41.6867	58.6333	67.5467	104.157	108.847	100.57	68.92	65.3933	61.2833	68.54	55.2133	48.0467	59.1533	90.96	85.0767	66.97	53.6567	55.1567
Sspon.01G0002130-1A	10.4767	7.21	6.07667	10.14	9.91	10.75	15.1233	15.8	17.83	16.6367	13.74	10.4833	9.15667	8.3	10.82	14.8667	12.09	17.2367	9.24333
Sspon.01G0002130-2B	10.5333	12.28	6.80667	15.63	11.7233	16.7767	20.12	24.69	22.0133	20.91	19.78	13.16	15.2267	9.41	13.7733	19.7233	21.5933	19.4	14.3567
Sspon.01G0002140-1A	20.51	15.6233	14.82	19.65	17.3667	19.3033	20.1133	21.3633	21.7933	24.6533	26.04	16.6833	20.4733	16.5067	23.4033	20.8533	19.82	23.6633	17.9667
Sspon.01G0002140-2C	18.57	14.7767	14.4533	18.7067	20.31	19.16	19.65	20.7733	18.68	22.0933	22.22	14.9033	18.2667	14.9667	13.1367	18.9	19.69	21.7467	16.9067
Sspon.01G0002140-3D	0.116667	0.32	0.336667	0.553333	1.31	0.746667	0.526667	0.546667	0.333333	0.963333	0.216667	0.346667	1.03	0.686667	0.8	0.473333	0.68	0.87	0.56
Sspon.01G0002150-1A	2.40333	2.53	4.40667	2.87667	3.53333	3.68333	5.01333	2.62333	3.79333	4.36333	3.42333	3.69667	2.62333	3.83667	4.43	4.14667	5.83	3.21333	2.94
Sspon.01G0002150-1P	12.77	12.7433	12.3933	13.96	10.7833	11.8167	14.5133	16.2167	14.2633	14.2267	15.23	13.1	13.96	10.56	11.35	12.8967	14.64	13.1267	8.97
Sspon.01G0002150-2B	0.63	0.44	0.723333	0.476667	0.103333	0.64	0.143333	0.34	0.23	0.776667	0.273333	0.306667	0.333333	0.616667	0.8	0.583333	0.266667	0.23	0.156667
Sspon.01G0002150-3C	13.1	12.82	15.8467	16.78	16.0933	19.9733	18.0267	16.28	16.66	15.2933	13.62	12.8467	14.3167	13.0667	22.4733	16.53	16.2433	14.2267	9.36
Sspon.01G0002150-4D	29.6367	29.3033	41.5767	39.13	40.15	44.5333	40.92	40.9967	37.95	34.9667	36.0533	30.0333	26.6333	34.23	36.3433	41.5367	34.4167	31.7033	24.8567
Sspon.01G0002160-1A	1.4	1.2	1.05333	1.76667	1.79	2.05667	2.48	2.24	2.17333	2.15333	2.16333	1.62667	2.22	1.12	1.73333	1.44333	1.42667	2.88667	1.83333
Sspon.01G0002160-1P	3.00667	2.06	1.62333	2.61	2.07667	1.96667	2.17	3.14333	3.59	2.93	2.83667	2.79	2.35667	2.16667	2.28	2.45667	3.10333	2.34333	2.99667
Sspon.01G0002160-2B	0	0	0	0	0	0	0	0	0	0	0	0	0	0	0	0	0	0	0
Sspon.01G0002160-3C	6.62	5.37667	4.32	6.52	7.72333	6.67667	6.79	9.35	9.09	8.33667	8.45333	5.94333	7.32333	5.94333	5.42667	8.21667	8.40667	7.52667	6.34
Sspon.01G0002160-4D	6.84333	5.34667	5.12667	7.32	6.99333	8.45	6.94	9.27333	7.45667	8.16333	7.43	5.62667	7.26667	4.28333	8.09333	6.52333	7.50333	10.17	6.43667
Sspon.01G0002170-1A	23.2167	16.85	17.8833	21.91	19.8867	24.5167	21.8933	35	27.8867	29.6067	27.48	17.5633	22.5367	11.3367	25.4733	24.2867	28.0867	25.3467	24.8967
Sspon.01G0002170-2C	3.03333	2.48333	2.9	4.78	3.21333	2.24333	3.94333	6.81667	5.47333	5.79333	4.7	2.9	5.44667	2.05667	1.44667	3.75	4.69667	3.76333	4.89
Sspon.01G0002170-3D	3.65	3.54333	3.02667	4.38333	4.7	4.11667	3.43667	6.13667	5.41333	3.84667	5.64667	2.95333	1.64333	2.19667	1.79	4.25333	4.89	4.64	2.69667
Sspon.01G0002180-1A	20.1033	25.2867	4.97	19.5733	6.27667	22.3867	40.83	42.13	53.5	54.67	110.143	40.3433	13.8067	9.9	144.723	52.2267	60.3833	67.8733	19.3633
Sspon.01G0002180-2B	4.4	5.66	0.56	3.85333	1.21333	2.89	6.91	8.00333	12.2267	13.8	33.1	10.5033	5.2	1.61	1.92333	10.3967	16.22	22.0267	6.27333
Sspon.01G0002180-3C	1.59	1.35333	0.266667	0.956667	0.91	1.63333	3.50667	3.41333	5.91333	3.48333	9.48333	4.47667	2.99667	0.473333	0.116667	2.49333	6.13667	3.86667	2.88
Sspon.01G0002180-4D	18.7733	19.19	5.70667	20.27	4.92333	25.0833	42.46	41.8	64.5467	61.1833	108.33	45.6767	24.5867	8.43667	35.78	44.8667	60.2567	73.05	22.2
Sspon.01G0002190-1A	2.17667	1.40333	2.16	2.15667	3.59667	3.39667	3.97667	3.65333	3.28667	2.01333	2.78	1.95333	1.86	1.25333	1.85333	2.93667	3.64	2.43333	2.18667
Sspon.01G0002190-2B	3.33	2.68	3.49667	3.03	2.94333	3.79333	4.07333	4.91333	3.66667	2.73333	2.48667	2.17	2.98	1.94333	2.45667	4.55	3.67	2.98	3.84333
Sspon.01G0002190-3C	0.713333	0.56	0.73	1.52	0.99	1.25	1.81	1.80333	1.8	1.36667	0.0933333	0.72	1.08667	1.19667	0.53	1.57333	0.926667	0.813333	1.22
Sspon.01G0002190-4D	0.673333	0.693333	0.556667	1.39	1.54333	2.2	2.29667	2.24333	1.24	1.59667	1.62	0.953333	0.65	0.603333	0.813333	2.43667	2.26667	0.893333	1.45
Sspon.01G0002200-1A	0.24	0.37	0.146667	0.52	0.246667	0.75	1.32333	0.773333	0.983333	0.173333	1.29333	0.24	0.823333	0.666667	0.35	0.463333	1.07333	0.343333	1.12667
Sspon.01G0002200-2B	2.22	1.3	0.616667	1.61	1.03	1.29333	0.57	1.87667	1.63	2.55333	1.30667	1.05667	0.86	1.04	0.383333	1.06	1.24667	0.866667	2.06667
Sspon.01G0002200-3C	0.58	1.27333	1.16333	1.81333	2.42	1.2	0.746667	1.3	1.22667	1.38667	0.686667	2.09	1.44333	1.02	0.826667	1.77	1.65	1.24667	1.49333
Sspon.01G0002200-4D	0.46	1.4	0.113333	0.983333	0	0.603333	0.336667	0.363333	0.85	0.293333	0.276667	0.176667	0.32	1.78667	0.683333	0.5	1.68333	0.49	0.19
Sspon.01G0002210-1A	2.27333	2.24333	2.63667	4.55333	2.82667	7.30667	9.23667	6.52667	7.15333	6.54667	6.7	2.85333	2.78	1.57	6.26	6.03333	5.87333	5.63	2.27667
Sspon.01G0002210-1T	0.473333	0.58	1.62667	0.173333	0.4	2.85	1.00333	1.85	2.63667	2.22667	2.82	1.90333	0.976667	0	4.19667	2.58667	3.81333	0.05	2.49333
Sspon.01G0002210-2C	2.17667	1.32667	0.803333	4.46333	2.93667	4.46	3.98	5.90333	4.84333	5.18	2.78667	2.62	1.67667	1.51667	3.12	4.35333	3.80333	2.63	2.7
Sspon.01G0002210-3D	0.243333	0.17	0.486667	0.596667	0.4	0.643333	1.04	0.67	0.956667	0.493333	0.62	0.16	0.636667	0.396667	0.246667	0.586667	0.506667	0.76	0.15
Sspon.01G0002220-1A	0	0	0	0	0	0	0	0	0	0	0	0	0	0	0	0	0	0	0
Sspon.01G0002220-1P	0	0	0	0	0	0	0	0	0	0	0	0	0	0	0	0	0	0	0
Sspon.01G0002220-2C	0.426667	0.716667	0.563333	0.74	0.856667	0.123333	0.653333	0.326667	0.346667	0.193333	0.11	0.123333	0.33	0.356667	1.02333	0.263333	0.0833333	0.796667	0.413333
Sspon.01G0002220-3D	0	0	0	0	0	0	0	0	0	0	0	0	0	0	0	0	0	0	0
Sspon.01G0002230-1A	12.49	11.5933	8.62	11.5	11.8867	11.5167	16.2933	12.1767	12.4067	11.57	14.21	9.66333	8.79667	10.6867	14.6867	18.5233	13.1	11.8967	10.5967
Sspon.01G0002230-2C	4.02	4.77667	4.57667	4.87667	5.72667	7.05	6.44333	5.15667	6.1	5.08	5.61667	3.43333	4.68667	3.35667	8.79333	5.53	4.51	4.49	4.37
Sspon.01G0002230-3D	15.11	17.2433	13.4333	18.1667	17.33	20.9433	24.7367	22.5767	21.6833	21.3633	25.6633	20.4967	22.74	12.23	10.6233	20.5967	16.92	17.8	15.74
Sspon.01G0002240-1A	2.22333	2.72667	2.02	2.73667	3.87	3.58333	4.38333	2.44667	3.21	3.43333	3.76667	2.21	2.48	2.18333	2.99	2.70333	2.94	2.36	2.64333
Sspon.01G0002240-2B	7.71	8.64333	6.52667	7.84	9.76	12.69	10.74	7.98333	9.5	9.59333	10.62	8.02333	8.82667	6.49	10.0467	8.75667	6.39333	8.90667	7.55
Sspon.01G0002240-3C	1.3	1.15	1.31333	1.52	1.29667	1.54667	2.07333	2.28333	1.27333	1.25667	1.44667	1.82333	2.64667	1.12	2.1	1.53333	1.23	2.71	1.82333
Sspon.01G0002240-4D	2.33333	2.67667	2.38	2.85333	2.05667	3.42667	3.64667	4.6	6.32	3.63667	3.66667	3.34333	2.80333	2.63333	3.41333	7	4.97	7.01	2.48667
Sspon.01G0002250-1A	0.03	0	0	0	0	0	0	0	0.0166667	0	0	0	0	0	0.22	0	0	0	0
Sspon.01G0002250-2C	0.02	0	0	0	0	0	0	0.0366667	0	0	0	0.0366667	0	0	0	0	0	0	0
Sspon.01G0002260-1A	0	0	0	0	0	0	0	0	0	0	0	0	0	0	0	0	0	0	0
Sspon.01G0002270-1A	6.71667	3.46667	7.70667	9.61667	6.79	8.05333	8.06	7.34333	8.51333	8.00667	6.28667	3.02333	6.01	5.62333	13.4867	9.97	8.72	9.10333	5.77667
Sspon.01G0002270-1P	3.7	1.87333	3.34667	3.22	2.64667	5.66	3.32	3.25333	4.23333	4.71333	5.34	1.93667	2.92333	2.08667	3.27667	4.57333	3.65	5.56333	3.99
Sspon.01G0002270-2B	1.05667	3.30667	1.89	4.66	4.46333	3.22	5.92667	7.16667	3.41333	6.07667	5.15667	6.89333	5.62333	3.07667	0.72	2.68	4.56667	2.65333	3.33333
Sspon.01G0002270-3C	5.36	5.38667	4.56667	6.09333	5.97667	8.15333	7.49333	9.25667	7.66	8.66667	9.67	5.52	8.49333	5.08333	8.82	7.64333	8.60667	9.82333	6.71333
Sspon.01G0002270-4D	5.36	4.48	4.21	5.07	6.39333	6.28667	6.55	8.01	6.86667	6.24667	7.55	5.3	6.99333	4.13	3.69333	6.06	5.74	6.25333	4.95
Sspon.01G0002280-1A	1.84	1.75667	1.18667	4.24667	3.14667	10.8133	11.21	5.94333	9.93	5.47	4.05333	2.98333	2.3	1.26	17.73	10.1133	5.66333	5.20667	1.82667
Sspon.01G0002280-1P	1.00667	0.61	0.22	1.09333	1.00333	0.726667	1.06	1.60333	1.41	0.83	0.433333	0.78	0.72	0.273333	0.966667	1.35667	1.12	0.843333	0.773333
Sspon.01G0002280-2B	0.0266667	0	0	0.0366667	0.0233333	0.0266667	0	0.04	0.133333	0.0366667	0.0766667	0.09	0.136667	0	0	0.03	0.106667	0.06	0.06
Sspon.01G0002280-3C	0.0433333	0.0833333	0	0	0.07	0.0633333	0.116667	0.0466667	0.103333	0.15	0.153333	0	0	0	0.04	0.106667	0.07	0.09	0.203333
Sspon.01G0002280-4D	17.5967	7.74667	4.18	38.6067	17.6233	77.8333	104.677	72.0633	106.073	69.8633	34.5367	26.4067	18.0267	5.09667	17.63	93.5333	79.5033	61.3567	12.67
Sspon.01G0002290-1A	0	0	0	0	0	0	0	0	0	0	0	0	0	0	0	0	0	0	0
Sspon.01G0002290-2B	0.0133333	0	0	0	0	0.0333333	0	0	0	0	0.05	0	0	0	0.106667	0.0233333	0	0.05	0
Sspon.01G0002290-3C	0.04	0	0.02	0.0633333	0.04	0.08	0.153333	0.15	0.0266667	0.146667	0	0.06	0.0166667	0.03	0.0933333	0.103333	0.06	0.113333	0.0133333
Sspon.01G0002290-4D	0	0	0	0	0	0.2	0.06	0	0.05	0.0333333	0	0.12	0	0	0	0	0	0	0
Sspon.01G0002300-1A	29.14	20.0133	28.63	72.8933	72.06	77.46	95.7467	113.35	140.973	92.7767	66.53	32.4833	25.9867	24.31	41.3033	148.407	133.977	50.86	32.2133
Sspon.01G0002300-2B	118.547	81.6333	66.4367	73.9433	70.8633	84.22	67.5433	91.3667	129.23	107.78	89.72	59.3867	79.87	62.39	63.0133	103.643	107.737	96.2933	95.24
Sspon.01G0002310-1A	0	0.106667	0.0566667	0.116667	0.0966667	0.18	0.0666667	0.14	0.32	0.223333	0.0633333	0	0	0.113333	0.113333	0	0.11	0.0766667	0
Sspon.01G0002310-1P	3.72	5.41333	3.82333	2.91333	2.58	2.16667	3.42667	1.20333	3.26	2.68667	1.78	3.51	2.68	2.05667	2.94667	3.26	3.52667	2.20333	2.28667
Sspon.01G0002310-1T	0.453333	4.79333	2.60333	2.65667	3.06	2.20667	1.18	1.09	1.84	1.46667	1.36333	3.08333	1.19333	2.35	1.82333	1.32	0.893333	0.966667	0.77
Sspon.01G0002310-2B	0.19	0.633333	0.213333	0.603333	0.103333	1	0.413333	0.0733333	0.736667	0.656667	0.28	0.456667	0	0.38	0.08	0.226667	0.886667	0.2	0.0533333
Sspon.01G0002310-2P	0	0.0833333	0.433333	0.11	0.133333	0.0933333	0	0.156667	0.23	0	0.113333	0	0	0.29	0.116667	0	0	0.123333	0
Sspon.01G0002310-3C	3.72	5.41333	3.82333	2.91333	2.58	2.16667	3.42667	1.20333	3.26	2.68667	1.78	3.51	2.68	2.05667	2.94667	3.26	3.52667	2.20333	2.28667
Sspon.01G0002310-4D	7.38	12.59	6.41333	7.24	7.48333	8.06667	12.27	4.32333	9.34	7.18667	6.47333	7.55667	4.38667	5.50667	9.72667	12.2367	10.6	6.50333	5.48333
Sspon.01G0002320-1A	0	0	0	0	0.0933333	0.1	0.136667	0	0.07	0	0	0	0	0	1.4	0.12	0.05	0.06	0
Sspon.01G0002320-1P	0.136667	0.686667	0.0766667	0.83	0.786667	1.45667	1.27667	1.45	1.20667	0.543333	0.363333	0.373333	0.22	0.556667	0.853333	1.46333	1.02	0.723333	0.473333
Sspon.01G0002320-2B	11.7867	21.4767	14.0667	32.8133	63.0167	102.6	64.79	23.0167	30.7767	22.7833	20.0133	26.3433	12.9067	11.18	44.8967	60.66	29.2567	24.25	13.4633
Sspon.01G0002320-3C	25.5967	45.5833	35.8533	79.6933	137.767	259.27	207.61	72.2533	94.9633	72.8767	51.53	51.2	30.7333	40.77	181.217	187.03	79.2867	55.8967	34.7133
Sspon.01G0002320-4D	0	0	0	0	0	0	0	0	0	0	0	0	0	0	0	0	0	0	0
Sspon.01G0002330-1A	3.71	5.60667	7.11667	19.3333	26.2433	32.16	23.2767	12.5433	19.8233	14.55	7.30667	8.22667	8.29667	12.47	14.84	22.0033	15.98	9.99333	9.28
Sspon.01G0002330-2C	1.12333	0.846667	0.87	1.93	1.11333	3.51	1.80333	0.246667	1.64333	1.89	0.91	1.14333	0.996667	0.433333	1.60667	3.05333	1.05667	2.02333	1.14333
Sspon.01G0002330-3D	0.44	0.573333	0.253333	0.473333	0.263333	0.433333	0.253333	0.196667	0.503333	0.77	0.71	1.02333	0.663333	0.67	0.596667	0.11	0.533333	0.58	0.67
Sspon.01G0002340-1A	0	0	0	0	0	0	0	0	0	0	0	0	0	0	0	0	0	0	0
Sspon.01G0002340-2C	0	0	0	0	0	0	0	0	0	0	0	0	0	0	0	0	0	0	0
Sspon.01G0002350-1A	0.363333	0.593333	0.176667	0.496667	1.61333	1.7	0.743333	0.953333	0.96	1.18	0.38	0.1	0.273333	0.65	0.57	0.96	1	0.74	0.413333
Sspon.01G0002350-1P	1.42667	1.4	0.153333	1.24333	1.9	2.27667	2.41333	2.27	4.96	2.80667	1.57667	0.973333	1.03667	0.966667	1.61667	4.60333	3.87667	2.25667	0.963333
Sspon.01G0002350-2C	0.166667	0	0.156667	1.66	0.213333	0.316667	1.75	0.62	0.246667	0.626667	1.08333	1.67	1.06333	0.376667	0.81	0.72	0.83	1.98333	1.42667
Sspon.01G0002350-3D	0.136667	0.266667	0.0533333	0	0.183333	0.466667	0.07	0.05	0.536667	0.853333	0.0666667	0.15	0	0.0433333	0.1	0.393333	0.11	0.163333	0.296667
Sspon.01G0002360-1A	0	0	0	0.106667	0	0.0933333	0	0.19	0.206667	0	0.11	0.143333	0.09	0.143333	0.0733333	0.13	0.08	0.0866667	0
Sspon.01G0002360-2B	42.6	22.4433	20.9033	48.28	40.3567	63.5767	69.4	87.77	74.6	76.8	73.77	33.94	48.0767	22.21	37.9367	71.7567	70.4467	62.97	33.6667
Sspon.01G0002370-1A	0	0	0	0	0	0	0	0	0	0.86	0	0	0	0	0	0	0.06	0	0
Sspon.01G0002370-2B	4.19	64.04	23.7067	12.28	48.0933	73.1	35.23	3.62333	5.85	3.33333	3.05	27.6533	7.72	18.3667	39.07	29.1067	4.50667	6.54333	3.25
Sspon.01G0002370-3C	2.34667	11.6367	3.09667	3.26667	10.9967	25.44	9.21667	1.6	2.44333	1.81333	2.07333	3.56333	1.67667	3.93667	18.2533	7.62667	1.67333	1.79667	2.65667
Sspon.01G0002370-4D	2.34667	11.6367	3.09667	3.26667	10.9967	25.44	9.21667	1.6	2.44333	1.81333	2.07333	3.56333	1.67667	3.93667	18.2533	7.62667	1.67333	1.79667	2.65667
Sspon.01G0002380-1A	88.9	102.067	78.26	65.1333	70.1233	37.5333	17.9133	24.67	18.11	34.1333	72.3033	80.9	103.677	77.7167	40.06	16.7267	20.31	56.8667	99.6233
Sspon.01G0002380-2B	239.08	266.573	247.64	179.437	210.043	131.763	85.7633	95.3733	97.9133	122.553	205.787	217.673	282.427	176.433	236.207	65.49	97.12	179.893	255.373
Sspon.01G0002380-3C	0	0	0	0	0	0	0	0	0	0	0	0	0	0	0	0	0	0	0
Sspon.01G0002380-4D	32.2733	42.92	34.2867	29.46	33.15	19.3667	11.2067	11.5633	14.8967	15.78	25.0933	39.0867	35.9433	40.33	29.2033	10.5433	23.6767	23.4767	54.7767
Sspon.01G0002390-1A	0.0333333	0	0	0.0933333	0.0566667	0	0	0	0.15	0.123333	0.04	0	0.0766667	0	0.103333	0.06	0.0333333	0.0766667	0
Sspon.01G0002390-2D	0	0	0	0	0.426667	0.65	0	0	0	0	0.27	0	0	0	0	0	0	0	0
Sspon.01G0002400-1A	0	0	0	0	0	0	0	0	0	0	0	0	0	0	0	0	0	0	0
Sspon.01G0002400-2B	0	0	0	0	0	0	0	0	0	0	0	0	0	0	0	0	0	0	0
Sspon.01G0002410-1A	35.6367	20.7433	22.39	25.5433	26.46	32.3533	40.4433	40.1833	54.0733	57.75	42.85	39.6467	48.1933	27.6467	29.9333	41.7733	51.57	35.2667	25.8167
Sspon.01G0002410-1P	20.6233	10.4133	10.0167	21.1667	16.6633	22.3567	19.5233	34.7867	38.8167	25.5633	26.8667	15.1667	15.55	11.5733	12.5633	30.73	32.3733	23.9167	12.8733
Sspon.01G0002410-1T	26	16.61	19.2833	19.4567	17.21	14.0567	13.74	28.37	39.3733	23.4167	25.68	24.3867	12.5367	15.0933	9.78333	26.36	24.42	24.92	18.7933
Sspon.01G0002410-2B	21.11	15.84	25.82	25.3667	33.32	39.4067	40.47	65.4633	63.7933	62.8133	50.7533	24.9233	20.0733	23.5233	46.73	69.0867	50.3967	35.1167	19.2933
Sspon.01G0002410-3C	20.6233	10.4133	10.0167	21.1667	16.6633	22.3567	19.5233	34.7867	38.8167	25.5633	26.8667	15.1667	15.55	11.5733	12.5633	30.73	32.3733	23.9167	12.8733
Sspon.01G0002410-4D	29.65	7.26667	19.44	25.4767	18.4367	18.9667	17.36	52.9567	39.52	36.3133	31.25	22.54	26.51	21.67	26.4433	39.17	41.7833	27.9633	33.8667
Sspon.01G0002420-1A	26.47	73.24	71.22	22.7767	39.91	5.52	4.60333	5.4	10.5167	10.6767	14.1833	34.83	25.1367	58.38	29.3167	5.29667	10.5733	16.02	27.6367
Sspon.01G0002420-2C	46.4167	125.987	105.96	41.9167	64.4567	12.4367	8.46333	9.28667	19.3933	20.4033	22.27	61.0367	41.45	101.743	67.76	11.6833	16.66	26.9467	56.39
Sspon.01G0002430-1A	1.23	0.956667	1.63667	2.66	2.18667	1.90667	0.8	0.806667	1.29	0.933333	1.41	1.44	0.826667	1.25667	1.46333	0.686667	0.596667	1.62333	0.36
Sspon.01G0002430-2C	0.173333	0.0433333	0.373333	0.4	0.513333	0.566667	0.286667	0.143333	0.276667	0.143333	0.42	0.323333	0.14	0.0433333	0.453333	0.2	0.0666667	0.343333	0.153333
Sspon.01G0002440-1A	0	3.62667	0.326667	0.326667	0.763333	0.236667	0.186667	0.243333	0.04	0.296667	0.553333	0.933333	0.216667	1.00667	1.47	0.203333	0.0633333	0	0.266667
Sspon.01G0002440-1P	0.273333	1.41	0.383333	0.566667	0.413333	0.0666667	0.356667	0.36	0.29	0.13	0.346667	0.59	0.0766667	0.766667	2.14	0.146667	0.306667	0.31	0.06
Sspon.01G0002440-1T	0	0	0	0	0	0	0	0	0	0	0	0	0	0	0	0	0	0	0
Sspon.01G0002440-2B	0.05	0.0566667	0	0.0466667	0.11	0.15	0.0733333	0.113333	0	0.0333333	0	0.05	0	0	0.113333	0.13	0.0666667	0	0
Sspon.01G0002440-2P	0	0	0	0	0	0	0	0	0	0	0	0	0	0	0	0	0	0	0
Sspon.01G0002440-3C	0.0633333	0.153333	0.163333	0.08	0.0633333	0.15	0	0.16	0.04	0	0.0366667	0	0	0.0533333	0.143333	0.0266667	0.176667	0.136667	0.0433333
Sspon.01G0002440-3P	0.05	0.1	0.126667	0.306667	0.0533333	0.25	0.196667	0.0266667	0.22	0.116667	0.296667	0.0966667	0.196667	0.0966667	0.273333	0.0466667	0.1	0.17	0.243333
Sspon.01G0002440-4D	0.2	2.44667	0.696667	0.346667	0.31	0.163333	0	0.0566667	0.236667	0.16	0.106667	0.91	0.16	0.666667	0.0966667	0.0933333	0.0433333	0.116667	0.226667
Sspon.01G0002440-4P	0	0	0	0	0	0	0	0	0	0	0	0	0	0	0	0	0	0	0
Sspon.01G0002450-1A	0	0	0	0	0	0	0	0	0	0	0	0	0	0	0	0	0	0	0
Sspon.01G0002450-2D	0	0.12	0	0.243333	0.193333	0.206667	0.113333	0.0633333	0.0366667	0	0.08	0.136667	0.196667	0.116667	0.09	0.0733333	0	0.0566667	0
Sspon.01G0002460-1A	0.24	0.196667	0.193333	0.256667	0.653333	0.0366667	0.453333	0.05	0.3	0.27	0.453333	0.206667	0.233333	0.31	0.07	0.32	0.27	0.206667	0.41
Sspon.01G0002460-2C	0.2	0.2	0	0	0	0	0.113333	0	0.0733333	0.24	0	0	0.0933333	0.0933333	0.08	0	0.0833333	0.32	0
Sspon.01G0002460-3D	0.17	0.276667	0.0233333	0.426667	0.24	0.536667	0.06	0.226667	0.303333	0.22	0.263333	0.37	0.416667	0.276667	0.74	0.126667	0.386667	0.286667	0.16
Sspon.01G0002470-1A	0	0	0	0	0	0	0	0	0	0	0	0	0	0	0	0	0	0	0
Sspon.01G0002470-2D	0	0	0	0	0	0	0	0	0	0	0	0	0	0	0	0	0	0	0
Sspon.01G0002480-1A	0	0	0	0	0	0	0	0	0	0	0	0	0	0	0	0	0	0	0
Sspon.01G0002480-2C	67.9067	84.3267	70.6333	101.49	124.297	122.643	97.22	100.54	84.0467	79.2933	80.0233	74.3267	82.9467	73.1633	108.09	92.2867	74.55	83.77	71.2367
Sspon.01G0002490-1A	0.823333	0.696667	0.586667	0.556667	1.46667	2.85333	2.09333	1.1	1.86667	1.38333	1.1	0.743333	0.586667	0.993333	2.64667	2.07	0.233333	0.393333	0.41
Sspon.01G0002490-1T	2.39333	3.21333	2.73	5.77333	4.74	7.21333	8.39333	8.59	8.29667	5.86333	5.53667	2.67	3.25667	2.25333	4.05667	6.00333	5.77667	4.54	2.75333
Sspon.01G0002490-2B	0	0.223333	0.143333	0.12	0.386667	0	0	0	0	0	0	0.213333	0.216667	0	0.94	0	0	0	0.253333
Sspon.01G0002490-3D	0.0433333	0.246667	0.53	1.36667	0.253333	0.356667	0.976667	1.19	0.233333	1.12667	0.256667	1.00667	0.336667	0.0833333	0.466667	0.58	1.94667	1.23	0.446667
Sspon.01G0002500-1A	1.32	3.14667	3.30333	1.92	1.56	1.24	0.733333	0.716667	0.423333	1.12	1.28667	1.31333	1.43	3.02667	1.57	0.803333	0.616667	0.91	0.643333
Sspon.01G0002500-2C	1.51	3.41333	5.06667	2.53	2.79333	0.98	0.936667	0.746667	0.623333	0.993333	1.88	2.39	1.86	4.21333	2.77	0.633333	0.796667	1.51667	1.38
Sspon.01G0002510-1A	0	0	0	0	0.05	0	0	0	0	0	0	0	0	0	0	0	0	0	0
Sspon.01G0002510-2B	0	0	0	0	0	0	0	0	0	0	0	0	0	0	0	0	0	0	0
Sspon.01G0002520-1A	0	0	0	0	0	0	0	0	0	0	0	0	0	0	0	0	0	0	0
Sspon.01G0002520-2B	0	0	0	0	0	0	0	0	0	0	0	0	0	0	0	0	0	0	0
Sspon.01G0002520-3C	0	0	0	0	0	0	0	0	0	0	0	0	0	0	0	0	0	0	0
Sspon.01G0002530-1A	0.54	0.14	0.183333	0.25	0.21	0.666667	1.04667	1.12	0.943333	1.25	0.92	0.293333	0.3	0.126667	0.336667	0.826667	0.94	0.95	0.483333
Sspon.01G0002530-2C	0.316667	0.133333	0.0166667	0.206667	0.213333	0.283333	0.28	0.563333	0.54	0.436667	0.723333	0.353333	0.213333	0.0966667	0.233333	0.33	0.293333	0.393333	0.136667
Sspon.01G0002540-1A	0	0	0	0	0	0	0	0	0	0	0	0	0	0	0	0	0	0	0
Sspon.01G0002540-2B	0	0	0	0	0	0	0	0	0	0	0	0	0	0	0	0	0	0	0
Sspon.01G0002540-3D	0	0	0	0	0	0	0	0	0	0	0	0	0	0	0	0	0	0	0
Sspon.01G0002550-1A	3.56	13.7867	2.47	19.5067	8.93	10.06	14.5667	35.96	35.84	31.4767	30.4567	7.41	25.38	0	7.85333	2.86333	24.1267	10.4233	11.7633
Sspon.01G0002550-2D	10.21	6.84	5.21333	10.3367	7.92	12.09	12.5833	15.29	13.4833	15.3467	16.0533	8.08	11.2633	5.05667	9.39333	9.84333	12.9133	13.1533	8.06333
Sspon.01G0002560-1A	0	0.0133333	0.01	0	0.02	0.01	0.0266667	0	0.0133333	0.0166667	0	0	0	0	0	0	0.0266667	0.0566667	0.0133333
Sspon.01G0002560-2B	0.01	0.0233333	0	0	0.01	0	0	0	0	0.0266667	0	0.0133333	0.0166667	0.03	0	0	0.0366667	0	0.0133333
Sspon.01G0002560-3D	0.07	0.0266667	0.08	0.12	0.113333	0.04	0.186667	0.0666667	0.193333	0.0266667	0.116667	0.126667	0.156667	0.12	0.0366667	0.426667	0.23	0.03	0.05
Sspon.01G0002570-1A	1.00333	1.63	1.46333	0.766667	0.74	0.95	1.06667	0.796667	0.483333	0.77	0.793333	1.12333	0.966667	1.41667	1.18333	0.463333	0.56	1.03	0.483333
Sspon.01G0002570-2C	0.396667	0.87	0.613333	0.38	0.436667	0.0966667	0.0533333	0.376667	0.376667	0.373333	0.483333	0.376667	0.28	0.296667	0.61	0.176667	0.323333	0.4	0.66
Sspon.01G0002570-3D	0.193333	0.393333	0.336667	0.16	0.276667	0.353333	0	0.31	0.32	0.156667	0.276667	0.103333	0.213333	0.32	0.243333	0.42	0.19	0.223333	0.27
Sspon.01G0002580-1A	0	0.226667	0.0666667	0.42	0.413333	0	0.23	0.453333	0.243333	0.493333	0	0	0.17	0	0.13	0.0533333	0.343333	0.14	0.0766667
Sspon.01G0002590-1A	0	0	0	0	0	0	0	0	0	0	0	0	0	0	0	0	0	0	0
Sspon.01G0002590-2B	0	0	0	0	0	0	0	0	0	0	0	0	0	0	0	0	0	0	0
Sspon.01G0002590-3C	0	0	0	0	0	0	0	0	0	0	0	0	0	0	0	0	0	0	0
Sspon.01G0002590-4D	0	0	0	0	0	0	0	0	0	0	0	0	0	0	0	0	0	0	0
Sspon.01G0002600-1A	1.33667	1.73333	1.38	1.76667	1.71667	2.82	1.72	1.09333	1.93667	1.49	1.02333	1.75333	1.49333	1.36333	1.33	1.51667	0.99	1.33333	1.49667
Sspon.01G0002600-2B	6.01333	5.68333	4.87	5.51333	5.13	5.07667	6.70333	8.51	6.35	6.92333	7.02667	5.87333	5.51333	3.66667	6.6	6.28667	6.31667	5.18667	6.70333
Sspon.01G0002610-1A	0	0	0	0	0	0	0	0	0	0	0	0	0	0	0	0	0	0	0
Sspon.01G0002610-2B	0	0	0	0	0	0	0	0	0	0	0	0	0	0	0	0	0	0	0
Sspon.01G0002610-3C	0	0	0	0	0	0	0	0	0	0	0	0	0	0	0	0	0	0	0
Sspon.01G0002610-4D	0.29	1.08333	1.27	0.563333	0.57	0.143333	0	0.143333	0.416667	0.0866667	0.283333	1.03333	0.0966667	1.30667	0.3	0.0733333	0.283333	0.283333	0.453333
Sspon.01G0002620-1A	0.516667	0.116667	0.0633333	0.353333	0.243333	0.306667	0.23	0.466667	1.05	0.236667	0.0266667	0.23	0.116667	0.206667	0.156667	0.433333	0.17	0.516667	0.213333
Sspon.01G0002620-2B	0.353333	0.116667	0.34	0.353333	0.916667	1.16667	0.913333	0.683333	0.11	0.236667	0.196667	0.23	0.223333	0.37	0.53	0.706667	0.54	0.516667	0.343333
Sspon.01G0002620-3C	0.353333	0.116667	0.34	0.353333	0.916667	1.16667	0.913333	0.683333	0.11	0.236667	0.196667	0.23	0.223333	0.37	0.53	0.706667	0.54	0.516667	0.343333
Sspon.01G0002620-4D	0.353333	0.116667	0.34	0.353333	0.916667	1.16667	0.913333	0.683333	0.11	0.236667	0.196667	0.23	0.223333	0.37	0.53	0.706667	0.54	0.516667	0.343333
Sspon.01G0002630-1A	0	0	0	0	0.0366667	0	0	0	0	0	0	0	0.0466667	0	0	0	0	0	0
Sspon.01G0002630-1P	0	0	0	0	0	0	0	0	0	0	0	0	0	0	0	0	0	0	0
Sspon.01G0002630-2B	0	0.04	0	0	0	0	0	0	0	0	0	0	0	0	0	0	0	0	0
Sspon.01G0002630-3C	0	0	0	0.0166667	0	0.06	0.0833333	0.0233333	0.0933333	0.0333333	0.04	0.0166667	0	0	0	0.06	0.123333	0.02	0
Sspon.01G0002640-1A	3.29333	3.17333	3.64	7.72	4.35667	6.71667	6.02667	8.81	6.16667	7.38333	6.44	3.51	3.28333	2.14667	3.14667	6.68333	6.95	3.97333	5.01
Sspon.01G0002650-1A	0	0	0	0	0	0	0	0	0	0	0	0	0	0	0	0	0	0	0
Sspon.01G0002660-1A	0	0.703333	0	0	0	0	0	0	0.88	3.4	0.753333	1.21667	0	0	0	0.663333	0.626667	0	0.66
Sspon.01G0002660-2B	0	0	0	0	0	0	0	0.313333	0.09	0.09	0	0	0.18	0.1	0	0.0566667	0	0	0
Sspon.01G0002660-3D	0	0	0.12	0	0	0	0	0	0.0766667	0	0	0	0	0	0	0	0.0533333	0	0
Sspon.01G0002670-1A	0	0.143333	0.233333	0.11	0.0366667	0.03	0	0.23	0.37	0.106667	0	0.0466667	0	0	0	0.09	0	0	0
Sspon.01G0002670-1P	0	0	0	0	0	0	0	0	0	0	0	0	0	0	0	0	0	0	0
Sspon.01G0002670-2B	0	0	0	0	0	0	0	0	0	0	0	0	0	0	0	0	0	0	0
Sspon.01G0002670-3C	1.33667	1.39333	1.33333	2.5	1.09	1.51	2.62333	1.87667	2.9	1.44333	1.91	2.49667	1.83667	1.04667	1.59333	1.95	1.59667	2.06667	1.13
Sspon.01G0002670-4D	0	0	0.12	0.446667	0	0.0966667	0	0.526667	0.23	0.103333	0.0933333	0.353333	0	0	0	0.186667	0.0666667	0.0833333	0.333333
Sspon.01G0002680-1A	0	0	0	0	0	0	0	0	0	0	0	0	0	0	0	0	0	0	0
Sspon.01G0002680-1P	5.76667	3.65333	6.18	4.73333	8.24333	10.9067	18.2967	10.25	13.25	12.2733	14.1167	7.71	3.8	4.79	22.96	11.76	12.62	4.34333	6.06667
Sspon.01G0002680-2B	0	0	0	0	0	0	0	0	0	0	0	0	0	0	0	0	0	0	0
Sspon.01G0002680-3C	1.93667	2.19333	1.23	6.02667	1.15333	7.07667	5.21333	8.62667	5.51667	4.3	3.1	3.33667	2.60667	3.59	2.98	6.59333	3.02	6.48	2.35333
Sspon.01G0002680-4D	0.923333	0.79	1.32333	1.75	0.826667	1.31	3.98667	3.09333	2.44667	2.12667	2.02	1.45	0.53	0.706667	1.01	3.40667	1.55333	1.46667	0.206667
Sspon.01G0002690-1A	3.42	1.2	1.78667	4.19	1.38333	2.28333	2.32	3.10667	5.97	6.13667	7.31333	4.35	2.82	1.58	1.86	2.81	5.23333	8.71667	3.51333
Sspon.01G0002690-2C	0.04	0	0	0	0	0	0	0	0	0	0	0	0	0	0	0	0.0933333	0	0
Sspon.01G0002700-1A	105.663	110.773	69.5533	38.6867	34.9667	15.3733	9.14	14.8667	23.9467	31.8267	44.9833	71.34	66.85	93.15	53.5067	12.91	26.4433	52.1033	123.397
Sspon.01G0002700-1P	7.44	8.88	5.76333	2.93333	3.11667	1.04	0.623333	2.13	1.40333	3.47667	3.93667	6.70667	5.2	4.96667	2.69333	1.10333	1.15	2.16333	7.56667
Sspon.01G0002700-2B	72.6567	74.0667	42.38	28.13	26.9833	10.05	8.59333	13.9967	20.22	27.5567	48.79	79.25	73.0933	75.6833	36.4733	8.94	18.91	41.1233	92.99
Sspon.01G0002700-3C	22.1233	25.8033	8.83333	12.2833	7.05667	3.32667	4.55	4.76333	9.80333	9.52667	18.1933	20.1	18.3567	19.7667	9.61333	6.60333	11.5167	17.1133	25.8933
Sspon.01G0002710-1A	12.4367	22.4667	58.5333	43.7167	42.45	30.4967	13.5967	7.23667	12.39	11.0667	9.76333	13.5567	11.34	42.1267	48.0233	18.46	9.74333	12.65	20.4267
Sspon.01G0002710-1P	29.4633	38.9333	109.723	92.0167	94.13	44.0367	28.3567	19.7467	12.9133	16.7567	23.19	28.4433	22.72	39.3667	59.4033	30.6533	13.0333	21.7567	34.3
Sspon.01G0002710-2B	10.2867	12.8433	34.68	28.17	30.8133	17.0767	10.6667	5.46667	6.82333	7.95667	8.38333	10.84	8.90333	21.69	21.3233	10.5267	8.84333	9.11333	13.4367
Sspon.01G0002710-3C	8.81667	8.99	19.3833	15.48	13.8633	6.43333	2.82333	2.57667	2.99333	4.43333	5.42	6.92667	6.91333	10.6533	6.35667	3.51	3.39667	5.20333	9.58
Sspon.01G0002710-4D	0	0	0	0	0	0	2.22	0	0	0	0	0	1.45	0	0.01	0	0	0	0
Sspon.01G0002720-1A	3.02333	1.42	4.65	4.06667	1.72	4.48333	5.06	3.04333	5.98333	3.20333	6.68	1.86	2.82	3.53333	10.8233	9.83333	6.41333	2.17667	2.17667
Sspon.01G0002720-1P	0	0	2.07	0	2.07667	1.25333	2.42333	1.04	0	3.57667	0	0.536667	2.18	2.42667	1.11	1.96667	3.50667	0	0
Sspon.01G0002720-2B	0	5.89667	0	2.39667	0	2.10333	1.14667	12.16	1.56	0.47	0.196667	3.66667	0	2.52667	7.71	2.86333	18.5433	4.51333	2.84333
Sspon.01G0002720-3C	3.02333	1.42	4.65	4.06667	1.72	4.48333	5.06	3.04333	5.98333	3.20333	6.68	1.86	2.82	3.53333	10.8233	9.83333	6.41333	2.17667	2.17667
Sspon.01G0002720-4D	4.20333	0	0	0	1.00333	0.243333	0	0	0	1.21	0	0	8.98333	0	5.64667	0	0.673333	3.24333	0
Sspon.01G0002730-1A	9.1	34.8367	180.2	59.3833	123.35	53.07	17.5533	9.63667	12.67	17.3067	15.04	15.0733	8.49667	143.273	134.867	34.93	10.9767	13.0667	12.66
Sspon.01G0002730-2B	9.1	34.8367	180.2	59.3833	123.35	53.07	17.5533	9.63667	12.67	17.3067	15.04	15.0733	8.49667	143.273	134.867	34.93	10.9767	13.0667	12.66
Sspon.01G0002730-3C	9.1	34.8367	180.2	59.3833	123.35	53.07	17.5533	9.63667	12.67	17.3067	15.04	15.0733	8.49667	143.273	134.867	34.93	10.9767	13.0667	12.66
Sspon.01G0002730-4D	0	8.98667	0.0133333	0.01	0	22.9633	0.47	7.05333	8.23667	10.05	16.78	10.2033	2.29	0	19.1367	0	0.423333	5.46333	10.62
Sspon.01G0002740-1A	0	0.143333	0.233333	0.11	0.0366667	0.03	0	0.23	0.37	0.106667	0	0.0466667	0	0	0	0.09	0	0	0
Sspon.01G0002740-1P	0	0.22	0.196667	0.363333	0	0.126667	0.233333	0.71	0.253333	0.486667	0.446667	0.0633333	0.26	0	0.293333	0.146667	0.773333	0.646667	0.313333
Sspon.01G0002740-2C	0.126667	0	0.113333	0.773333	0.81	0.526667	0.356667	0.93	0.66	0.616667	0.166667	0	0.67	0.61	0.16	0.64	0.23	0.403333	0.286667
Sspon.01G0002740-3D	1.56	1.63333	1.67667	3.82333	3.11	1.59333	3.08	6.3	2.45	2.59	2.59667	2.13667	2.81	1.01	0.436667	2.80333	4.27333	2.85	1.20667
Sspon.01G0002750-1A	7.80667	5.10667	5.17667	7.21	5.41333	7.92667	5.78333	7.09	6.08	6.12333	7.88667	6.28	8.86667	5.04333	5.98	5.17333	9.17	8.46667	5.8
Sspon.01G0002760-1A	0	0	0	0	0	0	0	0	0	0	0	0	0	0	0	0	0	0	0
Sspon.01G0002770-1A	9.23333	8.05333	7.76667	13.2833	9.47	13.0333	11.7533	15	12.4033	12.47	15.5967	8.56667	10.99	6.6	8.84667	11.59	13.9067	12.69	10.9333
Sspon.01G0002770-2C	0.963333	0.686667	0	1.19	0.326667	0.846667	1.53333	2	0.53	1.09	0.336667	0.443333	2.11333	0	1.53667	0.36	0.783333	0.336667	1.24333
Sspon.01G0002780-1A	93.85	68.2	69.5767	55.8067	44.1267	34.5233	27.6733	54.77	46.4167	48.8967	47.0867	60.6733	74.05	67.1167	34.5133	30.1933	42.2	59.89	85.8767
Sspon.01G0002780-1P	746.753	557	514.34	433.38	363.637	275.893	300.483	440.837	418.82	418.827	411.07	493.113	670.73	604.633	358.447	320.183	350.27	434.633	826.73
Sspon.01G0002790-1A	22.86	20.29	23.7433	27.4533	27.9467	28.7567	31.63	41.1067	35.0367	35.7533	33.8833	23.5467	26.15	18.9867	20.72	32.8333	35.4933	35.6667	21.87
Sspon.01G0002790-1P	1.66667	1.07667	0	1.45667	1.87667	2.06667	1.85333	2.61	0.59	1.97	3.58333	1.97	2.73	3.72	3.60667	4.14667	3.15	1.55667	1.20333
Sspon.01G0002790-2B	11.46	9.97	10.0767	13.0967	11.9167	18.7933	19.5867	24.34	19.53	16.3433	19.31	11.2867	15.08	10.1067	16.39	15.6133	17.4233	15.87	9.88
Sspon.01G0002790-3C	8.26333	7.65333	8.26333	10.79	9.12	9.30333	11.3333	13.2467	11.9867	12.5867	11.1367	7.49667	7.62667	8.40667	14.9533	12.5167	12.74	11.6433	7.85333
Sspon.01G0002800-1A	0.776667	1.23667	1.51	1.72333	1.51333	1.33	1.72667	1.51	2.18333	1.68	0.583333	1.01	0.443333	1.05333	2.34	1.15333	2.31	1.24667	0.786667
Sspon.01G0002800-2B	0.873333	0.376667	1.4	0.76	1.17667	1.05667	0.236667	1.39	0.603333	2.67333	0.56	0.486667	1.48333	1.04667	0.746667	1.34	0.96	1.28667	0.313333
Sspon.01G0002800-3C	0.796667	1.25333	1.2	1.40333	1.29333	1.15333	1.09667	0.83	1.64667	1.54333	1.17333	0.513333	0.316667	1.06667	0.95	1.11	1.47667	0.99	0.976667
Sspon.01G0002810-1A	3.74	4.53667	3.98333	4.38333	4.29667	3.19	3.69333	3.14667	2.29667	3.65	5.63	2.99	6.26333	4.39667	3.64667	2.33333	3.15667	4.73	3.97
Sspon.01G0002810-2B	0.996667	1.34333	1.04	1.38667	0.966667	1.1	0.43	1.24	0.78	1.30333	1.41667	1.06667	1.54667	0.96	2.73	0.653333	0.9	1.69	1.25
Sspon.01G0002810-3C	4.11333	5.55	3.04333	2.89	3.03333	2.82333	1.47667	2.83333	2.58667	3.55333	3.31667	4.96667	3.34333	4.28	2.36333	2.51	2.6	3.40667	4.4
Sspon.01G0002820-1A	0	0.0866667	0	0.41	0.253333	0.313333	0.146667	0	0	0	0	0	0	0	0.203333	0.0966667	0.11	0	0
Sspon.01G0002820-1T	12.9467	9.29	6.14	17.79	17.0933	22.8567	26.95	34.5867	36.4633	32.2567	29.3233	15.76	15.92	7.23	10.23	24.2567	27.6	29.1	17.7633
Sspon.01G0002820-2B	6.39667	6.25667	4.06333	11.29	11.6	11.37	10.3767	10.8367	13.0867	13.9833	9.33	5.37667	7.25	4.61	24.4833	10.97	11.7767	12.16	6.13667
Sspon.01G0002820-3C	5.30333	2.69667	2	4.8	7.93333	7.10667	7.42	8.08	11.8533	10.1033	6.59667	3.21	5.79667	3.02667	3.58333	7.38333	9.60333	9.38667	3.5
Sspon.01G0002820-4D	7.22667	5.41667	4.08	10.8133	10.03	9.53667	10.44	15.25	12.6067	13.1767	11.2767	7.54667	6.58667	3.03	7.55333	10.54	12.4133	13.0367	4.95667
Sspon.01G0002830-1A	0.146667	0	0	0	0	0	0	0	0.1	0	0	0	0	0	0	0	0	0	0
Sspon.01G0002830-1P	0.146667	0	0	0	0	0	0	0	0.1	0	0	0	0	0	0	0	0	0	0
Sspon.01G0002830-2C	0	0	0	0	0	0	0	0	0	0	0	0	0	0	0	0	0	0	0
Sspon.01G0002840-1A	0	0	0	0	0	0	0	0	0	0	0	0	0	0	0	0	0	0	0
Sspon.01G0002840-2B	0	0	0	0	0	0	0	0	0.103333	0	0	0	0	0	0	0	0	0	0
Sspon.01G0002840-3C	0	0	0	0	0	0	0	0	0.103333	0	0	0	0	0	0	0	0	0	0
Sspon.01G0002850-1A	0	0	0	0	0	0	0	0	0	0	0	0	0	0	0	0	0	0	0
Sspon.01G0002850-2B	0	0	0	0	0	0	0	0	0	0	0	0	0	0	0	0	0	0	0
Sspon.01G0002860-1A	5.53667	6.23333	5.39333	5.15667	3.46	6.17667	8.48333	9.29667	6.48667	7.63	10.3933	8.21333	6.44333	5.2	10.5467	6.05333	3.91667	6.37	3.95667
Sspon.01G0002860-2B	5.53667	6.23333	5.39333	5.15667	3.46	6.17667	8.48333	9.29667	6.48667	7.63	10.3933	8.21333	6.44333	5.2	10.5467	6.05333	3.91667	6.37	3.95667
Sspon.01G0002860-3C	2.85333	8.63333	10.85	14.43	8.55667	5.04667	11.3433	14.7833	11.58	12.5633	18.83	10.44	7.23333	7.85	9.61333	7.47333	18.1767	13.5433	14.7433
Sspon.01G0002870-1A	0	0.126667	0	0.276667	0	0.14	0	0	0.126667	0	0	0.143333	0.126667	0	0	0.236667	0	0	0
Sspon.01G0002880-1A	0.176667	0.803333	1.10667	0.556667	0.743333	0.0933333	0	0.45	0.343333	0.55	0.263333	0.766667	0	1.74667	0.533333	0.356667	0.183333	0.163333	0.62
Sspon.01G0002880-2B	8.15333	7.42333	4.74333	4.99667	5.98	3.52	3.8	6.63	5.49	4.23	2.63667	4.97	3.66	10.5367	8.65667	2.20667	3.72	2.40667	2.60667
Sspon.01G0002880-3C	13.95	30.24	28.94	11.4733	16.9567	8.71	3.21	7	6.07333	5.48	2.43667	22.09	10.8533	29.44	14.3533	5.73667	3.61	2.33333	6.65
Sspon.01G0002880-4D	1.98333	5.60667	7.93667	3.35	4.59	2.54	0.53	0.74	0.573333	0.99	0.07	5.25	1.06667	5.75667	3.53667	1.55667	0.346667	0.466667	0.156667
Sspon.01G0002890-1A	0	0	0	0	0	0	0	0	0	0	0	0	0	0	0	0	0	0	0
Sspon.01G0002890-1P	0.116667	0.09	0.193333	0.106667	0.0533333	0.303333	0.27	0.263333	0.29	0	0.0333333	0	0.06	0.0633333	0.313333	0.39	0	0.106667	0.0766667
Sspon.01G0002890-1T	0	0	0	0	0	0	0	0	0	0	0	0	0	0	0	0	0	0	0
Sspon.01G0002890-2B	0	0	0	0	0	0	0	0	0	0	0	0	0	0	0	0	0	0	0
Sspon.01G0002890-2P	4.64333	7.82333	2.55667	7.11	7.90667	8.74667	7.86	10.4767	11.1	6.14	7.11	7.01333	3.72333	2.96667	11.21	7.5	9.17	5.91	4.03667
Sspon.01G0002890-3C	0	0	0	0	0	0	0	0	0	0	0	0	0	0	0	0	0	0	0
Sspon.01G0002890-3P	0.113333	0.03	0.216667	0.373333	0.16	0.21	0.15	0.0766667	0.116667	0.18	0.156667	0	0.06	0.0266667	0.136667	0.653333	0.0133333	0	0.103333
Sspon.01G0002890-4D	0	0	0	0	0	0	0	0	0	0	0	0	0	0	0	0	0	0	0
Sspon.01G0002900-1A	0	0	0	0	0	0	0	0	0	0	0	0	0	0	0	0	0	0	0
Sspon.01G0002900-2B	0	0	0	0	0	0	0	0	0	0	0	0	0	0	0	0	0	0	0
Sspon.01G0002910-1A	0	0	0.02	0	0.606667	0	1.36	0	0	0	2.68	0.246667	0	0.646667	0	4.17	0.92	2.65667	0
Sspon.01G0002910-1P	0	0.116667	0	3.3	0	3.59333	12.59	2.07667	3.38	0	0	3.86333	3.78333	0	0	0.41	2.37	0	3.28333
Sspon.01G0002910-2B	0	0	0.02	0	0.606667	0	1.36	0	0	0	2.68	0.246667	0	0.646667	0	4.17	0.92	2.65667	0
Sspon.01G0002910-2P	7.50333	16.4567	3.81333	8.08333	15.7367	1.53333	9.79667	21.4867	13.98	7.60333	6.35667	7.10667	1.4	0	6.55	11.7767	10.0533	0.963333	4.42
Sspon.01G0002910-3C	36.3533	39.34	40.5867	42.19	46.7533	53.5467	59.2133	66.0133	68.8533	69.4567	71.58	43.7633	49.6267	34.3433	66.7733	59.5167	64.8067	60.24	45.45
Sspon.01G0002920-1A	0.0966667	0.16	0	0.77	0.44	1.38	2.29	0.723333	1.94	1.33333	0.466667	0	0.183333	0.0866667	0.92	1.31	0.936667	1.05	0.00333333
Sspon.01G0002920-2B	0.103333	0	0	0.606667	0.693333	4.40333	3.57333	4.50333	3.08333	1.33	1.61667	0.38	0.506667	0.206667	0	5.65333	2.97	0.88	0.426667
Sspon.01G0002920-3C	3.71	3.08333	3.41333	8.48	8.11667	11.3067	13.5433	13.3367	10.5733	9.34	9.02	3.33	3.22	3.04667	6	16.5233	8.74333	8.25667	2.77667
Sspon.01G0002920-4D	0.623333	0	0.323333	0.896667	0.97	2.99333	4.83	2.67	6.16667	2.47667	1.65333	1.1	0.156667	0.49	2.57667	6.09333	3.64	0.726667	0.83
Sspon.01G0002930-1A	0	0	0	0	0	0	0	0	0	0	0	0	0	0	0	0	0	0	0
Sspon.01G0002930-2B	0	0.136667	0	0	0	0	0	0	0	0	0	0	0	0	0	0	0	0	0
Sspon.01G0002930-3C	0	0	0	0	0	0	0	0	0	0	0	0	0	0	0	0	0	0	0
Sspon.01G0002930-4D	0	0	0	0	0	0	0	0	0	0	0	0	0	0	0	0	0	0	0
Sspon.01G0002940-1A	0	0	0	0	0	0	0	0	0.383333	0	0	0	0	0	0	0	0.16	0	0.113333
Sspon.01G0002940-2B	0	0	0	0.143333	0	0	0.126667	0	0	0	0	0.26	0	0	0	0	0	0.12	0
Sspon.01G0002950-1A	2.69667	1.06333	1.86333	3.75	2.04	3.22667	2.90667	4.27333	4.42333	3.77333	1.23667	1.12667	1.08667	1.77	0.956667	4.08333	5.56	3.19	4.36333
Sspon.01G0002950-1P	1.25	0.783333	0.186667	0.736667	0.56	1.03667	0.986667	1.75	1.57667	1.2	0.603333	0.726667	0.256667	0.23	0.833333	1.13667	0.883333	0.746667	0.94
Sspon.01G0002950-2C	0	0	0	0	0	0	0	0	0	0	0	0	0	0	0	0	0	0	0
Sspon.01G0002960-1A	0.133333	0	0.283333	0.29	0.23	0.166667	0.256667	0	0	0	0.0866667	0.0966667	0	0	0.483333	0	0.416667	0.08	0
Sspon.01G0002960-1P	1.82333	2.13667	1.76333	2.72	3.03333	2.77667	3.53333	3.26333	2.90667	3.57333	3.38333	1.84333	2.63333	2.27333	2.70333	3.48333	3.37667	3.15333	1.79333
Sspon.01G0002960-2B	4.41667	5.13	4.43667	7.07333	7.83667	8.99	9.30667	9.21667	7.9	7.27333	8.02333	4.59333	3.73	5.59667	9.45333	9.75	7.72	7.26667	3.93333
Sspon.01G0002960-3C	1.15333	1.28667	1.03667	1.19667	1.14	1.51	1.61	1.13667	1.49333	1.37667	1.04333	1.08667	0.94	1.23333	2.42	2.17	1.80333	1.57667	1.25333
Sspon.01G0002970-1A	0	0	0	0	0	0	0	0	0	0	0	0	0	0	0	0	0	0	0
Sspon.01G0002970-2B	0	0	0	0	0	0	0.246667	0	0	0	0.65	0	0	0	0	0	0	0	0
Sspon.01G0002980-1A	16.6767	15.4367	7.26333	20.59	27.4833	47.6167	35.56	27.7633	21.8767	30.66	24.9667	25.0067	19.05	12.7633	32.65	31.38	20.6633	25.2933	13.6
Sspon.01G0002980-1P	24.5633	25.8167	23.36	29.07	33.3667	35.8267	40.7567	35.8033	33.33	26.1833	31.3233	24.98	21.8867	26.26	93.3967	41.19	33.1633	33.2733	20.1733
Sspon.01G0002980-2B	55.1133	53.41	62.1	104.343	122.573	150.07	189.347	149.853	130.63	109.877	112.097	69.45	65.0667	71.56	181.043	148.033	122.28	84.71	54.7067
Sspon.01G0002980-3D	41.18	45.8933	51.76	65.3267	65.8133	79.5933	92.0467	72.8367	80.0533	70.6167	74.9133	46.61	44.07	51.5633	86.3067	77.86	66.94	56.54	41.3167
Sspon.01G0002990-1A	4.35	2.93667	6.52333	8.28667	5.47667	4.39667	5.72333	3.42	2.29667	5.75	4.92333	3.81667	1.77	1.91	4.59667	1.57667	4.6	2.11667	4.15333
Sspon.01G0002990-2B	0	3.22	8.49	1.25667	0.82	1.75333	0.236667	1.44667	3.59667	0	3.85	1.01333	0	1.58667	0	2.80333	0	5.57	0
Sspon.01G0002990-3C	18.2967	23.37	17.0433	23.2267	31.8867	29.97	37.37	34.5633	25.3567	26.98	29.2933	26.0067	29.5833	19.9367	43.2133	26.7333	23.18	26.14	17.73
Sspon.01G0002990-4D	9.22333	11.4533	9.45667	11.6833	14.02	11.98	12.5633	10.8467	12.3467	12.9633	13.9633	10.7133	12.6633	11.6867	18.62	11.2	9.99333	13.1567	10.6467
Sspon.01G0003000-1A	0.0566667	0.37	0.14	0.53	0.686667	1.89	1.13	0.463333	0.47	0.403333	0.213333	0.133333	0.223333	0	0.75	0.716667	0.366667	0.24	0.176667
Sspon.01G0003000-1P	44.1433	27.6967	15.67	114.743	51.6767	91.5233	111.29	204.943	200.807	148.45	111.153	50.9667	59.4967	19.32	47.2467	147.05	212.33	173.077	74.32
Sspon.01G0003000-2C	0.466667	0.68	0.69	0.5	1.33667	4.83667	2.99333	1.07667	0.923333	0.496667	0.56	0.213333	0.48	0.05	2.4	2.89667	0.716667	0.66	0.423333
Sspon.01G0003000-3D	37.4233	25.9133	13.7733	68.4433	25.05	47.5367	75.9367	125.67	124.99	99.3433	67.6233	35.61	35.7233	18.1633	29.4067	102.147	134.65	106.363	50.1967
Sspon.01G0003010-1A	0.35	0.14	0.353333	0.153333	0	0.07	0.09	0.11	0.22	0	0	0.153333	0.0933333	0.143333	0	0	0.11	0	0.153333
Sspon.01G0003010-2B	1.06	1.58333	0.823333	1.22333	1.20333	1.37	1.85	1.25	0.456667	0.536667	2.19333	0.706667	0.733333	0.62	0.84	0.646667	0.673333	1.36667	1.19667
Sspon.01G0003010-3C	0	0	0	1.45333	0	0	2.28667	0	0	0	0	0	0	0	0	2.82333	4.66667	0	0
Sspon.01G0003010-4D	5.51	3.79	3.31667	3.49	4.11333	4.98667	4.01333	6.55667	7.63667	5.78333	5.55333	5.07667	6.74333	3.87333	6.16	3.94333	1.80667	7.03333	6.43333
Sspon.01G0003020-1A	0.05	0.34	0	0.0733333	0.226667	0.29	0.406667	0.786667	0.133333	0.406667	0.0933333	0.49	0	0.123333	0.59	0.22	0.136667	0	0.173333
Sspon.01G0003020-2C	0.223333	0.186667	0.0866667	0.35	0.123333	0.286667	0.663333	0.166667	0.353333	0.183333	0.313333	0.113333	0.0433333	0.0866667	0.353333	0.45	0.723333	0.153333	0.263333
Sspon.01G0003030-1A	21.3767	18.4867	14.14	20.6833	18.8033	27.0267	27.4633	23.1967	27.9833	31.1233	23.8167	21.2733	23.4367	15.4933	16.3967	29.58	30.0833	23.6867	23.5333
Sspon.01G0003030-2B	5.42333	3.66667	4.57	5.75667	5.56333	7.16	7.21667	4.41	7.24	6.56667	5.33	5.97	6.33333	4.14667	8.68333	6.21	6.30667	7.42667	5.15
Sspon.01G0003030-3C	52.31	36.62	39.56	60.7833	51.12	81.6433	95.1967	70.2933	59.1167	71.88	75.09	58.8433	53.3533	24.4733	41.11	53.6233	50.2833	69.1733	48.4367
Sspon.01G0003030-4D	1.50333	1.04667	1.29667	1.71667	1.33667	2.09333	3.37333	3.21667	2.36	2.49333	2.33	2.50667	1.15667	0.983333	2.02667	2.72333	2.08667	2.27333	2.12333
Sspon.01G0003040-1A	0	0.226667	0.126667	0	0.106667	0.08	0	0.13	0.0766667	0.07	0.0366667	0.0433333	0	0	0.0766667	0.16	0	0	0.1
Sspon.01G0003040-1P	0	0	0	0	0	0	0.0366667	0	0	0	0	0	0	0	0	0.04	0.03	0	0
Sspon.01G0003040-2C	0.273333	0.07	0	0	0	0.07	0.1	0	0	0	0.0433333	0	0	0	0	0	0.203333	0	0.0666667
Sspon.01G0003040-3D	0	0	0.09	0	0.11	0.196667	0.203333	0.366667	0.06	0.0666667	0.0333333	0.08	0.08	0	0	0.0566667	0	0.07	0.0266667
Sspon.01G0003050-1A	1.05333	0.6	0	4.46	0.05	9.42333	12.9233	3.17	2.73333	7.78	12.04	1.86333	0.76	0	0.256667	0	0	0.663333	0.996667
Sspon.01G0003050-2B	3.09	1.75667	2.27	9.3	16.2867	27.03	26.0867	24.55	17.3833	14.5167	18.22	5.64333	3.95667	1.80333	8.45	24.6667	18.7733	8.36333	4.37667
Sspon.01G0003050-3C	11.76	6.19667	6.33333	29.9567	40.0367	69.9667	83.62	59.4433	49.6867	41.7067	39.5367	17.2633	14.3033	7.78667	36.3967	79.8433	56.57	32.5167	10.1333
Sspon.01G0003050-4D	0.453333	0	0	2.29	1.29667	4.83	6.13667	4.81667	2.18667	3.42333	1.29	0.776667	0.306667	0.353333	0.836667	2.99667	2.58667	2.25333	0.41
Sspon.01G0003060-1A	0.85	1.40667	1.82333	2.17	1.7	2.33667	3.70333	3.24	1.65333	2.22667	3.13667	0.83	1.77	1.20333	0.45	1.78667	2.59	2.96333	1.61667
Sspon.01G0003060-1P	58.7333	28.4567	16.9233	18.85	16.9867	10.3533	10.5267	15.0967	15.9367	20.6267	38.2133	57.1433	65.9833	23.5033	13.1567	11.8567	17.68	38.03	63.2967
Sspon.01G0003060-2B	58.7333	28.4567	16.9233	18.85	16.9867	10.3533	10.5267	15.0967	15.9367	20.6267	38.2133	57.1433	65.9833	23.5033	13.1567	11.8567	17.68	38.03	63.2967
Sspon.01G0003060-2P	23.2933	12.04	6.25	7.87	3.72	3.43	3.76	7.84667	7.24667	7.79	17.6467	22.3233	20.64	8.07333	4.22667	6.51667	16.0633	21.5267	36.6
Sspon.01G0003060-3C	33.79	19.6167	12.74	10.9033	10.59	4.59667	5.89667	7.31	7.80333	15.4833	20.9433	36.6	34.5	17.39	5.22333	4.42667	10.9167	26.8033	41.8267
Sspon.01G0003070-1A	0	0	0	0	0	0	0	0	0	0	0	0	0	0	0	0	0	0	0
Sspon.01G0003070-2B	0	0	0	0	0.0366667	0	0	0	0.0766667	0.203333	0	0	0	0	1.35	0	0	0	0
Sspon.01G0003080-1A	0.303333	0.433333	0.0833333	0.126667	0.22	0.64	0.31	0.2	0.13	0.496667	0.19	0.113333	0.1	0.146667	0.0666667	0	0.616667	0.56	0.08
Sspon.01G0003080-1P	0.52	0.206667	0.283333	0.616667	0.36	0.44	0.903333	0.213333	1.28	1.15667	1.54667	0.36	0.69	0.16	0.296667	0.59	0.763333	0.846667	0.446667
Sspon.01G0003080-2C	4.99	3.87667	3.35	8.01667	10.0233	14.41	14.0833	8.86	10.7433	10.88	7.66333	5.22	5.03667	5	7.05333	13.7867	9.53667	7.24	4.64333
Sspon.01G0003090-1A	0.56	0.33	0.233333	0.553333	0.686667	0.67	0.893333	0.683333	0.946667	0.766667	1.01333	0.79	0.553333	0.266667	0.56	0.793333	0.973333	0.903333	0.563333
Sspon.01G0003090-2B	0.06	0	0.0433333	0.0433333	0.0766667	0.133333	0	0	0.0366667	0	0.03	0.18	0.0366667	0	0.126667	0	0.03	0	0
Sspon.01G0003090-3C	0	0	0	0.0733333	0.1	0	0.0366667	0	0	0	0	0	0	0.0366667	0.296667	0	0	0.04	0
Sspon.01G0003090-4D	0.493333	0.386667	0.333333	0.13	0	0.52	0.843333	0.583333	0.276667	0.676667	0.536667	0.336667	0.616667	0.373333	0.176667	0.48	0.403333	0.56	0.503333
Sspon.01G0003100-1A	7.1	7.26667	5.63333	7.76667	3.92667	5.28667	8.05333	7.52	6.74333	9.76333	7.96333	8.28667	8.57667	5.41	7.67	6.04667	7.67	8.39	5.68
Sspon.01G0003100-2B	11.5767	12.0067	9.94333	12.21	9.16	12.3233	12.6633	12.8333	13.1067	13.66	11.3067	13.0967	13.5133	9.70333	16.5	11.9033	11.1433	17.51	11.6733
Sspon.01G0003100-3C	7.32667	12.3	16.64	14.7167	5.77	12.5833	17.51	17.76	17.0333	20.8033	25.9567	15.89	19.7	10.6133	16.67	14.6433	8.10667	17.33	12.3833
Sspon.01G0003110-1A	0.246667	0.233333	0.656667	0.566667	0.556667	0.93	0.986667	1.04667	0.856667	0.886667	1.35333	0.196667	0.116667	0.526667	3.07333	1.47333	1.64333	0.656667	0.626667
Sspon.01G0003120-1A	0.0433333	0.0533333	0	0	0	0	0	0	0	0.163333	0.103333	0.09	0.0633333	0.0433333	0	0.29	0	0	0.2
Sspon.01G0003120-1T	0.113333	0	0	0.443333	0.363333	1.22667	0.333333	0.183333	0.553333	0.173333	0.18	0	0.0466667	0.21	0.643333	0	0.266667	0.263333	0.0633333
Sspon.01G0003120-2B	0	0.103333	0.0833333	0.2	0.13	0	0.0666667	0.206667	0.256667	0.0533333	0.153333	0.0566667	0	0.0633333	0	0	0.106667	0.07	0.186667
Sspon.01G0003120-3C	0.0966667	0.0533333	0.223333	0.14	0.246667	1.19333	0.09	0.133333	0.293333	0.54	0.03	0.0866667	0	0.0466667	0.326667	0.446667	0.123333	0.13	0
Sspon.01G0003120-4D	0.113333	0.0966667	0.0566667	0.116667	0.363333	0.183333	0.566667	0.0466667	0.556667	0.45	0.18	0	0.0466667	0.21	0	0.49	0.156667	0	0.0633333
Sspon.01G0003130-1A	1.51	0.506667	1.21333	6.85333	4.92333	12.6467	10.12	8.10333	11.3867	6.61	3.55	2.18333	1.35667	0.793333	4.21	5.35333	6.5	5.92333	1.34
Sspon.01G0003130-1P	1.51	0.506667	1.21333	6.85333	4.92333	12.6467	10.12	8.10333	11.3867	6.61	3.55	2.18333	1.35667	0.793333	4.21	5.35333	6.5	5.92333	1.34
Sspon.01G0003130-2B	0.24	0.173333	0.976667	2.24667	1.41333	2.90667	1.50333	1.04	3.3	1.55	0.203333	0.303333	0.94	0.39	0.653333	0.75	0.746667	1.44333	0.17
Sspon.01G0003130-3C	1.87333	1.65333	4.32667	10.6267	7.43667	11.8233	8.54667	9.36667	14.7033	13.7067	6.67667	3.46	2.92333	3.75	5.70333	6.02333	8.30333	9.92	3.38667
Sspon.01G0003130-4D	1.75	1.51667	2.67333	8.48333	4.96	8.69667	4.66333	7.12	9.77333	5.39667	3.78	1.99333	1.41333	1.4	4.05	3.28333	4.03333	4.51333	1.58
Sspon.01G0003140-1A	0.626667	2.95	2.05	4.83667	8.51	7.91	4.17667	5.21	9.69	3.01	2.71	1.74333	2.40333	2.09667	6.38333	5.62333	4.92667	4.96	1.07667
Sspon.01G0003140-1P	19.2433	16.32	15.5967	23.42	23.82	27.56	20.77	27.6467	29.0967	30.73	24.9433	19.6967	20.9067	17.73	26.01	19.7667	22.5267	29.72	16.48
Sspon.01G0003140-2B	10.2467	2.15667	11.3	26.4767	12.69	20.39	22.4333	39.0267	27.1433	31.64	30.3267	12.3533	12.0333	6.89667	8.13333	17.31	29.6333	19.1333	12.2933
Sspon.01G0003140-3C	20	17.8633	22.7367	26.9233	28.2067	24.84	27.7067	30.1867	30.75	31.5633	35.4467	21.5733	25.7267	23.8633	26.1567	26.32	33.99	31.2867	25.95
Sspon.01G0003140-4D	4.27333	4.46	5.53667	9.14333	10.5	11.0767	12.7867	13.2833	15.16	14.4567	15.8833	8.26	7.29	6.82667	10.5533	12.9833	16.11	14.8133	6.07333
Sspon.01G0003150-1A	5.54333	4.71333	5.37	6.69	6.62667	4.59	6.49	5.87667	7.77	11.4367	7.76333	8.82333	7.27	5.43667	3.70667	8.79	13.6967	8.5	9.61333
Sspon.01G0003150-1P	0	0	0	0.00333333	0	0	0	0	0	0	0	0	0	0	0.97	0	0	0	0
Sspon.01G0003150-2B	1.02333	0.416667	0.13	1.41333	0.67	1.44667	0.67	1.48667	1.10333	1.37333	2.97333	1.04333	0	0.52	0.233333	0	1.02	0.273333	0.863333
Sspon.01G0003150-2P	1.02333	0.416667	0.13	1.41333	0.67	1.44667	0.67	1.48667	1.10333	1.37333	2.97333	1.04333	0	0.52	0.233333	0	1.02	0.273333	0.863333
Sspon.01G0003160-1A	0.78	0.58	0.27	1.11	2.08	2.87333	1.61333	1.81333	0.806667	2.90667	0.233333	0.61	1.35	0.82	1.45667	2.63	1.98333	2.06333	0.336667
Sspon.01G0003160-1P	2.09	3.55667	2.3	7.5	9.21	15.2367	15.23	12.65	9.71333	7.11333	7.76333	4.21	5.54333	3.25	5.09333	10.61	8.83667	8.92	4.06333
Sspon.01G0003160-2B	2.84333	2.06667	4.25333	7.19667	8.66	12.77	11.8133	9.08	5.76	6.87	5.38333	2.41	4.84333	2.33667	9.51333	9.73333	6.31667	5.55667	1.66
Sspon.01G0003160-3C	8.12	7.68	7.93	18.35	24.35	34.2933	33.1	26.8567	19.39	16.82	18.1767	9.37667	8.46	9.52333	21.69	30.1933	21.3667	16.8767	9.33
Sspon.01G0003170-1A	1.39667	3.03667	2.75	4.58	6.93667	6.92	8.14667	7.97667	6.80333	5.18667	2.20667	3.13	0.963333	3.22	10.2033	6.15	4.62	3.04667	3.01667
Sspon.01G0003170-2B	5.27	5.55667	8.12667	13.3833	14.3433	20.14	16.8433	16.3933	15.6833	9.48667	10.49	7.39	4.50667	8.45	21.73	17.4467	15.4467	6.89667	5.05333
Sspon.01G0003170-3C	5.52	7.08667	8.13	16.0467	22.71	29.4967	25.5	24.8367	25.15	20.7167	10.7833	7.46667	4.52333	7.13	13.3467	31.98	24.14	9.76	5.28333
Sspon.01G0003180-1A	10.81	8.06667	17.0267	23.0733	21.1	22.6833	20.3833	28.79	26.3233	26.8367	21.3133	11.79	11.27	11.8	36.48	20.85	25.17	21.32	10.4567
Sspon.01G0003180-2C	3.47667	3.15	6.97	9.38333	6.94667	7.35667	7.43333	9.24667	9.79	8.59	6.59333	4.3	3.00667	4.72	4.18	5.96	6.92333	5.79	2.90333
Sspon.01G0003190-1A	32.0067	5.58667	0.92	33.26	8.68333	49.0633	84.1167	71.4	107.833	99.22	79.8067	43.2067	32.6833	0.933333	38.06	89.4633	92.96	76.3	11.61
Sspon.01G0003190-1P	416.79	184.833	41.7167	172.197	56.1	176.937	336.84	339.003	586.507	570.983	478.817	447.293	377.137	59.4867	36.9933	387.06	534.493	576.047	286.4
Sspon.01G0003190-2B	56.6133	19.1567	3.09	47.1833	20.32	81.1267	125.543	108.28	165.697	157.977	112.613	75.4733	53.5733	4.26333	61.2967	142.867	157.843	125.97	28.07
Sspon.01G0003190-3C	419.607	198.24	45.03	161.11	56.45	178.267	331.02	323.907	540.967	556.907	446.383	437.493	366.043	68.67	40.7633	369.827	498.63	519.307	262.433
Sspon.01G0003200-1A	167.093	93.3933	71.0133	147.077	131.84	141.293	130.297	186.193	168.45	186.98	176.817	118.217	200.703	78.8267	127.117	100.827	140.56	181.82	145.833
Sspon.01G0003200-1P	151.32	80.9833	66.4367	132.057	113.627	124.5	102.163	153.317	141.443	163.153	157.807	95.7333	178.767	70.0067	72.7067	88.05	139.847	165.537	125.15
Sspon.01G0003200-2B	101.23	63.6467	52.3967	90.8767	89.3067	102.163	85.4333	112.18	99.4633	111.737	109.95	69.1567	114.98	53.52	59.1433	66.7767	88.0067	107.04	79.86
Sspon.01G0003200-3C	308.87	180.44	144.367	267.23	232.143	246.757	229.613	325.803	302.067	332.447	322.363	202.82	359.683	149.553	133.15	168.28	246.207	313.753	248.42
Sspon.01G0003210-1A	0.66	1.31667	0.616667	0.62	0.633333	0.91	0.863333	0.86	1.00333	0.68	1.07667	0.776667	0.83	0.596667	0.376667	0.49	0.92	1.23333	0.673333
Sspon.01G0003220-1A	1.18333	3.31333	1.22	1.09667	1.57333	2.48	1.92667	3.03667	0.96	1.62667	1.37333	3.47667	2.08	2.89	1.27	1.11667	1.38667	2.31333	2.25667
Sspon.01G0003220-1P	0.886667	0	0.946667	0.956667	0.73	2.57333	2.88	1.58	0.836667	4.06667	0.776667	0.746667	0.283333	0.996667	0.763333	2.79	0.86	0.773333	0.966667
Sspon.01G0003220-2B	1.50333	5.09667	0.67	1.32	3.62333	3.14333	5.66	1.22	3.77667	0.753333	1.83333	4.12667	3.10667	2.08333	3.67667	2.1	2.06	1.00667	2.97
Sspon.01G0003220-3C	10.3633	19.6267	14.7833	15.0733	9.59333	9.13667	6.57	9.96333	12.5833	11.5133	13.5933	18.2433	13.5633	12.7633	20.59	11.5867	9.52	13.4033	11.4567
Sspon.01G0003220-4D	3.07333	6.29333	0.696667	1.04	1.25	1.71333	2.32	2.81	1.01	2.27667	2.58667	2.5	1.85333	2.09333	1.61667	0.7	1.50333	1.31333	2.67667
Sspon.01G0003230-1A	0.336667	0.42	0.583333	0.87	0.526667	0.66	0.303333	0.626667	0.596667	0.436667	0.683333	0.436667	0.603333	0.35	0.666667	0.54	0.36	0.72	0.346667
Sspon.01G0003230-2B	382.853	479.513	265.057	166.757	142.98	29.13	17.4	50.4067	114.633	146.21	182.733	272.29	365.513	297.607	182.187	19.89	131.733	239.787	363.567
Sspon.01G0003230-3C	14.9433	18.1067	8.91333	8.67333	5.22333	2.02333	0.873333	2.11667	4.70333	7	7.29333	12.8367	17.56	22.1267	6.78333	0.976667	11.4667	12.0833	28.6767
Sspon.01G0003240-1A	0	0	0	0	0	0	0	0	0	0	0	0	0	0	0	0	0	0	0
Sspon.01G0003240-2B	0	0	0	0	0	0	0	0	0	0	0	0	0	0	0	0	0	0	0
Sspon.01G0003240-3C	0	0	0	0	0	0	0	0	0	0	0	0	0	0	0	0	0	0	0
Sspon.01G0003240-4D	0	0	0	0	0	0	0	0	0	0	0	0	0	0	0	0	0	0	0
Sspon.01G0003250-1A	0.196667	0.32	0.26	0.273333	0	0.126667	0.35	0.943333	0.263333	0.22	0.08	0.233333	0.563333	0.503333	0.1	0.456667	0.406667	0.54	0.06
Sspon.01G0003250-2B	0.486667	0.306667	0.143333	0.53	0.393333	0.216667	0.33	0.52	0.663333	0.24	0.37	0.433333	0.35	0.15	0.113333	0.58	0.323333	0.463333	0.676667
Sspon.01G0003250-3C	0	0.1	0.03	0.0366667	0.236667	0.33	0.61	0.0666667	0.166667	0.333333	0.256667	0	0	0	0.04	0.106667	0.206667	0.0866667	0.08
Sspon.01G0003260-1A	0	0.0666667	0	0	0.166667	0.07	0.14	0.0266667	0	0.0433333	0.11	0	0	0.0766667	0.503333	0.04	0.18	0	0.0333333
Sspon.01G0003260-1P	0.34	0.363333	0.33	0.3	0.556667	0.96	0.97	0.773333	1.3	0.713333	1.46	0.313333	0.47	0.31	0.963333	0.7	0.686667	0.57	0.74
Sspon.01G0003260-1T	0	0.316667	0.416667	0.0766667	0.07	0	0	0.0666667	0	0.256667	0.156667	0	0.1	0	0.09	0.0766667	0	0.01	0.243333
Sspon.01G0003260-2B	0	0.183333	0	0.0366667	0.0633333	0.0733333	0.0333333	0	0.06	0.133333	0.0733333	0	0.176667	0.0266667	0.176667	0.113333	0	0.0633333	0.0333333
Sspon.01G0003260-3C	0.21	0.21	0.07	0	0	0.123333	0	0	0	0.12	0.0733333	0.19	0	0	0	0	0.02	0	0.0766667
Sspon.01G0003270-1A	0	0	0	0	0	0	0	0	0	0	0	0	0	0	0	0	0	0	0
Sspon.01G0003270-2B	3.10667	4.42333	3.29333	5.61667	4.91333	5.12667	5.10667	5.18333	5.13333	4.66667	5.04	4.13667	3.57	3.60667	4.32	2.93	4.70333	4.93333	3.26
Sspon.01G0003270-3C	0.81	1.48333	1.16333	1.13	1.38667	0.676667	0.533333	0.68	0.7	0.386667	1.36333	1.36333	1.87	1.47	0.45	0.653333	0.46	1.52	1.09
Sspon.01G0003280-1A	121.193	166.24	102.937	68.5633	51.2133	11.8667	5.96333	24.5467	42.9067	49.71	65.6967	108.67	127.63	122.97	46.8633	7.67333	52.9033	84.0533	139.553
Sspon.01G0003290-1A	0	0	0	0	0	0	0	0.146667	0	0	0	0	0	0	0	0	0	0	0
Sspon.01G0003300-1A	0.506667	0.33	0.0933333	0.39	0.293333	0.97	0.416667	0.09	0.543333	0.786667	0.216667	0	0	0.133333	1.11	0.183333	0.276667	0.5	0.2
Sspon.01G0003310-1A	0	0	0	0	0	0	0	0	0	0	0	0	0	0	0	0	0	0	0
Sspon.01G0003310-1P	74.6133	91.0533	176.427	151.687	134.947	134.43	159.177	116.073	117.327	121.213	141.117	101.467	92.7233	111.81	132.45	113.113	93.1767	106.28	83.6133
Sspon.01G0003310-2B	0	0	0	0	0	0	0	0	0	0	0	0	0	0	0	0	0	0	0
Sspon.01G0003310-2P	60.2167	82.43	106.6	87.3867	137.153	140.653	160.94	118.847	111.793	104.487	119.41	80.6867	90.6967	87.6867	103.247	138.623	98.43	81.24	66.58
Sspon.01G0003310-3C	60.97	64.1833	115.083	104.407	93.8	93.1733	103.373	79.8433	86.8667	89.4333	103.783	74.47	67.4133	81.9567	138.753	85.54	67.5267	82.5767	64.43
Sspon.01G0003310-3P	75.2633	81.7567	106.037	110.54	176.22	171.303	188.817	152.157	103.903	100.34	118.64	75.7367	73.58	70.7533	102.93	148.43	88.2433	84.21	62.8333
Sspon.01G0003310-4D	60.2167	82.43	106.6	87.3867	137.153	140.653	160.94	118.847	111.793	104.487	119.41	80.6867	90.6967	87.6867	103.247	138.623	98.43	81.24	66.58
Sspon.01G0003310-4P	151.53	162.557	173.883	242.38	275.733	331.453	365.7	275.803	256.777	248.277	255.2	196.737	188.403	146.59	192.06	289.797	213.473	222.043	134.567
Sspon.01G0003310-5P	0	0	0.00333333	70.8467	19.8267	74.8633	39.2533	23.2867	0.906667	0	17.2	8.24333	0.00333333	0.156667	0.00333333	0	1.91667	16.2567	0
Sspon.01G0003320-1A	0.11	0	0.00333333	0	0	0	0.186667	0.153333	0.07	0.516667	0.0833333	0.06	0.0566667	0.0666667	0	0.446667	0	0	0.0666667
Sspon.01G0003320-1P	0.34	0.3	0.163333	0.436667	0.46	1.22667	1.72	1.18333	0.716667	0.81	1.3	0.703333	0.42	0.133333	0.476667	1.09333	1.15333	0.516667	0.456667
Sspon.01G0003320-2B	0.973333	0.43	0.953333	1.12333	1.06	2.74667	1.15333	1.09333	1.56	1.31333	0.32	0	0.286667	0.58	1.11	0.25	0.343333	1.38667	0.643333
Sspon.01G0003320-3C	0	0	0	0.00333333	0.193333	0	1.94333	1.54	0.653333	0.773333	2.13333	0.906667	0.266667	0	0.173333	2.68333	0.96	0	0
Sspon.01G0003330-1A	0.0133333	0.0533333	0.0166667	0.0733333	0	0	0.0233333	0.0733333	0.0233333	0.123333	0.0833333	0.0366667	0	0.0666667	0.0466667	0.136667	0.06	0.0266667	0.0433333
Sspon.01G0003340-1A	0	0	0	0	0	0	0	0	0	0	0	0	0	0	0	0	0	0	0
Sspon.01G0003340-1P	0	0	0	0	0	0	0	0	0	0	0.0466667	0	0	0	0	0	0	0	0
Sspon.01G0003340-2B	0	0	0	0.0166667	0	0	0	0	0	0.02	0	0	0	0	0	0	0	0	0
Sspon.01G0003340-3C	0	0	0	0.0166667	0	0	0	0	0	0.02	0	0	0	0	0	0	0	0	0
Sspon.01G0003350-1A	0.7	0.806667	1.5	2.36667	2.09667	2.08	3.19	1.74333	1.74667	1.63667	2.54333	1.45333	1.18667	1.13667	1.4	2.14	1.68333	1.44333	0.676667
Sspon.01G0003350-1T	1.34	1.64667	1.86667	3.29667	3.19667	3.7	3.56333	3.09667	2.64333	3.36667	2.66333	1.37333	1.93667	1.61333	3.40667	3.85	2.62	2.3	1.54333
Sspon.01G0003350-2C	0.633333	0.426667	0.606667	0.503333	0.106667	1.49667	0.913333	1.31333	0.676667	1.31667	0.47	0.08	0.5	0.74	0.14	1.08	0.386667	0.526667	0.546667
Sspon.01G0003360-1A	0	0	0	0	0	0	0	0	0	0	0	0	0	0	0	0	0	0	0
Sspon.01G0003360-2B	0	0	0	0	0	0	0	0	0	0	0	0	0	0	0	0	0	0	0
Sspon.01G0003360-3C	0	0	0	0	0	0	0	0	0	0	0	0	0	0	0	0	0	0	0
Sspon.01G0003370-1A	0	0	0	0	0	0	0	0	0	0	0	0	0	0	0	0	0	0	0
Sspon.01G0003380-1A	16.44	12.28	14.9433	14.3467	15.3867	16.1433	15.7333	15.9167	15.8833	17.23	19.5867	11.1067	18.4067	14.94	13.4367	18.1833	20.1667	22.5667	17.5033
Sspon.01G0003380-1P	19.95	15.8533	16.0533	21.9267	19.1867	21.09	20.4367	29.4433	26.0367	25.9533	27.2967	19.87	22.1733	15.3967	17.49	19.64	24.19	21.9433	17.98
Sspon.01G0003380-2B	1.19	14.4	6.06667	4.15333	6.13667	2.76333	12.7833	9.52667	14.2433	7.41	14.51	15.8567	9.38667	0.773333	2.83333	22.79	2.90333	8.32333	0
Sspon.01G0003380-3C	11.1967	10.2567	7.26667	10.7133	9.28333	12.0833	11.9233	16.4167	13.6967	15.8033	13.6867	9.63667	12.2533	7.02333	5.87333	10.65	9.93	11.2633	10.4133
Sspon.01G0003390-1A	0	0	0	0	0	0	0	0	0	0	0	0	0	0	0	0	0	0	0
Sspon.01G0003390-2B	0	0	0	0	0	0	0	0	0	0	0	0	0	0	0	0	0	0	0
Sspon.01G0003390-3C	0	0	0	0	0	0	0	0	0	0	0	0	0	0	0	0	0	0	0
Sspon.01G0003400-1A	0	0	0	0	0	0	0	0	0	0	0	0	0	0	0	0	0	0	0
Sspon.01G0003400-2B	0	0	0	0.343333	0	0.273333	0.363333	0.19	0	0.153333	0	0	0	0	0.173333	0.916667	0.25	0.456667	0
Sspon.01G0003410-1A	17.2067	5.23667	5.35333	11.1467	8.33667	10.38	26.4333	24.9533	19.4967	18.97	13.68	13.2133	20.6567	9.88	10.21	23.86	19.2667	11.7933	18.1933
Sspon.01G0003410-2C	48.76	15.59	10.51	24.8967	16.8133	22.52	57.83	70.5333	51.2033	43.09	37.5567	40.1367	56.7	30.0067	21.16	58.8033	49.73	30.8567	61.45
Sspon.01G0003420-1A	8.09333	7.42	6.15	10.3	7.66	11.29	13.05	14.5367	13.13	13.4167	12.5667	10.5167	9.55	8.1	9.07	13.5	14.7533	10.65	9.87667
Sspon.01G0003420-1P	5.75	3.18	2.50333	6.01333	4.77333	6.39333	10.44	9.96667	10.6867	9.59667	8.81	4.65	6.22333	3.36667	5.32667	5.57333	6.87333	6.32667	4.89333
Sspon.01G0003420-2B	5.86333	5.64	3.89	9.25333	5.43667	9.40667	8.54667	9.43667	9.29	10.56	9.58333	12.0167	5.12667	4.49667	9.99	10.8133	9.68	8.72	6.32333
Sspon.01G0003430-1A	50.0133	57.7867	41.48	47.3667	42.91	29.3833	27.3833	31.5	48.8067	58.87	65.8367	49.79	51.7133	45.4067	43.1533	19.7133	37.96	52.3933	33.6967
Sspon.01G0003430-2B	32.3733	36.0933	27.8633	32.2433	32.38	16.9933	18.4933	23.6933	35.5967	42.35	39.2433	40.1233	35.3967	27.61	34.48	15.5333	27.0967	34.3967	26.8467
Sspon.01G0003440-1A	0.333333	0.296667	0.153333	0.236667	0.413333	0.186667	0.0966667	0.27	0.536667	0.963333	0.576667	0.473333	0.163333	0.293333	0.28	0.2	0.543333	0.576667	0.393333
Sspon.01G0003440-2C	0.246667	0.0433333	0.0866667	0.4	1.14667	1.41667	0.953333	0.533333	0.51	0.333333	0.276667	0.233333	0.0733333	0.146667	1.34333	0.996667	0.33	0.156667	0.1
Sspon.01G0003450-1A	0	0	0	0	0	0	0	0	0	0	0	0	0	0	0	0	0	0	0
Sspon.01G0003450-1P	0	0	0	0	0	0	0	0	0	0	0	0	0	0	0	0	0	0	0
Sspon.01G0003450-2B	0	0	0	0	0	0	0	0	0	0	0	0	0	0	0	0	0	0	0
Sspon.01G0003450-2P	0	0	0	0	0	0	0	0	0	0	0	0	0	0	0	0	0	0	0
Sspon.01G0003450-3P	0	0	0	0	0	0	0	0	0	0	0	0	0	0	0	0	0	0	0
Sspon.01G0003450-4P	0	0	0	0	0	0	0	0	0	0	0	0	0	0	0	0	0	0	0
Sspon.01G0003460-1A	0	0	0	0	0	0	0	0	0	0	0	0	0	0	0	0	0	0	0
Sspon.01G0003460-2B	0	0	0	0	0	0	0	0	0	0	0	0	0	0	0	0	0	0	0
Sspon.01G0003460-3C	0	0	0	0	0	0	0	0	0	0	0	0	0	0	0	0	0	0	0
Sspon.01G0003460-4D	0	0	0	0	0	0	0	0	0	0	0	0	0	0	0	0	0	0	0
Sspon.01G0003470-1A	5.42	2.99333	3.24667	5.73667	4.40333	5.42333	4.75667	5.21	6.15333	5.43333	7.04333	4.18	4.53667	3.27333	3.86667	4.65	4.3	5.67667	4.79667
Sspon.01G0003470-2C	0	0.746667	0	0.813333	1.26333	0	0.98	2.27333	0.726667	0.596667	0	2.27333	1.06333	0.39	1.72333	1.25333	0	0.87	0.153333
Sspon.01G0003480-1A	0	0	0	0	0	0	0	0	0	0	0	0	0	0	0	0	0	0	0
Sspon.01G0003480-1P	0	0	0	0	0	0	0	0	0	0	0	0	0	0	0	0	0	0	0
Sspon.01G0003480-1T	0	0	0	0	0	0	0	0	0	0	0	0	0	0	0	0	0	0	0
Sspon.01G0003480-2B	0	0	0	0	0	0	0	0	0	0	0	0	0	0	0	0	0	0	0
Sspon.01G0003480-2P	0	0	0	0	0	0	0	0	0	0	0	0	0	0	0	0	0	0	0
Sspon.01G0003480-3C	0	0	0	0	0	0	0	0	0	0	0	0	0	0	0	0	0	0	0
Sspon.01G0003480-3P	0	0	0	0	0	0	0	0	0	0	0	0	0	0	0	0	0	0	0
Sspon.01G0003490-1A	0	0	0	0	0	0	0	0	0	0	0	0	0	0	0	0	0	0	0
Sspon.01G0003490-2B	0	0	0	0	0	0	0	0	0	0	0	0	0	0	0	0	0	0	0
Sspon.01G0003500-1A	9.69	7.19667	6.14333	5.71	7.26667	11.2367	10.6167	12.03	11.14	10.4933	9.21333	7.42333	8.67	7.45667	17.0833	11.8567	16.6133	10.69	7.32
Sspon.01G0003500-1P	0	0	0	0	0	0	0	0	0	0	0	0	0	0	0	0	0	0	0
Sspon.01G0003500-2B	63.54	51.07	48.7967	67.52	63.5667	81.3267	101.183	116.223	89.4267	92.7567	97.11	59.5233	67.4933	34.0333	47.2733	105.347	83.6733	83.6167	56.5867
Sspon.01G0003500-3D	1.45333	1.31	1.33333	2.14	1.27667	1.95333	2.12	1.89667	1.72333	2.85333	1.85333	1.91333	1.79667	0.893333	3.84667	2.25333	2.69	1.71333	1.51667
Sspon.01G0003510-1A	0	0	0	0	0	0	0	0	0	0	0	0	0	0	0	0	0	0	0
Sspon.01G0003520-1A	0	0	0	0.493333	0.346667	0.406667	0.626667	0.483333	0.18	0.113333	0.316667	0.17	0.0633333	0.103333	0.186667	0.81	0.36	0.383333	0
Sspon.01G0003520-2B	1.23333	0.753333	0.91	1.75667	2.00667	4.55	3.64	2.81	2.21667	1.99	2.64333	0.993333	1.55	0.513333	1.71667	3.84667	2.25667	1.96333	0.753333
Sspon.01G0003520-3C	1.18333	0.986667	0.53	0.853333	1.88333	3.53	2.47667	1.42667	1.85333	1.65667	1.68667	0.68	1.55667	0.563333	2.59667	1.72	1.27667	1.56667	0.843333
Sspon.01G0003530-1A	5.12	4.25667	1.31	5.35333	3.05333	6.18667	10.8067	11.0033	12.4133	11.64	7.41	6.89	8.30667	1.19667	5.37333	7.87	12.46	11.6033	7.33667
Sspon.01G0003530-2B	1.35667	0.186667	0.06	0.936667	0.376667	1.68667	2.14	2.47667	4.10333	2.92667	1.64333	0.946667	1.28333	0.14	0.226667	0.9	2.44	2.07333	1.17667
Sspon.01G0003540-1A	0	0	0	0	0	0	0	0	0	0	0	0	0	0	0	0	0	0	0
Sspon.01G0003540-1T	0	0	0	0	0	0	0	0	0	0	0	0	0	0	0	0	0	0	0
Sspon.01G0003540-2B	0	0	0	0	0	0	0	0	0	0	0	0	0	0	0	0	0	0	0
Sspon.01G0003550-1A	0	0	0	0	0	0	0	0	0	0	0	0	0	0	0	0.04	0	0	0
Sspon.01G0003550-2B	0	0	0	0	0	0	0	0	0	0	0	0	0	0	0	0	0	0	0
Sspon.01G0003560-1A	0.356667	6.88	24.7533	0.903333	0.686667	0	0.226667	0	0.14	0.0666667	0	2.56667	0.12	10.5167	3.57667	0	0	0.243333	0.39
Sspon.01G0003560-2B	0.76	7.55	28.5233	1.07	0.62	0.123333	0	0	0.0466667	0.0466667	0.0933333	1.75667	0.16	11.8733	0.903333	0	0.0433333	0.29	0.43
Sspon.01G0003560-3C	0.17	6.85667	25.4867	0.93	0.386667	0	0	0	0.1	0	0	2.22667	0.0533333	5.99667	3.16	0	0	0.206667	0.103333
Sspon.01G0003570-1A	0	0	0	0	0	0	0	0	0	0	0	0	0	0	0	0	0	0	0
Sspon.01G0003570-2B	0.316667	0	0	0	0	0	0.426667	0.44	0.536667	0.83	0	0	0.55	0	0	0	0.6	0	0
Sspon.01G0003580-1A	2.31	2.11667	2.98667	4.58667	3.82667	3.32333	2.78	4.68667	3.82333	4.25333	1.90333	2.51	2.08667	3.33333	2.14667	4.71667	5.05667	3.58	3.34
Sspon.01G0003580-1P	0	0	0	0	0	0	0	0	0	0	0	0	0	0	0	0	0	0	0
Sspon.01G0003580-2C	3.08333	2.14	4.44333	3.72	4.68	4.02667	3.53667	5.32667	5.95	4.59667	2.64	4.11333	1.87667	5.94667	4.21	5.20667	8.32	4.18	3.83
Sspon.01G0003590-1A	0.166667	0.0866667	0.306667	0.843333	0.303333	0.49	1.47	0.93	1.00333	0.51	0.823333	0.28	0.34	0.223333	1.01333	1.11333	0.546667	0.543333	0.223333
Sspon.01G0003590-1P	0.406667	0.333333	0.56	3.69333	1.43	5.20667	4.64	0.886667	3.63	2.29	1.78333	0.486667	0.583333	0.5	1.40667	3.36333	2.94333	1.19333	0.673333
Sspon.01G0003590-2B	0	0.1	0	0.143333	0	0.0766667	0	0	0	0	0	0	0	0.183333	0	0	0	0.0533333	0
Sspon.01G0003590-3C	0.39	0.136667	0.16	0.24	0.873333	1.51	0.383333	0.53	0.366667	0.896667	0.26	0.113333	0.06	0.25	0.103333	0.483333	0.68	0.253333	0.12
Sspon.01G0003590-4D	0.406667	0.333333	0.49	0	2.62	1.12667	1.88333	4.33333	2.01	1.00667	1.46667	0.486667	0.443333	0.5	2.12333	3.61333	1.28333	1.62333	0.236667
Sspon.01G0003600-1A	0	0	0	0.826667	1.44	0.376667	0.5	0	0	0	0.443333	0	0	0	1.02	0.613333	0	0	0
Sspon.01G0003610-1A	0	0	0.0833333	0	0.106667	0	0	0.0466667	0	0	0.0966667	0	0.0966667	0.106667	0	0.0466667	0.0366667	0	0
Sspon.01G0003610-1T	0	0.05	0.04	0	0.176667	0.04	0.0533333	0.143333	0.126667	0.186667	0	0.143333	0.0633333	0.0733333	0.0866667	0	0.0666667	0	0.113333
Sspon.01G0003610-2B	0.0466667	0.04	0	0	0	0	0	0	0.0466667	0	0	0	0	0.0733333	0.0566667	0	0	0	0
Sspon.01G0003610-3C	0.04	0.12	0.1	0.193333	0	0	0.136667	0.55	0.203333	0.166667	0.196667	0.0766667	0.396667	0.0433333	0.166667	0.533333	0.726667	0.423333	0.28
Sspon.01G0003610-4D	0.0866667	0.02	0.0566667	0.116667	0	0	0.0666667	0.08	0.12	0.306667	1.04333	0.23	0	0.0933333	0	0.0566667	0.213333	0.236667	0
Sspon.01G0003620-1A	5.65	3.65667	6.14	8.97667	9.94667	9.13333	8.26333	11.03	8.92667	11.23	8.55667	4.39	7.54667	8.03667	9.05333	12.5433	13.6967	5.63667	9.82333
Sspon.01G0003620-1T	1.61667	4.53	3.36	6.73	9.98333	5.02333	7.56667	11.79	7.57333	8.47	7.17	5.13333	3.12333	10.1167	8.57667	7.70333	7.36	3.13667	3.18667
Sspon.01G0003620-2B	0.423333	2.43333	2.39	1.25667	1.72667	2.51	0.536667	1.43667	1.7	1.63333	0.126667	1.53333	0	3.99333	2.02667	3.65333	3.12333	1.42333	0.35
Sspon.01G0003620-2T	1.62	6.03667	11.0533	9.14667	7.56333	5.17	6.77333	7.38667	8.39333	6.77333	4.43667	2.89667	3.15667	13.0533	9.26	9.85	8.22333	2.70667	5.02
Sspon.01G0003620-3C	1.12333	1.85333	4.18333	4.22333	3.91333	1.46	3.45667	4.21667	3.84667	5.24333	3.78667	1.92333	2.11667	8.04667	5.45333	5.95333	7.05667	1.77667	1.86333
Sspon.01G0003620-4D	2.69333	8.83333	12.8767	8.17667	9.44	4.74667	8.99667	14.0233	11.9733	8.90667	11.0433	7.09667	5.45333	14.94	9.99667	13.2633	13.8067	3.89	6.88333
Sspon.01G0003630-1A	0	0	0	0	0	0	0	0	0	0	0	0	0	0	0	0	0	0	0
Sspon.01G0003630-1P	0	0	0	0	0	0	0	0	0	0	0	0	0	0	0	0	0	0	0
Sspon.01G0003630-2B	0	0	0	0	0	0	0	0	0	0	0	0	0	0	0	0	0	0	0
Sspon.01G0003630-2P	0	0	0	0	0	0	0	0	0	0	0	0.0333333	0	0	0	0	0	0	0
Sspon.01G0003630-3C	0	0	0	0	0	0	0	0	0	0	0	0	0	0	0	0	0	0	0
Sspon.01G0003630-4D	0	0	0	0	0	0	0	0	0	0	0	0.0333333	0	0	0	0	0	0	0
Sspon.01G0003640-1A	69.7567	31.1333	10.3833	37.53	10.2167	25.3367	55.0867	93.7033	96.2267	106.5	123.773	61.8867	83.6033	15.2233	11.46	61.58	108.713	112.25	52.3167
Sspon.01G0003640-2B	9.9	4.12333	1.24667	4.35333	1.57333	5.19667	9.39333	12.3967	15.13	14.1933	16.34	9.16	13.41	2.84333	2.23	9.7	25.3733	18.9033	10.2533
Sspon.01G0003640-3C	118.567	51.53	16.93	61.65	17.3933	42.7767	92.6833	171.833	156.353	190.203	209.173	101.567	147.543	24.9467	18.45	89.61	165.707	183.84	89.8033
Sspon.01G0003650-1A	3.27667	3.97333	0.886667	2.42333	1.59	5.00667	7.54333	5.08	7.68333	5.06	5.64333	4.61667	4.25333	1.91333	3.39	5.01333	6.17	5.45333	2.93333
Sspon.01G0003650-2C	1.35667	0.186667	0.06	0.936667	0.376667	1.68667	2.14	2.47667	4.10333	2.92667	1.64333	0.946667	1.28333	0.14	0.226667	0.9	2.44	2.07333	1.17667
Sspon.01G0003660-1A	0	0	0	0	0	0	0	0	0	0	0	0	0	0	0	0	0	0	0
Sspon.01G0003670-1A	0	0	0	0	0	0	0	0	0	0	0	0	0	0	0	0	0	0	0
Sspon.01G0003680-1A	0	0	0	0	0	0	0	0	0	0	0	0	0	0	0	0	0	0	0
Sspon.01G0003680-1P	0	0	0	0	0	0	0	0	0	0	0	0	0	0	0	0	0	0	0
Sspon.01G0003680-2B	0	0	0	0	0	0	0	0	0	0	0	0	0	0	0	0	0	0	0
Sspon.01G0003680-3D	0	0	0	0	0	0	0	0	0	0	0	0	0	0	0	0	0	0	0
Sspon.01G0003690-1A	0	0	0	0	0	0	0	0	0	0	0	0	0	0	0	0	0	0	0
Sspon.01G0003690-2B	0	0	0	0	0	0	0	0	0	0	0	0	0	0	0	0	0	0	0
Sspon.01G0003700-1A	0	0	0	0	0	0	0	0	0	0	0	0	0	0	0	0	0	0	0
Sspon.01G0003700-1P	0	0	0	0	0	0	0	0	0	0	0	0	0	0	0	0	0	0	0
Sspon.01G0003700-2B	0	0	0	0	0	0	0	0	0	0	0	0	0	0	0	0	0	0	0
Sspon.01G0003700-3D	0	0	0	0	0	0	0	0	0	0	0	0	0	0	0	0	0	0	0
Sspon.01G0003710-1A	27.24	19.37	20.9	27.82	26.27	28.6067	29.85	34.5967	32.03	32.9533	32.1	22.61	28.0633	22.0167	19.5333	27.9367	29.49	31.36	27.4733
Sspon.01G0003710-2C	0	0	0	0	0	0	0	0	0	0	0	0	0	0	0	0	0	0	0
Sspon.01G0003720-1A	16.3933	8.71667	6.90667	15.7567	15.0233	24.2667	34.2467	31.8933	30.2433	27.3767	28.8167	17.1967	12.25	8.91333	10.23	33.4233	29.0533	19.62	12.0667
Sspon.01G0003720-2B	18.3633	8.10667	8.14333	15.2933	15.98	22.22	34.7967	26.6433	25.34	27.3267	29.09	15.6767	18.5067	7.83667	12.25	31.0233	24.98	23.08	14.8333
[truncated: 82,566 more rows]

## Sheet: different developmental stages
gene_id	Seeding leaf	Seeding stem	mature leaf roll	mature leaf	mature stem 3	mature stem 6	mature stem 9
[truncated: 83,826 more rows]
